# Supplementary material for: How microbiomes can help inform conservation: landscape characterisation of gut microbiota helps shed light on additional population structure in a specialist folivore
Source: Anim Microbiome. 2022 Jan 31;4:12. doi: 10.1186/s42523-021-00122-3 (PMC8802476; doi:10.1186/s42523-021-00122-3)
Supplement: Supplementary file 2 — Additional file 2. Supplementary sample metadata, OTU tables, and matrices. [file 42523_2021_122_MOESM2_ESM.xlsx]

## Sheet: S1
							Minjerribah	Minjerribah	Minjerribah	Minjerribah	Minjerribah	Minjerribah	Minjerribah	Minjerribah	Minjerribah	Minjerribah	Minjerribah	Minjerribah	Minjerribah	Minjerribah	Minjerribah	Minjerribah	Minjerribah	Minjerribah	Noosa	Noosa	Noosa	Noosa	Noosa	Noosa	Noosa	Noosa	Noosa	Noosa	Noosa	Noosa	Noosa	Noosa	Noosa	Noosa	Noosa	Noosa	Noosa	Noosa	Noosa	Noosa	Noosa	Noosa	Noosa
Phylum	Class	Order	Family	Genus	Species	ASV id	180731Ba1A	180711KM5A	180726Bi2C	180726Bi3A	180719Bi2A	180731Bi1B	180723Bi3A	180715KH1A	180731Ba1K	180714RC1A	180708RC1B	180731Ma1D	180715RC1A	180715KM1A	180731Ba1I	180718Ba1A	180727RC1B	180727RC1A	NB179B	NM17A	NM21A	NI11	NI4B	NB170A	NB145A	NB138A	NB94D	NI3M	NM03	NB175AA	NB175A	NB94F	NM11A	NB175D	NB170B	181213Bi3A	NI10bisA	181119Bi1C	181211Bi3A	NI26A	181121Bi2B	NI14B	NI1
Acidobacteria	Acidobacteriia	Acidobacteriales	Acidobacteriaceae (Subgroup 1)	Acidipila	uncultured bacterium	06b8730367e277799085ee228c2b237e	0	0	0	0	0	0	0	0	0	0	0	0	0	0	0	0	0	0	0	0	0	0	0	0	16	0	0	0	0	0	0	0	0	0	0	0	0	0	0	0	0	0	0
Acidobacteria	Acidobacteriia	Acidobacteriales	Acidobacteriaceae (Subgroup 1)	Terriglobus	NA	3bfe3850abb7bf2bb309b52b52d8dedb	0	0	0	0	0	0	0	0	0	0	0	0	0	0	0	0	0	0	0	0	0	0	0	0	28	0	0	0	0	0	0	0	0	0	0	0	0	0	0	0	0	0	0
Acidobacteria	Acidobacteriia	Acidobacteriales	Acidobacteriaceae (Subgroup 1)	Granulicella	NA	8b3288fe0880d1e279263ccd7566a361	0	0	0	0	0	0	0	0	0	0	0	0	0	0	0	0	0	0	0	0	0	0	0	0	494	105	0	0	0	0	0	0	0	0	0	0	0	0	0	0	0	0	0
Acidobacteria	Acidobacteriia	Acidobacteriales	Acidobacteriaceae (Subgroup 1)	Granulicella	Granulicella cerasi	0682a5bc74e1cc691d67948f33a415a6	0	0	0	0	0	0	0	0	0	0	0	0	0	0	0	0	0	0	0	0	0	0	0	0	0	18	0	0	0	0	0	0	0	0	0	0	0	0	0	0	0	0	0
Acidobacteria	Acidobacteriia	Acidobacteriales	Acidobacteriaceae (Subgroup 1)	Granulicella	NA	302f5e1ad4a7e784575e121cf80d5321	0	0	0	0	0	0	0	0	0	0	0	0	0	0	0	0	0	0	0	0	0	0	0	0	28	0	0	0	0	0	0	0	0	0	0	0	0	0	0	0	0	0	0
Acidobacteria	Acidobacteriia	Acidobacteriales	Acidobacteriaceae (Subgroup 1)	Bryocella	uncultured bacterium	938fb93e50c8aa97a9f5da08700f4587	0	0	0	0	0	0	0	0	0	0	0	0	0	0	0	0	0	0	0	0	0	0	0	0	48	0	0	0	0	0	0	0	0	0	0	0	0	0	0	0	0	0	0
Acidobacteria	Acidobacteriia	Acidobacteriales	Acidobacteriaceae (Subgroup 1)	Bryocella	uncultured bacterium	fa711f72e5613520df0bbb499886b3c7	0	0	0	0	0	0	0	0	0	0	0	0	0	0	0	0	0	0	0	0	0	0	0	0	20	0	0	0	0	0	0	0	0	0	0	0	0	0	0	0	0	0	0
Acidobacteria	Acidobacteriia	Acidobacteriales	Acidobacteriaceae (Subgroup 1)	Bryocella	uncultured Acidobacteria bacterium	9a15172bfe0955935f76d52af098ac61	0	0	0	0	0	0	0	0	0	0	0	0	0	0	0	0	0	0	0	0	0	0	0	0	75	0	0	0	0	0	0	0	0	0	0	0	0	0	0	0	0	0	0
Acidobacteria	Acidobacteriia	Acidobacteriales	Acidobacteriaceae (Subgroup 1)	NA	NA	9703a0bc6af445fe653a900a47f66480	0	0	0	0	0	0	0	0	0	0	0	0	0	0	0	0	0	0	0	0	0	0	0	0	23	0	0	0	0	0	0	3	0	0	0	0	0	0	0	0	0	0	0
Acidobacteria	Acidobacteriia	Acidobacteriales	Acidobacteriaceae (Subgroup 1)	Bryocella	uncultured bacterium	b00e5338c9117febd2559001e99cd009	0	0	0	0	0	0	0	0	0	0	0	0	0	0	0	0	0	0	0	0	0	0	0	0	18	0	0	0	0	0	0	0	0	0	0	0	0	0	0	0	0	0	0
Acidobacteria	Acidobacteriia	Acidobacteriales	Acidobacteriaceae (Subgroup 1)	NA	NA	070b30f295379ee9a9da85e3cb6f0ba8	0	0	0	0	0	0	0	0	0	0	0	0	0	0	0	0	0	0	0	0	0	0	0	0	18	0	0	0	0	0	0	0	0	0	0	0	0	0	0	0	0	0	0
Acidobacteria	Acidobacteriia	Acidobacteriales	Acidobacteriaceae (Subgroup 1)	Terriglobus	NA	211d675c445388c0e0f94040719b0e61	0	0	0	0	0	0	0	0	0	0	0	0	0	0	0	0	0	0	0	0	5	0	0	0	0	55	0	3	0	0	0	0	0	0	0	0	0	0	0	0	0	0	0
Acidobacteria	Acidobacteriia	Acidobacteriales	Acidobacteriaceae (Subgroup 1)	Terriglobus	uncultured bacterium	6b2fa354b70a395ceb4182b720751785	0	0	0	0	0	0	0	0	0	0	0	0	0	0	0	0	0	0	0	0	0	0	0	0	49	0	0	0	0	0	0	0	0	0	0	0	0	0	0	0	0	0	0
Acidobacteria	Acidobacteriia	Acidobacteriales	Acidobacteriaceae (Subgroup 1)	Acidipila	uncultured bacterium	202991e07307f1cdb8493dcb4896b4c5	0	0	0	0	0	0	0	0	0	0	0	0	0	0	0	0	0	0	0	0	0	0	0	0	0	11	0	0	0	0	0	0	0	0	0	0	0	0	0	0	0	0	0
Actinobacteria	Coriobacteriia	Coriobacteriales	Coriobacteriales Incertae Sedis	Phoenicibacter	Ambiguous_taxa	712057e5def7f8cb131a79ef9012e22c	0	0	0	0	0	0	0	0	0	0	0	0	0	0	0	0	0	0	0	0	0	0	0	0	0	0	0	0	0	0	0	0	0	0	0	0	0	0	0	0	0	0	0
Actinobacteria	Coriobacteriia	Coriobacteriales	NA	NA	NA	d92b7cc1a5a27c6ec6ed66a989370526	0	0	0	0	3	0	0	0	0	0	0	0	0	0	0	0	0	0	0	0	0	0	0	0	0	0	0	0	0	0	0	0	0	0	0	0	0	0	0	0	0	0	0
Actinobacteria	Coriobacteriia	Coriobacteriales	NA	NA	NA	ff242dc0afb5d7787ab999bf844367ee	0	0	0	0	15	0	0	0	0	0	0	0	0	0	0	0	0	0	0	0	0	0	0	0	0	0	0	0	0	0	0	0	0	0	0	0	0	0	0	0	0	0	0
Actinobacteria	Coriobacteriia	Coriobacteriales	Coriobacteriaceae	NA	NA	0b62714851005c330a000df6002671e4	0	0	0	0	0	0	0	0	0	0	0	0	0	0	0	0	3	0	0	0	0	0	0	0	0	0	0	0	0	0	0	0	0	0	0	0	0	0	0	0	0	0	0
Actinobacteria	Coriobacteriia	Coriobacteriales	NA	NA	NA	f310abf284bcc8245b4107c657ff2126	688	0	15	21	85	124	35	229	454	173	49	229	52	67	15	158	205	149	173	0	0	0	0	0	0	0	0	0	0	0	0	0	273	0	0	28	0	0	0	0	44	0	0
Actinobacteria	Coriobacteriia	Coriobacteriales	NA	NA	NA	ff3be7540a5c64b391a525bb1b00c4b4	0	0	0	0	0	0	0	0	0	0	0	0	0	0	0	0	0	0	0	0	0	0	0	0	0	0	0	0	0	0	0	0	0	0	0	0	0	0	0	0	0	0	0
Actinobacteria	Coriobacteriia	Coriobacteriales	NA	NA	NA	816f74ef13bf6a628f004f719d5bbdd8	0	0	0	0	0	0	0	0	0	0	0	0	72	0	0	0	0	0	0	0	0	0	0	0	0	0	0	0	0	0	0	0	0	0	0	0	0	0	0	0	0	0	0
Actinobacteria	Coriobacteriia	Coriobacteriales	NA	NA	NA	5db79ccd582828d54617414f32592ad2	0	0	0	0	0	0	0	0	0	0	0	0	0	0	0	0	0	0	0	0	0	0	0	0	0	0	0	0	0	0	0	0	0	0	0	0	0	0	0	0	0	0	0
Actinobacteria	Coriobacteriia	Coriobacteriales	NA	NA	NA	0d529645949e60803eb73c130e6bad8e	0	0	0	0	0	0	0	0	0	0	0	0	0	0	0	0	0	0	0	0	0	0	0	0	0	0	0	0	0	0	0	0	0	0	0	0	0	0	0	0	0	0	0
Actinobacteria	Coriobacteriia	Coriobacteriales	Eggerthellaceae	NA	NA	82c230c08ed5de37adfcfcf96f8c9af3	0	0	0	0	0	0	0	0	0	0	0	0	0	0	0	0	0	0	64	0	0	0	0	0	0	0	0	0	0	0	0	0	48	0	0	0	0	0	0	3	0	0	0
Actinobacteria	Coriobacteriia	Coriobacteriales	Eggerthellaceae	NA	NA	ca418e1e8eda8f565622a851ad1350e5	9	0	19	88	80	11	0	0	19	9	0	0	145	0	0	49	0	0	0	0	0	0	0	0	0	0	0	0	0	0	0	0	0	0	0	0	0	0	0	0	0	0	0
Actinobacteria	Coriobacteriia	Coriobacteriales	Eggerthellaceae	NA	NA	e9d997c88612f6d664545408f664541f	0	0	0	0	0	0	0	0	0	0	0	0	0	0	0	0	0	0	0	0	0	0	0	0	0	0	0	0	0	0	0	0	0	0	0	0	0	0	0	0	0	0	0
Actinobacteria	Coriobacteriia	Coriobacteriales	Eggerthellaceae	NA	NA	40b2176e6f76beb50ad1c9cb2ec1af23	0	0	0	0	0	0	0	0	0	0	0	0	0	0	0	0	0	0	0	0	0	0	0	0	0	0	0	0	0	0	0	0	0	0	0	0	0	0	0	0	0	0	0
Actinobacteria	Coriobacteriia	Coriobacteriales	Eggerthellaceae	Gordonibacter	Ambiguous_taxa	d68c53a0b2e36863f15a195c1a62445c	0	0	0	0	0	0	0	0	0	0	0	0	0	0	0	0	0	0	0	0	0	0	0	0	0	0	0	0	0	268	410	0	0	80	0	0	0	0	15	0	0	0	0
Actinobacteria	Coriobacteriia	Coriobacteriales	Eggerthellaceae	Gordonibacter	Ambiguous_taxa	19bda2c7051714113e8b18ce764421c0	0	0	0	0	0	0	0	0	0	0	0	0	0	0	0	0	0	0	0	0	0	0	0	0	0	0	0	0	0	0	0	0	0	0	0	0	0	0	0	0	9	0	0
Actinobacteria	Coriobacteriia	Coriobacteriales	Eggerthellaceae	Gordonibacter	NA	d1c196a99672969b1164eabb46e954d9	0	0	0	0	0	0	0	0	0	0	0	0	0	0	0	0	0	0	0	0	0	0	0	0	0	0	0	0	0	0	0	0	0	0	0	0	0	0	0	0	0	0	0
Actinobacteria	Coriobacteriia	Coriobacteriales	Eggerthellaceae	Enterorhabdus	uncultured bacterium	76fc597c36b4155d8b13e6c7d991fde9	0	0	0	0	0	0	0	0	0	0	0	0	0	0	0	0	0	0	0	0	0	0	0	0	0	0	0	0	0	0	0	0	0	0	0	0	0	0	0	0	0	0	0
Actinobacteria	Coriobacteriia	Coriobacteriales	Eggerthellaceae	Enterorhabdus	uncultured bacterium	737d2851c5bee0cbb1d793a2e9673220	0	0	0	0	0	0	0	0	0	0	0	0	0	5	0	0	0	0	0	0	0	0	0	0	0	0	0	0	0	0	0	0	0	0	0	0	0	0	0	0	0	0	0
Actinobacteria	Coriobacteriia	Coriobacteriales	Eggerthellaceae	NA	NA	d2f84a5385513413da216eed0aed31bd	0	0	0	30	0	0	6	0	23	8	18	0	0	0	0	0	0	0	32	26	22	758	0	29	0	0	14	18	82	0	0	39	34	0	16	12	497	97	12	0	0	0	0
Actinobacteria	Coriobacteriia	Coriobacteriales	Eggerthellaceae	NA	NA	d0e8566768988bd0dbf4abb6c069f960	56	0	0	0	0	0	0	16	0	0	0	0	0	17	0	0	0	9	0	0	0	0	0	0	0	0	0	0	0	0	0	0	0	0	0	0	0	0	0	0	0	0	0
Actinobacteria	Coriobacteriia	Coriobacteriales	Eggerthellaceae	Gordonibacter	Ambiguous_taxa	ee0ec4e665aa8cf64caa787a7ead372e	0	0	0	0	0	0	0	0	0	0	0	0	0	0	0	0	0	0	0	0	0	0	0	0	0	0	0	0	0	0	0	0	0	0	0	0	0	0	0	0	0	0	0
Actinobacteria	Coriobacteriia	Coriobacteriales	Eggerthellaceae	Gordonibacter	Ambiguous_taxa	9ac9979924303185aba0e5eb6f015b1a	0	0	0	0	0	0	0	0	0	0	0	0	0	0	0	0	0	0	0	0	0	0	0	0	0	0	0	0	0	0	0	0	0	0	0	0	0	0	0	0	0	0	0
Actinobacteria	Coriobacteriia	Coriobacteriales	Coriobacteriales Incertae Sedis	uncultured	Ambiguous_taxa	e638520482c3d2531306e20d2a4c7f05	0	0	0	0	0	0	0	0	0	0	0	0	0	0	0	0	0	0	0	0	0	0	0	0	0	0	0	0	0	0	0	0	0	0	0	0	0	0	0	0	0	0	0
Actinobacteria	Coriobacteriia	Coriobacteriales	Coriobacteriales Incertae Sedis	uncultured	Ambiguous_taxa	9ff15e7b0aecc23fb42b80f4918988fc	0	0	0	0	0	0	0	0	0	0	0	0	0	0	0	0	0	0	0	0	0	0	0	0	0	0	0	0	0	0	0	0	0	0	0	0	0	0	0	0	0	0	0
Actinobacteria	Coriobacteriia	Coriobacteriales	Coriobacteriales Incertae Sedis	uncultured	Ambiguous_taxa	2619a8b03f372e4d6d0c5125eacaa65c	0	0	0	0	0	0	0	0	0	0	0	0	0	0	0	0	0	0	0	0	0	0	0	0	0	0	0	0	0	0	0	0	0	0	0	0	0	0	0	0	0	0	0
Actinobacteria	Coriobacteriia	Coriobacteriales	NA	NA	NA	ef2bae1500d810ef1eb1196ec55613d9	0	0	0	0	0	0	0	0	0	0	0	0	0	0	0	0	0	0	0	0	0	0	0	0	0	0	0	0	0	10	13	0	0	0	0	0	0	0	0	0	0	0	6
Actinobacteria	Coriobacteriia	Coriobacteriales	Eggerthellaceae	NA	NA	cc59cb6a41d23634719b99afb4ad1a25	0	0	0	0	0	0	0	0	0	0	0	0	0	0	0	0	0	0	0	0	0	0	0	0	0	0	0	0	0	0	0	0	0	0	0	0	0	0	0	0	0	4	0
Actinobacteria	Coriobacteriia	Coriobacteriales	Eggerthellaceae	NA	NA	7ead7549539f49dc5f8bd55d7d670e78	0	0	0	0	0	0	0	0	0	0	0	0	0	0	0	0	0	0	0	0	0	0	0	0	0	0	0	0	0	5	0	0	0	3	0	0	0	0	5	0	0	0	0
Actinobacteria	Coriobacteriia	Coriobacteriales	Eggerthellaceae	NA	NA	f51769286f8ea18754bbf3e62b00ef8f	0	0	0	0	0	0	0	0	0	0	0	0	0	0	0	0	0	0	0	21	0	19	0	0	0	0	0	7	9	0	0	0	0	0	0	0	0	78	0	0	0	0	0
Actinobacteria	Coriobacteriia	Coriobacteriales	Eggerthellaceae	NA	NA	04e8f7cf38bf9609f2d2c57daf988994	0	0	0	0	0	0	0	0	0	0	0	0	0	0	0	0	0	0	0	0	0	0	0	0	0	0	0	0	0	0	0	0	0	0	0	0	8	0	0	0	0	0	0
Actinobacteria	Coriobacteriia	Coriobacteriales	Eggerthellaceae	Eggerthella	NA	7964770a1dbec1c3529af2b4d831134f	0	0	0	0	0	0	0	0	38	0	0	0	0	0	0	0	0	0	0	0	0	0	0	0	0	0	0	0	0	0	0	0	0	0	0	0	0	0	0	0	0	0	0
Actinobacteria	Coriobacteriia	Coriobacteriales	Coriobacteriales Incertae Sedis	Raoultibacter	NA	8ac8cbde1cff044c49d26d01b05143d7	0	0	0	0	0	0	0	0	0	0	0	0	0	0	0	0	0	0	0	0	0	20	0	0	0	0	0	10	0	0	0	0	0	0	0	0	16	0	0	0	0	0	0
Actinobacteria	Coriobacteriia	Coriobacteriales	Coriobacteriales Incertae Sedis	Raoultibacter	uncultured actinobacterium	cc660b633b77210a8bc9edd33e9cf4bb	0	0	0	0	0	0	0	0	0	0	0	0	0	0	0	0	0	0	0	0	0	0	0	0	0	0	0	0	0	0	0	0	0	0	0	0	0	0	0	0	0	0	3
Actinobacteria	Coriobacteriia	Coriobacteriales	Coriobacteriales Incertae Sedis	Raoultibacter	NA	6effd471906a9a8e139970d795925141	0	0	0	0	0	0	0	0	0	0	0	0	0	0	0	0	0	0	0	0	0	0	0	0	0	0	0	0	0	0	8	0	0	0	0	0	0	0	0	0	0	0	0
Actinobacteria	Coriobacteriia	Coriobacteriales	Coriobacteriaceae	Collinsella	unidentified	425147b32609135501cf36788328de47	58	0	28	216	0	0	0	29	131	0	0	67	105	19	0	0	0	29	0	0	0	0	0	0	0	0	0	0	0	0	0	0	0	0	0	0	0	0	0	0	0	0	0
Actinobacteria	Coriobacteriia	Coriobacteriales	NA	NA	NA	6214c73dfedb34c4d4e58fc7492f2fcb	176	0	139	453	86	172	123	362	105	126	78	225	229	164	53	195	152	110	0	43	0	300	46	43	0	0	0	57	51	64	77	24	0	17	0	0	271	87	0	0	0	0	106
Actinobacteria	Coriobacteriia	Coriobacteriales	NA	NA	NA	075ff0869d7ddcb7b991e14615e87996	0	0	0	0	0	0	0	0	0	0	0	0	0	0	0	0	0	0	0	0	17	0	0	0	0	0	0	0	0	0	0	0	0	0	0	0	134	0	0	0	0	0	0
Actinobacteria	Coriobacteriia	Coriobacteriales	NA	NA	NA	3b5053b7876b749d6fff70676de7f468	0	0	0	0	0	0	0	0	0	0	0	0	0	0	0	0	0	0	0	0	0	0	0	0	0	0	0	0	0	0	0	0	0	0	0	0	0	0	0	0	0	0	0
Actinobacteria	Coriobacteriia	Coriobacteriales	NA	NA	NA	28c48b298527303af868311fa09e1ba4	434	0	0	506	62	544	0	0	259	104	41	125	250	49	0	280	0	62	0	0	0	0	0	0	0	0	0	0	0	0	0	0	0	0	0	0	0	0	0	0	0	0	0
Actinobacteria	Coriobacteriia	Coriobacteriales	NA	NA	NA	23d46c390f24ade62819a94da906bc74	0	0	0	27	0	0	0	0	0	0	0	0	0	0	0	0	0	0	0	0	0	0	0	0	0	0	0	0	0	0	0	0	0	0	0	0	0	0	0	0	0	0	0
Actinobacteria	Coriobacteriia	Coriobacteriales	NA	NA	NA	f1088964cb96fcae91a7e0a83ec1c9f5	0	0	0	0	0	0	0	0	0	0	0	0	0	0	0	0	0	0	0	0	0	0	0	0	0	0	0	0	0	0	0	0	0	0	0	0	0	0	0	0	0	0	0
Actinobacteria	Coriobacteriia	Coriobacteriales	NA	NA	NA	def5a0512229e5f3ff6cbfaa5b426984	0	0	0	0	0	0	0	0	0	0	0	0	0	0	0	0	0	0	0	0	0	0	0	0	0	0	0	0	0	0	0	0	0	0	0	0	0	0	0	0	0	0	0
Actinobacteria	Coriobacteriia	Coriobacteriales	NA	NA	NA	8601a0f60917c9b590c7f2f4a4b178e1	0	0	0	0	0	0	0	0	0	0	0	0	0	0	0	0	0	0	0	0	0	0	0	0	0	0	0	0	0	0	0	0	0	0	0	0	0	0	0	0	0	0	0
Actinobacteria	Coriobacteriia	Coriobacteriales	NA	NA	NA	f68ee2bc157faf861a0a5f9f9e5d74b6	0	0	0	0	0	0	0	0	0	0	0	0	0	70	0	0	0	0	0	0	0	0	0	0	0	0	0	0	0	0	0	0	0	0	0	0	0	0	0	0	0	0	0
Actinobacteria	Coriobacteriia	Coriobacteriales	NA	NA	NA	3c82bf1cde58a67efb83578224afcb2f	0	0	0	0	0	0	0	0	0	0	0	0	0	0	0	0	0	0	0	0	0	0	0	0	0	0	0	0	0	0	0	0	0	0	0	0	0	0	0	0	0	0	0
Actinobacteria	Coriobacteriia	Coriobacteriales	NA	NA	NA	1b40087522a9013460b457ced44cde82	0	0	0	0	0	0	0	0	0	0	6	0	0	0	0	0	0	0	0	0	0	0	0	0	0	0	0	0	0	0	0	0	0	0	0	0	0	0	0	0	0	0	0
Actinobacteria	Coriobacteriia	Coriobacteriales	NA	NA	NA	5af6339209f6b94ab2834be0fb7f508a	0	0	0	0	0	0	0	0	0	0	0	0	0	0	0	0	0	0	0	0	0	0	0	0	0	0	0	0	0	0	0	0	0	0	0	0	0	0	0	0	0	0	0
Actinobacteria	Coriobacteriia	Coriobacteriales	NA	NA	NA	b3d6b1a79c015d2c8f4a637a51662979	62	0	0	154	0	0	0	25	38	0	0	0	62	0	0	0	0	35	0	0	0	0	0	0	0	0	0	0	0	0	0	0	0	0	0	0	0	0	0	0	0	0	0
Actinobacteria	Coriobacteriia	Coriobacteriales	NA	NA	NA	e1d5317c7a6ecca510744cc8fea65adf	0	0	0	0	0	0	0	0	0	0	0	0	0	0	0	0	0	0	0	0	0	0	0	0	0	0	0	0	0	0	0	0	0	0	0	0	0	0	0	0	0	0	0
Actinobacteria	Coriobacteriia	Coriobacteriales	NA	NA	NA	184d0e0aacaa40aa4ff2294392c6a8de	0	0	0	0	0	0	0	0	0	0	0	0	0	0	0	0	0	0	517	0	0	0	0	0	0	0	0	0	0	0	0	0	1763	0	0	63	0	0	0	52	105	0	0
Actinobacteria	Coriobacteriia	Coriobacteriales	NA	NA	NA	f17aed03f4b43850fb70c17d2cebd371	0	0	0	0	0	0	0	0	0	0	0	0	0	0	0	0	0	0	182	0	0	0	0	0	0	0	0	0	0	0	0	0	249	0	0	0	0	0	0	0	0	0	0
Actinobacteria	Coriobacteriia	Coriobacteriales	NA	NA	NA	16ece0c6cb1a31c52c645f6f69ec6ef2	0	0	0	0	0	0	0	0	0	25	0	0	37	0	0	0	0	0	0	0	0	0	0	0	0	0	0	0	0	0	0	0	0	0	0	0	0	0	0	0	0	0	0
Actinobacteria	Coriobacteriia	Coriobacteriales	NA	NA	NA	d3c0816f05995defcdbbd660f7020f44	49	0	55	160	0	0	0	0	0	68	0	0	107	0	0	0	69	0	0	0	0	0	0	0	0	0	0	0	0	0	0	0	0	0	0	0	0	0	0	0	0	0	0
Actinobacteria	Coriobacteriia	Coriobacteriales	NA	NA	NA	4bfe2a5e5c33ade407241818c2a63a26	0	0	0	42	0	0	0	0	0	0	0	0	0	0	0	0	0	0	0	0	0	0	0	0	0	0	0	0	0	0	0	0	0	0	0	0	0	0	0	0	0	0	0
Actinobacteria	Coriobacteriia	Coriobacteriales	Atopobiaceae	NA	NA	a5d46d911551d16fbfb1c488b2c11119	0	0	0	0	0	0	0	0	0	0	0	0	0	0	0	0	0	0	0	0	0	0	0	0	0	0	0	0	0	0	0	0	0	0	0	0	0	0	0	0	0	0	0
Actinobacteria	Coriobacteriia	Coriobacteriales	NA	NA	NA	956df3809dc7455038cd7a1f719a2552	0	0	0	0	0	0	0	0	0	0	0	0	0	0	0	0	0	0	0	0	0	0	13	0	0	0	0	0	0	0	0	0	0	0	0	0	0	0	0	0	0	0	0
Actinobacteria	Coriobacteriia	Coriobacteriales	Coriobacteriaceae	Collinsella	NA	55a9ab199f0effe8f1a0e90c68f30f84	0	0	0	0	0	0	0	4	0	0	0	0	0	0	0	0	0	0	0	0	0	0	0	0	0	0	0	0	0	0	0	0	0	0	0	0	0	0	0	0	0	0	0
Actinobacteria	Thermoleophilia	Solirubrobacterales	67-14	NA	NA	b1f8f6d480d41668e91b97ce759e94ab	0	0	0	0	0	0	0	0	0	0	0	0	0	0	0	0	0	0	0	0	0	0	0	0	28	0	0	0	0	0	0	0	0	0	0	0	0	0	0	0	0	0	0
Actinobacteria	Thermoleophilia	Solirubrobacterales	67-14	NA	NA	06416b4584fef7efe06e43e487f67f76	0	0	0	0	0	0	0	0	0	0	0	0	0	0	0	0	0	0	0	0	0	0	0	0	2	0	0	0	0	0	0	0	0	0	0	0	0	0	0	0	0	0	0
Actinobacteria	Actinobacteria	Kineosporiales	Kineosporiaceae	Kineosporia	Ambiguous_taxa	ef85921b886e959a98c36a52fb7f3243	0	0	0	0	0	0	0	0	0	0	0	0	0	0	0	0	0	0	0	0	0	0	0	0	0	0	42	0	0	0	0	0	0	0	0	0	0	0	0	0	0	0	0
Actinobacteria	Actinobacteria	Micrococcales	Cellulomonadaceae	NA	NA	933502f074ed4e34d8c8263db4420ee1	23	0	22	37	6	30	27	38	16	10	5	14	21	0	0	20	0	4	0	0	0	0	0	0	0	0	0	0	0	0	0	0	0	0	0	0	0	0	0	0	0	0	0
Actinobacteria	Actinobacteria	Micrococcales	Cellulomonadaceae	NA	NA	d9472ebd215be50d3e79365d578510be	0	0	0	0	0	0	0	0	0	0	0	0	0	0	0	0	0	0	0	0	0	0	0	0	0	0	0	0	0	0	0	0	0	0	0	0	0	0	0	0	0	0	0
Actinobacteria	Actinobacteria	Micrococcales	Cellulomonadaceae	NA	NA	12fc72005d66673fe511051732db25ae	0	0	0	0	0	0	0	0	0	0	0	0	0	0	0	0	0	0	0	0	0	0	0	0	0	0	0	0	0	0	0	0	0	0	0	0	0	0	0	0	0	0	0
Actinobacteria	Actinobacteria	Micrococcales	Microbacteriaceae	NA	NA	86e9f10f0c5bc5c54e7ece4f1f839c30	0	0	0	0	0	0	0	0	0	0	0	0	0	0	0	0	0	0	0	0	0	0	0	0	0	0	24	0	0	0	0	0	0	0	0	0	0	0	0	0	0	0	0
Actinobacteria	Actinobacteria	Micrococcales	Microbacteriaceae	NA	NA	78a55046518474f6b2d3087d5f48a8c0	0	0	0	0	0	0	0	0	0	0	0	0	0	0	0	0	0	0	0	0	0	0	0	0	38	0	0	0	0	0	0	0	0	0	0	0	0	0	0	0	0	0	0
Actinobacteria	Actinobacteria	Micrococcales	Microbacteriaceae	Frondihabitans	Ambiguous_taxa	117824c99f801c97c633dbbe1f273ed6	0	0	0	0	0	0	0	0	0	0	0	0	0	0	0	0	0	0	0	0	0	0	0	0	0	0	13	0	0	0	0	0	0	0	0	0	0	0	0	0	0	0	0
Actinobacteria	Actinobacteria	Micrococcales	Microbacteriaceae	Curtobacterium	NA	9fc8e5e14ee50aca320b80ad6639ecee	0	0	0	0	0	0	0	0	0	0	0	0	0	0	0	0	0	0	0	0	0	0	0	0	21	0	0	0	0	0	0	0	0	0	0	0	0	0	0	0	0	0	0
Actinobacteria	Actinobacteria	Micrococcales	Micrococcaceae	NA	NA	b02654ca077daa2ca4dd962db437f28d	0	0	0	0	0	0	0	0	0	0	0	0	0	0	0	0	0	0	0	0	0	0	0	0	0	0	0	0	0	0	0	0	0	0	0	0	0	0	0	0	0	0	0
Actinobacteria	Actinobacteria	Frankiales	Geodermatophilaceae	Blastococcus	NA	fc28776e08b55c64cdc008e296a9505b	0	0	0	0	0	0	0	0	0	0	0	0	0	0	0	0	0	0	0	0	0	0	0	0	0	0	0	0	0	0	0	0	0	0	0	0	0	0	0	0	0	0	0
Actinobacteria	Actinobacteria	Micromonosporales	Micromonosporaceae	NA	NA	b0d95c62d3cdc567b7972dd2bae71cf7	0	0	0	0	0	0	0	0	0	0	0	0	0	0	0	0	0	0	0	0	0	0	0	0	29	0	0	0	0	0	0	0	0	0	0	0	0	0	0	0	0	0	0
Actinobacteria	Actinobacteria	Micromonosporales	Micromonosporaceae	NA	NA	3eba802a2cd992da93492352a05e1640	0	0	0	0	0	0	0	0	0	0	0	0	0	0	0	0	0	0	0	0	0	0	0	0	22	0	0	0	0	0	0	0	0	0	0	0	0	0	0	0	0	0	0
Actinobacteria	Actinobacteria	Corynebacteriales	Nocardiaceae	Williamsia	Ambiguous_taxa	cd1928ec7292b0fa8e8ad4f2acfbd5c4	0	0	0	0	0	3	0	0	0	0	0	0	0	0	0	0	0	0	0	0	0	0	0	0	0	0	0	0	0	0	0	0	0	0	0	0	0	0	0	0	0	0	0
Actinobacteria	Actinobacteria	Propionibacteriales	Nocardioidaceae	Aeromicrobium	uncultured bacterium	ca960a7f29eeaad1598c6f8116df8cc6	0	0	0	0	0	0	0	0	0	0	0	0	0	0	0	0	0	0	0	0	0	0	0	0	0	0	0	0	0	0	0	0	0	0	0	0	0	0	0	0	0	0	0
Actinobacteria	Actinobacteria	Propionibacteriales	Nocardioidaceae	Nocardioides	NA	a04d683ad6fecafec6e5fab94ac4c15c	0	0	0	0	0	0	0	0	0	0	0	0	0	0	0	0	0	0	0	0	0	0	0	0	0	0	0	0	0	0	0	0	0	0	0	0	0	0	0	0	0	0	0
Actinobacteria	Actinobacteria	Propionibacteriales	Nocardioidaceae	Nocardioides	NA	f21820f71d6a4f951acd380c7452c1b9	0	0	0	0	0	0	0	0	0	0	0	0	0	0	0	11	0	0	0	0	0	0	0	0	0	0	0	0	0	0	0	0	0	0	0	0	0	0	0	0	0	0	0
Actinobacteria	Actinobacteria	NA	NA	NA	NA	ce7d64c711d7e681fbbd50241fb85e8a	0	0	0	0	0	0	0	0	0	0	0	0	0	0	0	0	0	0	0	0	0	0	0	0	0	0	0	0	0	0	0	0	0	0	0	0	0	0	0	0	0	0	0
Actinobacteria	Coriobacteriia	Coriobacteriales	NA	NA	NA	e1b93bf2b2b9daf1147ba937b99ec29f	0	0	0	0	0	0	0	0	0	0	2	0	0	0	0	0	0	0	0	0	0	0	0	0	0	0	0	0	0	0	0	0	0	0	0	0	0	0	0	0	0	0	0
Bacteroidetes	Bacteroidia	Bacteroidales	Tannerellaceae	Parabacteroides	NA	d9c68307928fe98a69ae5170bc2ecb48	0	0	0	0	0	0	0	0	0	0	0	0	0	0	0	0	0	2	0	0	0	0	0	0	0	0	0	0	0	0	0	0	0	0	0	0	0	0	0	0	0	0	0
Bacteroidetes	Bacteroidia	Bacteroidales	NA	NA	NA	4daff80e49f775edc31fd39d86b28d89	0	0	0	0	0	0	0	0	0	0	0	0	0	0	0	0	0	0	0	0	0	0	0	0	0	0	0	0	0	0	0	0	0	0	0	0	0	0	0	0	0	0	0
Bacteroidetes	Bacteroidia	Bacteroidales	Tannerellaceae	Parabacteroides	Gryllus firmus	5e8a06e525a3636c19a56237482609cf	0	0	0	0	0	0	0	0	0	0	0	0	0	0	0	0	0	0	0	0	0	0	0	0	0	0	0	0	0	0	0	0	0	0	0	0	0	0	0	0	0	0	0
Bacteroidetes	Bacteroidia	Bacteroidales	Tannerellaceae	Parabacteroides	NA	909b8e71cb1a1b3f0a0c7fdd5a495bad	0	0	0	0	0	0	0	0	0	0	0	0	0	0	0	0	0	0	0	0	0	0	0	0	0	0	0	0	0	0	0	0	0	0	0	0	0	0	0	0	0	0	0
Bacteroidetes	Bacteroidia	Bacteroidales	Tannerellaceae	Parabacteroides	NA	563f5d963ecc454bffba6f6beacba780	0	0	0	0	0	0	0	0	0	0	0	0	0	0	0	0	0	0	0	0	0	0	0	0	0	0	0	0	0	0	0	0	0	0	0	0	0	0	0	0	0	0	0
Bacteroidetes	Bacteroidia	Bacteroidales	Tannerellaceae	Parabacteroides	NA	5ded75bb755625dc3ecd1a145990c426	6	0	0	0	0	0	0	0	0	0	0	0	0	0	0	0	0	0	0	0	0	0	0	0	0	0	0	0	0	0	0	0	0	0	0	0	0	0	0	0	0	0	0
Bacteroidetes	Bacteroidia	Bacteroidales	Tannerellaceae	Parabacteroides	NA	342c745aaab4586fdb7b7da23089b9b1	1686	49	222	197	787	49	219	1680	0	681	1516	980	206	303	86	5	1191	707	0	0	0	0	0	0	0	0	0	0	0	0	0	0	0	0	0	0	0	0	14	0	0	0	0
Bacteroidetes	Bacteroidia	Bacteroidales	Tannerellaceae	Parabacteroides	NA	6bb441fb05db883ce251db6a9bb5b12e	0	0	0	0	0	0	0	0	0	0	0	0	0	0	0	0	0	0	0	0	0	0	0	0	0	0	0	0	0	0	0	0	0	0	0	0	0	0	0	0	0	0	0
Bacteroidetes	Bacteroidia	Bacteroidales	Tannerellaceae	Parabacteroides	NA	e6f3522a222d3629c4daabfc34ace924	0	0	0	0	0	0	0	0	0	0	0	0	0	0	0	0	0	0	0	0	0	0	0	0	0	0	0	0	0	0	0	0	0	0	0	0	0	0	0	0	0	0	0
Bacteroidetes	Bacteroidia	Bacteroidales	Tannerellaceae	Parabacteroides	NA	f0864a1c469610cd1fc20dc3019e7dcb	0	0	0	0	0	0	0	0	0	0	0	0	0	0	0	0	0	0	0	0	0	0	0	0	0	0	0	0	0	0	0	0	0	0	0	0	0	0	0	0	0	0	0
Bacteroidetes	Bacteroidia	Bacteroidales	Tannerellaceae	Parabacteroides	NA	f1f5872f2ba6c3694c4ec040c45128e1	0	0	0	0	0	0	0	2	0	0	0	0	0	0	0	0	0	0	0	0	0	0	0	0	0	0	0	0	0	0	0	0	0	0	0	0	0	0	0	0	0	0	0
Bacteroidetes	Bacteroidia	Bacteroidales	Tannerellaceae	Parabacteroides	NA	964ce053511c13d8c300ac8a093b0939	0	0	0	0	0	0	0	0	0	0	0	0	0	0	0	0	0	0	0	0	0	0	0	0	0	0	0	0	0	0	0	0	0	0	0	0	0	0	0	0	0	0	0
Bacteroidetes	Bacteroidia	Bacteroidales	Tannerellaceae	Parabacteroides	NA	64377f846573e1a6a0f98d5ef8ed71b0	0	0	0	0	8	0	0	0	0	0	0	0	0	0	0	0	0	0	0	0	0	0	0	0	0	0	0	0	0	0	0	0	0	0	0	0	0	0	0	0	0	0	0
Bacteroidetes	Bacteroidia	Bacteroidales	Tannerellaceae	Parabacteroides	NA	f89fed6c1043afd1fb614244e1aef8b0	0	0	0	0	0	0	0	0	0	0	0	0	0	0	0	0	0	0	0	0	0	0	0	0	0	0	0	0	0	0	0	0	0	0	0	0	0	0	0	0	0	0	0
Bacteroidetes	Bacteroidia	Bacteroidales	Tannerellaceae	Parabacteroides	NA	68c28a37efcf514cf91396651c7bbc17	0	0	0	0	0	0	0	0	0	0	0	0	0	0	0	0	0	0	0	0	0	0	0	0	0	0	0	0	0	0	0	0	0	0	0	0	0	0	0	0	0	0	0
Bacteroidetes	Bacteroidia	Bacteroidales	Tannerellaceae	Parabacteroides	NA	d4901be85aa42ef243110064a4f9d090	0	0	0	0	0	0	0	0	0	4	0	0	0	0	0	0	0	0	0	0	0	0	0	0	0	0	0	0	0	0	0	0	0	0	0	0	0	0	0	0	0	0	0
Bacteroidetes	Bacteroidia	Bacteroidales	Tannerellaceae	Parabacteroides	NA	bfcedc66da887dc8e31f4cc16cbf7058	0	0	0	0	0	0	0	0	0	0	0	0	0	0	0	0	0	0	0	0	0	0	0	0	0	0	0	0	0	0	0	0	0	0	0	0	0	0	0	0	0	0	0
Bacteroidetes	Bacteroidia	Bacteroidales	Tannerellaceae	Parabacteroides	NA	1c04d2b7f604bde0e60edfbd13b6b8d3	0	0	0	0	0	0	2	0	0	0	0	0	0	0	0	0	0	0	0	0	0	0	0	0	0	0	0	0	0	0	0	0	0	0	0	0	0	0	0	0	0	0	0
Bacteroidetes	Bacteroidia	Bacteroidales	Tannerellaceae	Parabacteroides	NA	000a98c367996ab1afaca4e064365efe	0	0	0	0	0	0	0	0	0	0	0	0	0	0	0	0	0	3	0	0	0	0	0	0	0	0	0	0	0	0	0	0	0	0	0	0	0	0	0	0	0	0	0
Bacteroidetes	Bacteroidia	Bacteroidales	Tannerellaceae	Parabacteroides	NA	f06bb230009f53e0870aab7b9dfd62f2	0	0	0	0	0	0	0	0	0	0	0	0	0	0	0	0	0	0	0	0	0	0	0	0	0	0	0	0	0	0	0	0	0	0	0	0	0	0	0	0	0	0	0
Bacteroidetes	Bacteroidia	Chitinophagales	Chitinophagaceae	Taibaiella	uncultured bacterium	a0958f28caf6787ed9140d3aeca4dbe3	0	0	0	0	0	0	0	0	0	0	0	0	0	0	0	0	0	0	0	0	0	0	0	0	0	0	0	0	0	0	0	0	0	0	0	0	0	0	0	0	0	0	0
Bacteroidetes	Bacteroidia	Chitinophagales	Chitinophagaceae	Taibaiella	NA	d491a4154c427688f016c07cd57733e7	0	0	0	0	0	0	0	0	0	0	0	0	0	0	0	9	0	0	0	0	0	0	0	0	0	0	0	0	0	0	0	0	0	0	0	0	0	0	0	0	0	0	0
Bacteroidetes	Bacteroidia	Cytophagales	Hymenobacteraceae	Adhaeribacter	NA	7d2b4168549a8a84f65cb00cbab562ba	0	0	0	0	0	0	0	0	0	0	0	0	0	0	0	0	0	0	0	0	0	0	0	0	0	0	0	0	0	0	0	0	0	0	0	0	0	0	0	0	0	0	0
Bacteroidetes	Bacteroidia	Cytophagales	Hymenobacteraceae	Hymenobacter	NA	e47da27e0ef903f05d1fa6bacf098efa	0	0	0	0	0	0	0	0	0	0	0	0	0	0	0	0	0	0	0	0	0	0	0	0	0	0	76	0	0	0	0	0	0	0	0	0	0	0	0	0	0	0	0
Bacteroidetes	Bacteroidia	Cytophagales	Hymenobacteraceae	Hymenobacter	NA	49a8a63a92bc505d6d1a34c207acc941	0	0	0	0	0	0	0	0	0	0	0	0	0	0	0	0	0	0	0	0	0	0	0	0	0	0	13	0	0	0	0	0	0	0	0	0	0	0	0	0	0	0	0
Bacteroidetes	Bacteroidia	Bacteroidales	Rikenellaceae	Alistipes	uncultured bacterium	c883743c8c42e06cd6f459dc77a0f17d	0	0	0	0	0	0	0	0	0	0	0	5	0	0	0	0	0	0	0	0	0	0	0	0	0	0	0	0	0	0	0	0	0	0	0	0	0	0	0	0	0	0	0
Bacteroidetes	Bacteroidia	Bacteroidales	Rikenellaceae	Alistipes	NA	5b1d82a061f71821a11db667907bc15f	0	0	0	0	0	0	0	0	0	0	0	0	0	0	0	0	0	0	0	0	2	0	0	0	0	0	0	0	0	0	0	19	0	0	0	0	0	8	0	0	0	0	0
Bacteroidetes	Bacteroidia	Bacteroidales	Rikenellaceae	Alistipes	unidentified	1c0339c082b12436d3a83a25908d3cfc	0	0	0	0	0	0	0	0	0	0	0	0	0	0	0	0	0	0	0	0	0	0	0	0	0	0	0	0	0	0	0	0	0	0	0	0	0	0	0	0	0	0	0
Bacteroidetes	Bacteroidia	Bacteroidales	Rikenellaceae	Alistipes	Ambiguous_taxa	21e8020bff9ae3947df6a5ad9131002a	0	0	0	0	0	0	0	0	0	0	0	0	0	0	0	0	0	0	0	0	0	0	0	0	0	0	0	0	0	367	1115	0	0	125	0	0	0	0	107	0	0	0	20
Bacteroidetes	Bacteroidia	Bacteroidales	Rikenellaceae	Alistipes	Ambiguous_taxa	a6619bf84642ebe177c80fb420b499d6	0	0	0	0	0	0	0	0	0	0	0	0	0	0	0	0	0	0	0	0	4	0	0	0	0	0	0	0	0	0	0	12	0	0	7	0	3	9	0	0	0	8	0
Bacteroidetes	Bacteroidia	Bacteroidales	Rikenellaceae	Alistipes	NA	fd755f5cb878054f8df7c460210330b6	0	0	0	0	0	0	0	0	0	0	0	0	0	0	0	0	0	0	0	0	0	0	0	0	0	0	0	0	0	0	0	0	0	0	0	0	0	0	0	0	0	0	0
Bacteroidetes	Bacteroidia	Bacteroidales	Rikenellaceae	Alistipes	NA	935b185b2609661a286debd6838f26d4	0	0	0	0	0	0	0	0	0	0	0	0	0	0	0	0	0	0	0	0	0	0	0	0	0	0	0	0	0	0	0	0	0	0	0	0	0	0	0	0	0	0	0
Bacteroidetes	Bacteroidia	Bacteroidales	Rikenellaceae	Alistipes	NA	83a96c0301b2ab363b019782b6d0d9a8	0	0	0	0	0	0	0	0	0	0	0	0	0	0	0	0	0	0	0	0	0	0	0	0	0	0	0	0	0	0	0	0	0	0	0	0	0	0	0	0	0	0	0
Bacteroidetes	Bacteroidia	Bacteroidales	Rikenellaceae	Alistipes	NA	f9e134d6b2d77905a7eef4268c3f1741	0	0	0	0	0	0	0	0	0	0	0	0	0	0	0	0	0	0	0	0	0	0	0	0	0	0	0	0	0	0	0	0	0	0	0	0	0	0	0	0	0	0	0
Bacteroidetes	Bacteroidia	Bacteroidales	Rikenellaceae	Alistipes	NA	5c812d6196e41b637a2506dc7d6aeb10	0	0	0	0	0	0	0	0	0	0	0	0	0	0	0	0	0	0	0	0	0	0	0	0	0	0	0	0	0	0	0	0	0	0	0	0	0	0	0	0	0	0	0
Bacteroidetes	Bacteroidia	Bacteroidales	Rikenellaceae	Alistipes	uncultured bacterium	1a7a1c01ee506144ac6629ee8931d6de	0	0	0	0	0	0	0	0	0	0	0	0	0	0	0	0	0	0	0	0	0	15	0	0	0	0	0	0	0	0	0	13	0	0	0	0	0	18	0	0	0	0	0
Bacteroidetes	Bacteroidia	Bacteroidales	Rikenellaceae	Alistipes	NA	fffcf7894987a76cfd3955c088723ef3	0	0	0	0	0	0	0	0	0	0	0	0	0	0	0	0	0	0	0	0	0	0	0	0	0	0	0	0	0	0	0	0	0	0	0	0	0	0	0	0	0	0	0
Bacteroidetes	Bacteroidia	Bacteroidales	Rikenellaceae	Alistipes	NA	b5529a76a4bbb6ed2add79bcddea5b99	0	0	0	0	0	0	0	0	0	0	0	0	0	0	0	0	0	0	0	0	0	0	0	0	0	0	0	0	0	0	0	0	0	0	0	0	0	0	0	0	0	0	0
Bacteroidetes	Bacteroidia	Bacteroidales	Rikenellaceae	Alistipes	NA	65648c2727c70eccd188f25c143521a2	0	0	0	0	0	0	0	0	0	0	0	0	0	0	0	0	0	0	0	0	0	0	0	0	0	0	0	0	0	0	0	0	0	0	0	0	0	0	0	0	0	0	0
Bacteroidetes	Bacteroidia	Bacteroidales	Rikenellaceae	Alistipes	NA	7dbd0b1393fab3bc9db978e4b34f05ce	0	0	0	0	0	0	0	0	0	0	0	0	0	0	0	0	0	0	0	9	26	0	0	35	0	0	0	10	0	0	0	34	0	0	254	0	0	24	0	0	0	8	0
Bacteroidetes	Bacteroidia	Bacteroidales	Rikenellaceae	Alistipes	uncultured Rikenellaceae bacterium	16345d34398b143cd4db0bcbcf0939d9	0	0	0	0	0	0	0	0	0	0	0	0	0	0	0	0	0	0	0	0	0	39	0	0	0	0	0	0	18	0	0	0	0	0	0	0	0	0	0	0	0	0	0
Bacteroidetes	Bacteroidia	Bacteroidales	Rikenellaceae	Alistipes	NA	0718220da474b4b7e30123ce9daa71a9	0	3	0	0	0	0	0	5	0	0	0	0	0	0	0	0	0	0	0	0	0	0	0	0	0	0	0	0	0	0	0	0	0	0	0	38	0	0	0	0	0	0	0
Bacteroidetes	Bacteroidia	Bacteroidales	Rikenellaceae	Alistipes	NA	648f2a164a7845a0b337979fcbe015e3	0	0	0	0	0	0	0	0	0	0	0	0	0	0	0	0	0	0	0	0	0	0	0	0	0	0	0	0	0	0	0	0	0	0	0	0	0	0	0	0	0	0	0
Bacteroidetes	Bacteroidia	Bacteroidales	Rikenellaceae	Alistipes	NA	bbf720f1bf8cba7fe4fa116327758fae	0	0	0	0	0	0	0	0	0	0	0	0	0	0	0	0	0	0	0	0	0	0	0	0	0	0	0	0	0	0	0	0	0	0	0	0	7	0	0	0	0	0	0
Bacteroidetes	Bacteroidia	Bacteroidales	Rikenellaceae	Alistipes	NA	b9b2df30f6576e94cd9328327f60d6bd	0	0	0	0	0	0	0	0	0	0	0	0	0	0	0	0	0	0	0	0	0	0	0	0	0	0	0	0	0	0	0	0	0	0	0	0	0	0	0	0	0	0	0
Bacteroidetes	Bacteroidia	Bacteroidales	Rikenellaceae	Alistipes	NA	c4e6e87e01cc107aafd332c4b526c9db	0	0	0	0	0	0	0	0	0	0	0	0	0	0	0	0	0	0	0	0	0	0	0	0	0	0	0	0	0	0	0	0	0	0	0	0	0	0	0	0	0	0	0
Bacteroidetes	Bacteroidia	Bacteroidales	Rikenellaceae	Alistipes	uncultured Rikenellaceae bacterium	0c372119e0ce549f3ded91780382a66c	0	0	0	0	0	0	0	0	0	0	0	0	0	0	0	0	0	0	0	0	0	0	0	0	0	0	0	0	0	0	0	0	0	0	0	0	0	0	0	0	0	0	0
Bacteroidetes	Bacteroidia	Bacteroidales	Rikenellaceae	Alistipes	uncultured Rikenellaceae bacterium	56b66aedf1c5018dbd5e8ba4bfa10a4e	0	0	0	0	0	0	0	0	0	0	0	0	0	0	0	0	0	0	0	0	0	0	0	0	0	0	0	0	0	0	0	0	0	0	0	0	0	0	0	0	0	0	0
Bacteroidetes	Bacteroidia	Bacteroidales	Rikenellaceae	Alistipes	uncultured Rikenellaceae bacterium	498fd4aaa626296d8302f335a4350b05	0	0	0	0	0	0	0	0	0	0	0	0	0	0	0	0	0	0	0	0	0	0	0	0	0	0	0	0	0	0	0	0	0	0	0	0	0	0	0	0	0	0	0
Bacteroidetes	Bacteroidia	Bacteroidales	Rikenellaceae	Alistipes	NA	8713f2d3236b7f034b974c364fbc9509	87	0	0	0	1	0	23	0	0	0	110	47	0	60	0	0	53	48	0	0	0	0	0	0	0	0	0	0	0	0	0	0	0	0	0	0	0	0	0	0	0	0	0
Bacteroidetes	Bacteroidia	Bacteroidales	Rikenellaceae	Alistipes	NA	b0e141ee82ccf2457fc03df1024ccb58	68	0	0	39	0	0	0	0	0	0	73	37	0	55	0	0	0	0	0	0	0	0	0	0	0	0	0	0	0	0	0	0	0	0	0	0	0	0	0	0	0	0	0
Bacteroidetes	Bacteroidia	Bacteroidales	Rikenellaceae	Alistipes	NA	554c421416b0e8695b4ff5f61b7d0a21	0	0	0	0	0	0	0	4	0	8	0	0	0	0	0	0	0	0	0	0	0	0	0	0	0	0	0	0	0	0	0	0	0	0	0	0	0	0	0	0	0	0	0
Bacteroidetes	Bacteroidia	Bacteroidales	Rikenellaceae	Alistipes	uncultured Bacteroidetes bacterium	049bafbb5358912077a3483cbc4998f2	0	0	0	0	0	0	0	0	0	0	0	0	0	0	0	0	0	0	0	21	0	66	0	10	0	0	0	0	0	0	0	0	0	0	71	0	0	0	0	0	0	12	0
Bacteroidetes	Bacteroidia	Bacteroidales	Rikenellaceae	Alistipes	uncultured Bacteroidetes bacterium	95abcf887dc90498996fc3f677ddc955	0	0	0	0	0	0	0	0	0	0	0	0	0	0	0	0	0	0	0	0	0	0	0	0	0	0	0	0	0	0	0	292	0	0	0	0	9	47	0	0	0	0	0
Bacteroidetes	Bacteroidia	Bacteroidales	Rikenellaceae	Alistipes	uncultured Bacteroidetes bacterium	f1bad1cab1921f511c55a2e2ea6bba6c	0	0	0	0	0	0	0	0	0	0	0	0	0	0	0	0	0	0	0	0	0	0	0	0	0	0	0	0	0	0	0	336	0	0	0	0	0	32	13	0	0	0	0
Bacteroidetes	Bacteroidia	Bacteroidales	Rikenellaceae	Alistipes	uncultured Bacteroidetes bacterium	9a35ae5afbd0f4c7100d6e7e5fd0ef8e	0	0	0	0	0	0	0	0	0	0	0	0	0	0	0	0	2	0	0	0	0	0	0	0	0	0	0	0	0	0	0	0	0	0	0	0	0	0	0	0	0	0	0
Bacteroidetes	Bacteroidia	Bacteroidales	Rikenellaceae	Alistipes	uncultured bacterium	7c62872fce6a80f98b9b51ec325b486d	0	0	0	0	0	0	0	0	0	0	0	0	0	0	0	0	0	0	0	0	0	0	0	34	0	0	0	0	0	0	0	0	0	0	215	0	0	0	0	0	0	0	0
Bacteroidetes	Bacteroidia	Bacteroidales	Rikenellaceae	Alistipes	NA	7586fd796547208c3ed531192a4e98d1	0	0	0	0	0	0	0	0	0	0	0	0	0	0	0	0	0	0	0	0	0	0	0	0	0	0	0	0	0	0	0	0	0	0	0	0	0	0	0	0	0	0	0
Bacteroidetes	Bacteroidia	Bacteroidales	Rikenellaceae	Alistipes	uncultured Rikenellaceae bacterium	8e3d86fbbfd9be7c89b63f6579e425f6	0	0	0	0	0	0	0	0	0	0	0	0	0	0	0	0	0	0	0	0	0	0	0	0	0	0	0	0	0	0	0	0	0	0	10	0	0	0	0	0	0	0	0
Bacteroidetes	Bacteroidia	Bacteroidales	Rikenellaceae	Alistipes	uncultured Bacteroidetes bacterium	e92b57b984c08c342bb7287351a07cf5	0	0	0	0	0	0	0	0	0	0	0	0	0	0	0	0	0	0	0	0	0	0	0	0	0	0	0	0	0	0	0	0	0	0	0	0	0	0	0	0	0	0	0
Bacteroidetes	Bacteroidia	Bacteroidales	Rikenellaceae	Alistipes	uncultured Bacteroidetes bacterium	5a693e5dabba2ea173b3c56f978f127b	0	0	0	0	0	0	0	0	0	0	0	0	0	0	0	0	0	0	0	0	0	0	0	56	0	0	0	0	0	0	0	0	0	0	241	0	0	0	0	0	0	0	0
Bacteroidetes	Bacteroidia	Bacteroidales	Rikenellaceae	Alistipes	uncultured Bacteroidetes bacterium	2d640bf1b2cea6ae24cbc00b6b6d2d88	0	0	0	0	0	0	0	0	0	0	0	0	0	0	0	0	0	0	0	0	0	0	0	0	0	0	0	0	0	3	5	0	0	0	0	0	0	0	0	0	0	0	3
Bacteroidetes	Bacteroidia	Bacteroidales	Rikenellaceae	Millionella	Millionella massiliensis	6d1e4eaad6ebf49626dd5029146fe6fd	0	0	0	0	0	0	0	0	0	0	0	0	0	0	0	0	0	0	0	0	0	0	0	0	0	0	0	0	0	0	0	0	0	0	0	0	0	0	0	0	0	0	0
Bacteroidetes	Bacteroidia	Bacteroidales	Rikenellaceae	Millionella	Millionella massiliensis	98318e856b07da30f577b57c27fcbc38	0	0	0	0	0	0	0	0	0	0	0	0	0	0	0	0	0	0	0	0	0	0	0	0	0	0	0	0	0	43	56	0	0	0	0	0	0	0	18	0	0	0	0
Bacteroidetes	Bacteroidia	Bacteroidales	Rikenellaceae	NA	NA	bcbefcab5239b6c1a1297f804355fe01	0	0	0	0	0	0	0	0	0	0	0	0	0	0	0	0	0	0	0	0	0	0	9	0	0	0	0	0	0	0	0	0	0	0	0	0	0	0	0	0	0	0	41
Bacteroidetes	Bacteroidia	Bacteroidales	Rikenellaceae	Millionella	Millionella massiliensis	1082dc6c85f1f908864bb270c2fe6b60	0	0	0	0	0	0	0	0	0	0	0	0	0	0	0	0	0	0	0	0	0	0	0	0	0	0	0	0	0	0	36	0	0	11	0	0	0	0	0	0	0	0	0
Bacteroidetes	Bacteroidia	Bacteroidales	Rikenellaceae	Rikenella	Ambiguous_taxa	f6163095608e25169a552c9dce21e935	0	0	0	0	0	0	0	0	0	0	0	0	0	0	0	0	0	0	0	0	0	0	0	0	0	0	0	0	0	0	0	0	0	0	0	0	0	0	0	0	0	0	0
Bacteroidetes	Bacteroidia	Bacteroidales	Rikenellaceae	Rikenella	Ambiguous_taxa	bfde70ce375d702bfd912cd8e74478ef	0	0	8	0	0	0	0	0	0	0	0	0	0	0	0	0	0	0	0	0	0	0	0	0	0	0	0	0	0	0	0	0	0	0	0	0	0	0	0	0	0	0	0
Bacteroidetes	Bacteroidia	Bacteroidales	Rikenellaceae	NA	NA	ef749e932189e359ac740d779f099384	0	0	0	0	0	0	0	0	0	0	0	0	0	0	0	0	0	0	0	0	6	4	0	0	0	0	0	0	0	0	0	2	0	0	6	0	0	0	0	0	0	0	0
Bacteroidetes	Bacteroidia	Bacteroidales	Rikenellaceae	NA	NA	fff247b6c7adaa35b9407b0a90e3bc43	0	0	0	0	0	0	0	0	0	0	0	0	0	0	0	0	0	0	0	0	0	0	0	0	0	0	0	0	0	0	0	0	0	0	0	0	0	0	0	0	0	0	0
Bacteroidetes	Bacteroidia	Bacteroidales	Rikenellaceae	Alistipes	uncultured Bacteroidetes bacterium	25a0101f9b5b1ba0288fc87980da6e01	0	0	0	0	0	0	0	0	0	0	0	0	0	0	0	0	0	0	0	0	0	0	0	0	0	0	0	0	0	0	0	0	0	0	0	0	0	0	0	0	0	0	0
Bacteroidetes	Bacteroidia	Bacteroidales	Rikenellaceae	Alistipes	uncultured Bacteroidetes bacterium	6da3fdfd123f4dc590411f658bf648e6	0	0	0	0	0	0	0	0	0	0	0	0	0	0	0	0	0	0	0	0	0	0	3	0	0	0	0	0	0	35	92	0	0	16	0	0	0	0	48	0	0	0	0
Bacteroidetes	Bacteroidia	Bacteroidales	Rikenellaceae	Alistipes	uncultured Bacteroidetes bacterium	de574f4c3ccbc3adbf9056caa03c15f0	0	0	0	0	0	0	0	0	0	0	0	0	0	0	0	0	0	0	0	541	326	104	0	0	0	0	0	10	9	0	0	4933	0	0	0	0	260	2757	80	0	0	472	0
Bacteroidetes	Bacteroidia	Bacteroidales	Rikenellaceae	Alistipes	uncultured Bacteroidetes bacterium	75f8068077b04701bf48615f5d8adb9d	0	0	0	0	0	0	0	0	0	0	0	0	0	0	0	0	0	0	0	0	0	0	0	0	0	0	0	0	0	0	0	0	0	0	12	0	0	0	0	0	0	0	0
Bacteroidetes	Bacteroidia	Bacteroidales	NA	NA	NA	625e69a480bbdc7101780a2e932b7364	0	0	0	0	0	0	0	0	0	0	0	0	0	0	0	0	0	0	0	0	0	0	0	0	0	0	0	0	0	0	0	0	0	0	0	0	0	0	0	0	0	4	0
Bacteroidetes	Bacteroidia	Bacteroidales	NA	NA	NA	dab0264c82852a809afadb20f205ceab	0	0	0	0	0	0	0	0	0	0	0	0	0	0	0	0	0	0	0	0	0	0	0	0	0	0	0	0	0	0	0	0	0	0	0	0	0	0	0	0	0	0	0
Bacteroidetes	Bacteroidia	Bacteroidales	Rikenellaceae	Alistipes	uncultured bacterium	3fd8121dfec2cec7c0cea0d05a2c20bb	0	0	0	0	0	0	0	0	0	0	0	0	0	0	0	0	0	0	0	0	0	0	0	0	0	0	0	0	0	0	0	0	0	0	0	0	0	0	0	0	0	0	0
Bacteroidetes	Bacteroidia	Bacteroidales	Bacteroidaceae	Bacteroides	NA	6a4293e47f89658e0e06274f93a2f0b6	0	0	0	0	0	0	0	0	0	0	0	0	0	0	0	0	0	0	0	0	0	0	0	0	0	0	0	0	0	0	0	0	0	0	0	0	0	0	0	3	0	0	0
Bacteroidetes	Bacteroidia	Bacteroidales	Paludibacteraceae	Paludibacter	uncultured Bacteroidales bacterium	ede7d16727b7f3fbfa35c9339746e3a4	0	0	0	0	0	0	0	0	0	0	0	0	0	0	0	0	0	0	0	0	0	0	0	0	0	0	0	0	0	0	0	11	0	0	0	0	0	8	0	0	0	3	0
Bacteroidetes	Bacteroidia	Bacteroidales	Marinifilaceae	Odoribacter	gut metagenome	7021604ef3063429e14a82f111f53e01	0	0	0	0	0	0	0	0	0	0	0	0	0	0	0	0	0	0	0	0	0	0	0	0	0	0	0	0	0	0	0	0	0	0	0	0	0	0	0	0	0	0	0
Bacteroidetes	Bacteroidia	Bacteroidales	Marinifilaceae	Odoribacter	uncultured bacterium	ac54fcd95be38facf8c183ab15bc0b43	0	0	0	0	0	0	0	0	0	0	0	0	0	0	0	0	0	0	0	0	0	0	0	0	0	0	0	0	0	0	0	0	0	0	0	0	0	0	0	0	0	0	0
Bacteroidetes	Bacteroidia	Bacteroidales	Marinifilaceae	Odoribacter	uncultured bacterium	95c8a7e12d0de3edbc74b9aeda2e3545	0	0	0	0	0	0	0	0	0	0	0	0	0	0	0	0	0	0	0	0	0	0	0	0	0	0	0	0	0	7	7	0	0	4	0	0	0	0	14	0	0	0	6
Bacteroidetes	Bacteroidia	Bacteroidales	Marinifilaceae	Odoribacter	uncultured bacterium	8cfed689628464b5491e96a2aa0a4508	0	0	0	0	0	0	0	0	0	0	0	0	0	0	0	0	0	0	0	0	0	0	0	0	0	0	0	0	0	0	0	0	0	0	0	0	0	4	0	0	0	0	0
Bacteroidetes	Bacteroidia	Bacteroidales	Marinifilaceae	Odoribacter	Ambiguous_taxa	956a617f0e15d5aac19d6e0ad9a1a44a	0	0	0	0	0	0	0	0	0	0	0	0	0	0	0	0	0	0	0	0	3	0	0	0	0	0	0	0	0	0	0	16	0	0	0	0	0	14	0	0	0	19	0
Bacteroidetes	Bacteroidia	Bacteroidales	Marinifilaceae	Odoribacter	NA	83de920cb38ec2d6016d01b7ef128e26	0	0	0	0	0	0	0	0	0	0	0	0	0	0	0	0	0	0	0	0	0	0	0	0	0	0	0	0	0	0	0	0	0	0	0	0	0	0	0	0	0	0	0
Bacteroidetes	Bacteroidia	Bacteroidales	Marinifilaceae	Odoribacter	gut metagenome	fd3273241fe9f705cb223ec9b9f3fd1c	0	0	0	0	0	0	0	0	0	0	0	0	0	0	0	0	0	0	0	0	0	0	0	0	0	0	0	0	0	0	0	0	0	0	0	0	0	0	0	0	0	0	0
Bacteroidetes	Bacteroidia	Flavobacteriales	Weeksellaceae	Chryseobacterium	NA	00065770ba08fd65f3e89ee1b299a3ea	0	0	0	0	0	0	0	0	0	0	0	0	0	0	0	0	0	0	0	0	0	0	0	0	0	0	0	0	0	0	0	0	0	0	0	0	0	0	0	0	0	0	0
Bacteroidetes	Bacteroidia	Flavobacteriales	Flavobacteriaceae	Flavobacterium	NA	774b31bc686373f91d5a9a55f0a05b8f	0	0	0	0	0	0	0	0	0	0	0	0	0	0	0	0	0	0	0	0	0	0	0	0	0	0	0	0	0	0	0	0	0	0	0	0	0	0	0	0	0	0	0
Bacteroidetes	Bacteroidia	Flavobacteriales	Flavobacteriaceae	Flavobacterium	NA	91069b99bd7584fe05dd58502f440d5a	0	0	0	0	0	0	0	0	0	0	0	0	0	0	0	6	0	0	0	0	0	0	0	0	0	0	0	0	0	0	0	0	0	0	0	0	0	0	0	0	0	0	0
Bacteroidetes	Bacteroidia	Sphingobacteriales	Sphingobacteriaceae	Sphingobacterium	NA	7b893d7a5777f749543f1d66b5c23122	0	0	0	0	0	0	0	0	0	0	0	0	0	0	0	0	0	0	0	0	0	0	0	0	0	0	0	0	0	0	0	0	0	0	0	0	0	0	0	0	0	0	0
Bacteroidetes	Bacteroidia	Sphingobacteriales	Sphingobacteriaceae	Sphingobacterium	NA	66b45946374312a8c1c0aaf079d6129d	0	0	0	0	0	0	0	0	0	0	0	0	0	0	0	0	0	0	0	0	0	0	0	0	0	0	0	0	0	0	0	0	0	0	0	0	0	0	0	0	0	0	0
Bacteroidetes	Bacteroidia	Sphingobacteriales	Sphingobacteriaceae	Pedobacter	Pedobacter sp. TMCC 8268	fc4f1c141141c1f7831a4e4a46751d68	0	0	0	0	0	0	0	0	0	0	0	0	0	0	0	0	0	0	0	0	0	0	0	0	0	0	0	0	0	0	0	0	0	0	0	0	0	0	0	0	0	0	0
Bacteroidetes	Bacteroidia	Sphingobacteriales	Sphingobacteriaceae	Pedobacter	NA	964f988deb752fbb4d16e35f70d8de0e	0	0	0	0	0	0	0	0	0	0	0	0	0	0	0	0	0	0	0	0	0	0	0	0	0	0	0	0	0	0	0	0	0	0	0	0	0	0	0	0	0	0	0
Bacteroidetes	Bacteroidia	Sphingobacteriales	Sphingobacteriaceae	Pedobacter	NA	c6d3e7874300fc3c54b8be9734f258a0	0	0	0	0	0	0	0	0	0	0	0	0	0	0	0	0	0	0	0	0	0	0	0	0	0	0	106	0	0	0	0	0	0	0	0	0	0	0	0	0	0	0	0
Bacteroidetes	Bacteroidia	Sphingobacteriales	Sphingobacteriaceae	Pedobacter	NA	505055773b35c8b9492278b1c7944a61	0	0	0	0	0	0	0	0	0	0	0	0	0	0	0	0	0	0	0	0	0	0	0	0	0	0	0	0	0	0	0	0	0	0	0	0	0	0	0	0	0	0	0
Bacteroidetes	Bacteroidia	Sphingobacteriales	Sphingobacteriaceae	Pedobacter	NA	8bf52364984eb83a7bf0d0fcd24e3670	0	0	0	0	0	0	0	0	0	0	0	0	0	0	0	0	0	0	0	0	0	0	0	0	0	0	0	0	0	0	0	0	0	0	0	0	0	0	0	0	0	0	0
Bacteroidetes	Bacteroidia	Sphingobacteriales	Sphingobacteriaceae	Mucilaginibacter	NA	d915e742214f5cf26486bf7983f237cb	0	0	0	0	0	0	0	0	0	0	0	0	0	0	0	0	0	0	0	0	0	0	0	0	0	0	26	0	0	0	0	0	0	0	0	0	0	0	0	0	0	0	0
Bacteroidetes	Bacteroidia	Sphingobacteriales	Sphingobacteriaceae	Mucilaginibacter	NA	92909094391f45120f0b0679e85874ea	0	0	0	0	0	0	0	0	0	0	0	0	0	0	0	0	0	0	0	0	0	0	0	0	0	0	0	0	0	0	0	0	0	0	0	0	0	0	0	0	0	0	0
Bacteroidetes	Bacteroidia	Sphingobacteriales	Sphingobacteriaceae	Mucilaginibacter	NA	58dd68eed8190ca7ed18e0c33f49a2ea	0	0	0	0	0	0	0	0	0	0	0	0	0	0	0	0	0	0	0	0	0	0	0	0	0	0	12	0	0	0	0	0	0	0	0	0	0	0	0	0	0	0	0
Bacteroidetes	Bacteroidia	Sphingobacteriales	Sphingobacteriaceae	Mucilaginibacter	uncultured bacterium	caa363c2f86a06408a115fc6c7fd2529	0	0	0	0	0	0	0	0	0	0	0	0	0	0	0	0	0	0	0	0	0	0	0	0	0	0	14	0	0	0	0	0	0	0	0	0	0	0	0	0	0	0	0
Bacteroidetes	Bacteroidia	Sphingobacteriales	Sphingobacteriaceae	Mucilaginibacter	Mucilaginibacter jinjuensis	884bdf4d15bf85be13fb10dfaf3d899b	0	0	0	0	0	0	0	0	0	0	0	0	0	0	0	150	0	0	0	0	0	0	0	0	0	0	0	0	0	0	0	0	0	0	0	0	0	0	0	0	0	0	0
Bacteroidetes	Bacteroidia	Sphingobacteriales	Sphingobacteriaceae	Mucilaginibacter	NA	6cd293f8cfb0ddd2839fccd21f31d67c	0	0	0	0	0	0	0	0	0	0	0	0	0	0	0	0	0	0	0	0	0	0	0	0	0	0	71	0	0	0	0	0	0	0	0	0	0	0	0	0	0	0	0
Bacteroidetes	Bacteroidia	Sphingobacteriales	Sphingobacteriaceae	Mucilaginibacter	Thymallus thymallus (grayling)	4ebf26359191801011cfdba2e95484f4	0	0	0	0	0	0	0	0	0	0	0	0	0	0	0	0	0	0	0	0	0	0	0	0	0	0	33	0	0	0	0	0	0	0	0	0	0	0	0	0	0	0	0
Bacteroidetes	Bacteroidia	Sphingobacteriales	Sphingobacteriaceae	Mucilaginibacter	Mucilaginibacter sp. AR20-97	1e4dd00dd3bb5a67875a72196699ed51	0	0	0	0	0	0	0	0	0	0	0	0	0	0	0	0	0	0	0	0	0	0	0	0	0	0	0	0	0	0	0	0	0	0	0	11	0	0	0	0	0	0	0
Bacteroidetes	Bacteroidia	Sphingobacteriales	Sphingobacteriaceae	Mucilaginibacter	Thymallus thymallus (grayling)	f5d264c9b5c90d43715b39aa23397070	0	0	0	0	0	0	0	0	0	0	0	0	0	0	0	2454	0	0	0	0	0	0	0	0	0	0	0	0	0	0	0	0	0	0	0	0	0	0	0	0	0	0	0
Bacteroidetes	Bacteroidia	Sphingobacteriales	Sphingobacteriaceae	Mucilaginibacter	Thymallus thymallus (grayling)	a562036bd80d457b68287dda31cac1f8	0	0	0	0	0	0	0	0	0	0	0	0	0	0	0	28	0	0	0	0	0	0	0	0	0	0	0	0	0	0	0	0	0	0	0	0	0	0	0	0	0	0	0
Bacteroidetes	Bacteroidia	Sphingobacteriales	Sphingobacteriaceae	Mucilaginibacter	Thymallus thymallus (grayling)	d7df337afee05ad21d8536574b600b99	0	0	0	0	0	0	0	0	0	0	0	0	0	0	0	10	0	0	0	0	0	0	0	0	0	0	0	0	0	0	0	0	0	0	0	0	0	0	0	0	0	0	0
Bacteroidetes	Bacteroidia	Sphingobacteriales	Sphingobacteriaceae	Mucilaginibacter	NA	bfe9cf13c5cefe6c230406caa49de762	0	0	0	0	0	0	0	0	0	0	0	0	0	0	0	2	0	0	0	0	0	0	0	0	0	0	0	0	0	0	0	0	0	0	0	0	0	0	0	0	0	0	0
Bacteroidetes	Bacteroidia	Sphingobacteriales	Sphingobacteriaceae	Mucilaginibacter	NA	505a1dd9703a0b20ddfefbfd5449239b	0	0	0	0	0	0	0	0	0	0	0	0	0	0	0	3	0	0	0	0	0	0	0	0	0	0	0	0	0	0	0	0	0	0	0	0	0	0	0	0	0	0	0
Bacteroidetes	Bacteroidia	Sphingobacteriales	Sphingobacteriaceae	Mucilaginibacter	Thymallus thymallus (grayling)	30ff02f003b2faecbf5949864975e3b3	0	0	0	0	0	0	0	0	0	0	0	0	0	0	0	12	0	0	0	0	0	0	0	0	0	0	0	0	0	0	0	0	0	0	0	0	0	0	0	0	0	0	0
Bacteroidetes	Bacteroidia	Sphingobacteriales	Sphingobacteriaceae	Mucilaginibacter	Thymallus thymallus (grayling)	29a76b4cb04504f2ae596a3aedc5ff53	0	0	0	0	0	0	0	0	0	0	0	0	0	0	0	7	0	0	0	0	8	0	0	0	0	0	0	9	0	0	0	0	0	0	0	0	0	0	0	0	0	0	0
Bacteroidetes	Bacteroidia	Sphingobacteriales	Sphingobacteriaceae	Mucilaginibacter	Thymallus thymallus (grayling)	19505cd18aec6f9251d0f2f47cab92b0	0	0	0	0	0	0	0	0	0	0	0	0	0	0	0	0	0	0	0	0	0	0	0	0	0	0	0	0	0	0	0	0	0	0	0	15	0	0	0	0	0	0	0
Bacteroidetes	Bacteroidia	Sphingobacteriales	Sphingobacteriaceae	Mucilaginibacter	NA	2b3f92a1d00f18828ba5d557c7a7a55f	0	0	0	0	0	0	0	0	0	0	0	0	0	0	0	0	0	0	0	0	0	0	0	0	0	0	13	0	0	0	0	0	0	0	0	0	0	0	0	0	0	0	0
Bacteroidetes	Bacteroidia	Sphingobacteriales	Sphingobacteriaceae	Mucilaginibacter	NA	5a4e15d24daa4f9767c7958bf4d97bec	0	0	0	0	0	0	0	0	0	0	0	0	0	0	0	127	0	0	0	0	0	0	0	0	0	0	0	0	0	0	0	0	0	0	0	0	0	0	0	0	0	0	0
Bacteroidetes	Bacteroidia	Sphingobacteriales	Sphingobacteriaceae	Mucilaginibacter	NA	c9ec34870f370d40fa1fdc90e3c53d99	0	0	0	0	0	0	0	0	0	0	0	0	0	0	0	0	0	0	0	0	0	0	0	0	0	0	496	0	0	0	0	0	0	0	0	0	0	0	0	0	0	0	0
Bacteroidetes	Bacteroidia	Sphingobacteriales	Sphingobacteriaceae	Mucilaginibacter	uncultured bacterium	c399c6f19f0ee641501411fd2ca939ec	0	0	0	0	0	0	0	0	0	0	0	0	0	0	0	0	0	0	0	0	0	0	0	0	15	0	0	0	0	0	0	0	0	0	0	0	0	0	0	0	0	0	0
Bacteroidetes	Bacteroidia	Sphingobacteriales	Sphingobacteriaceae	Mucilaginibacter	NA	2fec0aa2b2e5e6f899ac1f2dcaf20898	0	0	0	0	0	0	0	0	0	0	0	0	0	0	0	0	0	0	0	0	18	0	0	0	0	0	0	0	0	0	0	0	0	0	0	0	0	0	0	0	0	0	0
Bacteroidetes	Bacteroidia	Sphingobacteriales	Sphingobacteriaceae	Mucilaginibacter	NA	69d6629aaea66b7478af0f5df5bfab9d	0	0	0	0	0	0	0	0	0	0	0	0	0	0	0	0	0	0	0	0	0	0	0	0	0	0	215	0	0	0	0	0	0	0	0	0	0	0	0	0	0	0	0
Bacteroidetes	Bacteroidia	Sphingobacteriales	Sphingobacteriaceae	Mucilaginibacter	NA	372a39a637679c821c17379bb5b2f081	0	0	0	0	0	0	0	0	0	0	0	0	0	0	0	0	0	0	0	0	0	0	0	0	30	0	0	0	0	0	0	0	0	0	0	0	0	0	0	0	0	0	0
Bacteroidetes	Bacteroidia	Sphingobacteriales	Sphingobacteriaceae	Mucilaginibacter	NA	3db75caad513f2e1946daa3832832bc8	0	0	0	0	0	0	0	0	0	0	0	0	0	0	0	0	0	0	0	0	0	0	0	0	66	0	0	0	0	0	0	0	0	0	0	0	0	0	0	0	0	0	0
Bacteroidetes	Bacteroidia	Sphingobacteriales	Sphingobacteriaceae	Mucilaginibacter	NA	85c108f2c1ddf63e193ce4d236b6e652	0	0	0	0	0	0	0	0	0	0	0	0	0	0	0	0	0	0	0	0	0	0	0	0	22	0	0	0	0	0	0	0	0	0	0	0	0	0	0	0	0	0	0
Bacteroidetes	Bacteroidia	Sphingobacteriales	Sphingobacteriaceae	Mucilaginibacter	Mucilaginibacter psychrotolerans	f7ad086d7f2fe13f8c49c056f8fc65b2	0	0	0	0	0	0	0	0	0	0	0	0	0	0	0	0	0	0	0	0	0	0	0	0	0	0	17	0	0	0	0	0	0	0	0	0	0	0	0	0	0	0	0
Bacteroidetes	Bacteroidia	Sphingobacteriales	Sphingobacteriaceae	Mucilaginibacter	NA	252c79a98bfc2e552da9d7422d09fe53	0	0	0	0	0	0	0	0	0	0	0	0	0	0	0	0	0	0	0	0	0	0	0	0	0	0	4	0	0	0	0	0	0	0	0	0	0	0	0	0	0	0	0
Bacteroidetes	Bacteroidia	Sphingobacteriales	Sphingobacteriaceae	Mucilaginibacter	NA	5830f25da6123535d5c1b41fc92c6cfe	0	0	0	0	0	0	0	0	0	0	0	0	0	0	0	0	0	0	0	0	0	0	0	0	0	0	25	0	0	0	0	0	0	0	0	0	0	0	0	0	0	0	0
Bacteroidetes	Bacteroidia	Sphingobacteriales	Sphingobacteriaceae	Mucilaginibacter	Ambiguous_taxa	65f60934490b42b125fc636cc5deb3ee	0	0	0	0	0	0	0	0	0	0	0	0	0	0	0	0	0	0	0	0	0	0	0	0	0	0	24	0	0	0	0	0	0	0	0	0	0	0	0	0	0	0	0
Bacteroidetes	Bacteroidia	Sphingobacteriales	Sphingobacteriaceae	Mucilaginibacter	Castanea mollissima (Chinese chestnut)	2d06d7fa39d39a2a5ae9727919485db9	0	0	0	0	0	0	0	0	0	0	0	0	0	0	0	0	0	0	0	0	0	0	0	0	5	0	0	0	0	0	0	0	0	0	0	0	0	0	0	0	0	0	0
Bacteroidetes	Bacteroidia	Sphingobacteriales	Sphingobacteriaceae	Mucilaginibacter	NA	f440e6909b5a27c03ab125818492b365	0	0	0	0	0	0	0	0	0	0	0	0	0	0	0	0	0	0	0	0	0	0	0	0	0	33	0	0	0	0	0	0	0	0	0	0	0	0	0	0	0	0	0
Bacteroidetes	Bacteroidia	Sphingobacteriales	Sphingobacteriaceae	Mucilaginibacter	uncultured bacterium	1907fe38b4d446e2cd472daebc052acb	0	0	0	0	0	0	0	0	0	0	0	0	0	0	0	0	0	0	0	0	0	0	0	0	27	0	0	0	0	0	0	0	0	0	0	0	0	0	0	0	0	0	0
Bacteroidetes	Bacteroidia	Sphingobacteriales	Sphingobacteriaceae	Mucilaginibacter	uncultured bacterium	dfe30c7d6aa5e2814088c7cd000ea578	0	0	0	0	0	0	0	0	0	0	0	0	0	0	0	0	0	0	0	0	0	0	0	0	22	0	0	0	0	0	0	0	0	0	0	0	0	0	0	0	0	0	0
Bacteroidetes	Bacteroidia	Sphingobacteriales	Sphingobacteriaceae	Mucilaginibacter	Mucilaginibacter sp. JSC-R3-521-13	cbc7b58bf0584bde48fe95f6f2334527	0	0	0	0	0	0	0	0	0	0	0	0	0	0	0	0	0	0	0	0	0	0	0	0	0	0	10	0	0	0	0	0	0	0	0	0	0	0	0	0	0	0	0
Bacteroidetes	Bacteroidia	Sphingobacteriales	Sphingobacteriaceae	Mucilaginibacter	NA	0796dc7f51742e4f4cc49a99e97a2ed9	0	0	0	0	0	0	0	0	0	0	0	0	0	0	0	22	0	0	0	0	0	0	0	0	0	0	0	0	0	0	0	0	0	0	0	0	0	0	0	0	0	0	0
Bacteroidetes	Bacteroidia	Sphingobacteriales	Sphingobacteriaceae	Mucilaginibacter	uncultured soil bacterium	f4ff5937bc8fa7a69deddc46a4b6758d	0	0	0	0	0	0	0	0	0	0	0	0	0	0	0	98	0	0	0	0	0	0	0	0	0	0	0	0	0	0	0	0	0	0	0	0	0	0	0	0	0	0	0
Bacteroidetes	Bacteroidia	Sphingobacteriales	Sphingobacteriaceae	Mucilaginibacter	NA	e41f5607e0f8014ae615863e881e180e	0	0	0	0	0	0	0	0	0	0	0	0	0	0	0	0	0	0	0	0	0	0	0	0	0	0	19	0	0	0	0	0	0	0	0	0	0	0	0	0	0	0	0
Bacteroidetes	Bacteroidia	Sphingobacteriales	Sphingobacteriaceae	Mucilaginibacter	NA	f3ba9889766156be8d29fb12d6dd4540	0	0	0	0	0	0	0	0	0	0	0	0	0	0	0	6	0	0	0	0	0	0	0	0	0	0	0	0	0	0	0	0	0	0	0	0	0	0	0	0	0	0	0
Bacteroidetes	Bacteroidia	Sphingobacteriales	Sphingobacteriaceae	Mucilaginibacter	NA	549aea8eb48c6895c0e57a89016d47a2	0	0	0	0	0	0	0	0	0	0	0	0	0	0	0	7	0	0	0	0	0	0	0	0	0	0	0	0	0	0	0	0	0	0	0	0	0	0	0	0	0	0	0
Bacteroidetes	Bacteroidia	Sphingobacteriales	Sphingobacteriaceae	Mucilaginibacter	Mucilaginibacter oryzae	c8fef801f550fbcc93049f9107590a4a	0	0	0	0	0	0	0	0	0	0	0	0	0	0	0	23	0	0	0	0	0	0	0	0	0	0	0	0	0	0	0	0	0	0	0	10	0	0	0	0	0	0	0
Bacteroidetes	Bacteroidia	Sphingobacteriales	Sphingobacteriaceae	Mucilaginibacter	Mucilaginibacter oryzae	3185a922a7715250156c50c3c55f579d	0	0	0	0	0	0	0	0	0	0	0	0	0	0	0	17	0	0	0	0	3	0	0	0	0	0	0	0	0	0	0	0	0	0	0	0	0	0	0	0	0	0	0
Bacteroidetes	Bacteroidia	Sphingobacteriales	Sphingobacteriaceae	Mucilaginibacter	Mucilaginibacter oryzae	e2b41006b2ad2868ed2e6154f6ce7ffa	0	0	0	0	0	0	0	0	0	0	0	0	0	0	0	0	0	0	0	0	0	0	0	0	0	0	0	14	0	0	0	0	0	0	0	0	0	0	0	0	0	0	0
Bacteroidetes	Bacteroidia	Sphingobacteriales	Sphingobacteriaceae	Mucilaginibacter	NA	b5715c74264b6932753a030fe07ed99a	0	0	0	0	0	0	0	0	0	0	0	0	0	0	0	56	0	0	0	0	0	0	0	0	0	0	0	0	0	0	0	0	0	0	0	0	0	0	0	0	0	0	0
Bacteroidetes	Bacteroidia	Bacteroidales	Rikenellaceae	NA	NA	94430743583908923cd407b9a5e72d55	0	0	0	0	0	0	0	0	0	0	0	0	0	0	0	0	0	0	0	0	0	0	0	0	0	0	0	0	0	0	0	0	0	0	0	0	0	0	0	0	0	0	0
Bacteroidetes	Bacteroidia	Bacteroidales	Rikenellaceae	Alistipes	Alistipes sp. N15.MGS-157	0eff5f063c97b9eb596fe8ac624d224f	0	0	0	0	0	0	0	0	0	0	0	0	0	0	0	0	0	0	0	0	0	0	0	0	0	0	0	0	0	0	0	0	0	0	0	0	0	2	0	0	0	0	0
Bacteroidetes	Bacteroidia	Bacteroidales	Rikenellaceae	Millionella	Millionella massiliensis	86b921917e312125945d026d20ddbc31	0	0	0	0	0	0	0	0	0	0	0	0	0	0	0	0	0	0	0	0	0	0	0	0	0	0	0	0	0	0	0	0	0	0	0	0	0	0	0	0	0	0	0
Bacteroidetes	Bacteroidia	Bacteroidales	Rikenellaceae	Alistipes	uncultured Bacteroidetes bacterium	5332fed9b6b9edceb2632afa2efa3f7c	0	0	0	0	0	0	0	0	0	0	0	0	0	0	0	0	0	0	0	0	0	0	0	0	0	0	0	0	0	0	0	0	0	0	0	0	0	0	0	0	0	0	0
Bacteroidetes	Bacteroidia	NA	NA	NA	NA	82038a64c23e571b4684200f7e376163	0	0	0	0	0	0	0	0	0	0	0	0	0	0	0	0	0	0	0	0	0	0	0	0	0	0	0	0	0	0	0	0	0	0	0	0	0	0	0	0	0	0	0
Bacteroidetes	Bacteroidia	Bacteroidales	Rikenellaceae	Alistipes	uncultured Bacteroidetes bacterium	f26e9620432b284e2e372e7a8f27ca83	0	0	0	0	0	0	0	0	0	0	0	0	0	0	0	0	0	0	0	0	0	0	0	0	0	0	0	0	0	0	0	9	0	0	0	0	0	0	0	0	0	0	0
Bacteroidetes	Bacteroidia	Bacteroidales	Bacteroidaceae	Bacteroides	NA	2c90190e7095ecc532c519b41bbb62cf	0	0	0	0	0	0	0	0	0	0	0	0	0	0	0	0	0	0	0	0	0	0	0	0	0	0	0	0	0	0	0	0	0	0	0	0	0	0	0	0	0	0	0
Bacteroidetes	Bacteroidia	Bacteroidales	Bacteroidaceae	Bacteroides	NA	d4c414f8da97f0b5c27412ab3db54e8d	0	0	0	0	0	0	0	0	0	0	0	0	0	0	0	0	0	0	0	0	0	0	0	0	0	0	0	0	0	0	0	0	0	0	0	0	0	0	0	0	0	0	0
Bacteroidetes	Bacteroidia	Bacteroidales	Bacteroidaceae	Bacteroides	NA	1885818933bdc0dd477b76c37b6f6508	0	0	0	0	0	0	0	0	0	0	0	0	0	0	0	0	0	0	0	0	0	0	0	0	0	0	0	0	0	0	0	0	0	0	0	0	0	0	0	0	0	0	0
Bacteroidetes	Bacteroidia	Bacteroidales	Bacteroidaceae	Bacteroides	NA	73807420a155ffef9166292cc7af62df	0	0	0	0	0	0	0	0	0	0	0	0	0	0	0	0	0	0	0	0	0	0	0	0	0	0	0	0	0	0	0	0	0	0	0	0	0	0	0	0	0	0	0
Bacteroidetes	Bacteroidia	Bacteroidales	Bacteroidaceae	Bacteroides	NA	1156392f58c3fad547e14cdd729fcf8a	0	0	0	0	0	0	0	0	0	0	0	0	0	0	0	0	0	0	0	0	0	0	0	0	0	0	0	0	0	0	0	0	0	0	0	0	0	0	0	0	0	0	0
Bacteroidetes	Bacteroidia	Bacteroidales	Bacteroidaceae	Bacteroides	NA	6937be024d24593f225a7d04e67b7000	0	0	0	0	0	0	0	0	0	0	0	0	0	0	0	0	0	0	0	0	0	0	0	0	0	0	0	0	0	0	0	0	0	0	0	2	0	0	0	0	0	0	0
Bacteroidetes	Bacteroidia	Bacteroidales	Bacteroidaceae	Bacteroides	NA	f0163d7346c9f264f6ad56f09a64a44c	0	0	0	0	0	0	0	0	0	0	0	0	0	0	0	0	0	0	0	0	0	0	0	0	0	0	0	0	0	0	0	0	0	0	0	0	0	0	0	0	0	0	0
Bacteroidetes	Bacteroidia	Bacteroidales	Bacteroidaceae	Bacteroides	NA	f2cb712635064f1f1854beeffafdb9a1	0	0	0	0	0	0	0	0	0	0	0	0	0	0	0	0	0	0	0	0	0	0	0	0	0	0	0	0	0	0	0	0	0	4	0	0	0	0	0	0	0	0	0
Bacteroidetes	Bacteroidia	Bacteroidales	Bacteroidaceae	Bacteroides	NA	90b5733f1dad39b0a6b3dee6579ee923	0	0	0	0	0	0	0	0	0	0	0	0	0	0	0	0	0	0	0	0	0	0	0	0	0	0	0	0	0	0	0	0	0	0	0	0	0	0	0	0	0	0	0
Bacteroidetes	Bacteroidia	Bacteroidales	Bacteroidaceae	Bacteroides	NA	88b9524c5719f719010319cebc91c0f1	0	0	0	0	0	0	0	0	0	0	0	0	0	0	0	0	0	0	0	0	0	0	0	0	0	0	0	0	0	0	0	0	0	0	0	0	0	0	0	3	0	0	0
Bacteroidetes	Bacteroidia	Bacteroidales	Bacteroidaceae	Bacteroides	NA	198ff19ff0aa4b9d123ec0456bf6a7be	0	0	0	0	0	0	0	0	0	0	0	0	0	0	0	0	0	0	0	0	0	0	0	0	0	0	0	0	0	0	0	0	9	0	0	0	0	0	0	0	0	0	0
Bacteroidetes	Bacteroidia	Bacteroidales	Bacteroidaceae	Bacteroides	NA	f5095cf22bbbb25dbc7b54ff5658ee0c	0	0	0	0	0	0	0	6	0	0	0	0	0	0	0	0	0	0	0	0	0	0	0	0	0	0	0	0	0	0	0	0	0	0	0	0	0	0	0	0	0	0	0
Bacteroidetes	Bacteroidia	Bacteroidales	Bacteroidaceae	Bacteroides	NA	08f70c7d68c2e1c3ab4bc4686be50a8a	0	0	0	0	0	0	0	0	0	0	0	0	0	0	0	0	0	0	0	0	0	0	0	0	0	0	0	0	0	0	0	0	0	0	0	0	0	0	0	0	0	0	0
Bacteroidetes	Bacteroidia	Bacteroidales	Bacteroidaceae	Bacteroides	NA	61d4b07e76d831587817f7bea9d5f410	0	0	0	0	0	0	0	0	0	0	0	0	0	0	0	0	0	0	2	0	0	0	0	0	0	0	0	0	0	0	0	0	0	0	0	0	0	0	0	0	0	0	0
Bacteroidetes	Bacteroidia	Bacteroidales	Dysgonomonadaceae	uncultured Porphyromonadaceae bacterium	uncultured Porphyromonadaceae bacterium	21b3c7e1088528f98a6ae83d0d7d2b0e	0	0	0	0	0	0	0	0	0	0	0	0	0	0	0	0	0	0	0	0	0	0	0	0	0	0	0	0	0	0	0	0	0	0	0	0	0	0	0	0	0	0	0
Bacteroidetes	Bacteroidia	Bacteroidales	Bacteroidaceae	Bacteroides	NA	b71cae1fbbbb03f7f9dfd26b6dd7f984	0	0	0	0	0	0	0	0	0	0	0	0	0	0	0	0	0	0	0	0	4	0	0	0	0	0	0	0	0	0	0	0	0	0	0	0	0	0	0	0	0	0	0
Bacteroidetes	Bacteroidia	Bacteroidales	Bacteroidaceae	Bacteroides	NA	9811c95ca44356cc83bd31988029d071	0	0	0	0	0	0	0	0	0	0	0	0	0	0	0	0	0	0	0	0	0	0	0	0	0	0	0	0	0	0	0	0	0	0	0	0	0	0	0	0	0	0	0
Bacteroidetes	Bacteroidia	Bacteroidales	Bacteroidaceae	Bacteroides	NA	3fb746577589c8ece4df0b35850f8e9b	0	0	0	0	0	0	0	0	0	0	0	0	0	0	0	0	0	0	0	0	0	0	0	0	0	0	0	0	0	0	0	0	0	0	0	0	0	0	0	0	0	0	0
Bacteroidetes	Bacteroidia	Bacteroidales	Bacteroidaceae	Bacteroides	NA	4dda246e0f9008d8d9d6cf54b34c23b6	0	0	0	0	0	0	0	0	0	0	0	0	0	0	0	0	0	0	0	0	0	0	0	0	0	0	0	0	0	0	0	0	0	0	0	0	0	0	0	0	0	0	0
Bacteroidetes	Bacteroidia	Bacteroidales	Bacteroidaceae	Bacteroides	Bacteroides plebeius DSM 17135	09a12bef7dd3719f03af5a23b4ecd88b	0	0	0	0	0	0	0	0	0	0	0	0	0	0	0	0	0	0	0	0	0	0	0	0	0	0	0	0	0	0	0	0	0	0	0	0	0	0	0	0	0	0	0
Bacteroidetes	Bacteroidia	Bacteroidales	Bacteroidaceae	Bacteroides	Bacteroides plebeius DSM 17135	bf6f675c5e8e11478f6c5a64c9ad46f3	0	0	0	0	0	0	0	0	0	0	0	0	0	0	0	0	0	0	0	0	0	0	0	0	0	0	0	0	0	0	0	0	0	0	0	0	0	0	0	0	0	0	0
Bacteroidetes	Bacteroidia	Bacteroidales	Bacteroidaceae	Bacteroides	NA	398f09c9774040e9a3d13869f418b738	0	0	0	0	0	0	0	0	0	0	0	0	7	0	0	0	0	0	0	0	0	0	0	0	0	0	0	0	0	0	0	0	0	0	0	0	0	0	0	0	0	0	0
Bacteroidetes	Bacteroidia	Bacteroidales	Bacteroidaceae	Bacteroides	NA	917d7b7118e5818435801fb998ed4542	0	0	0	0	0	0	0	0	0	0	0	0	0	0	0	0	0	0	0	11	0	0	0	0	0	0	0	0	0	0	0	0	0	0	0	0	0	0	0	0	0	0	0
Bacteroidetes	Bacteroidia	Bacteroidales	Bacteroidaceae	Bacteroides	NA	e2fe8bbc5c00e2e9d31a6c03a2f23ebf	0	0	0	0	0	0	0	0	0	0	0	0	0	0	0	0	0	0	0	0	0	0	0	0	0	0	0	0	0	0	0	0	0	0	0	0	0	0	0	0	0	0	0
Bacteroidetes	Bacteroidia	Bacteroidales	Bacteroidaceae	Bacteroides	NA	d6648aa64b510ddab2b6ca10865ff57e	0	0	0	2	0	0	0	0	0	0	0	0	0	0	0	0	0	0	0	0	0	0	0	0	0	0	0	0	0	0	0	0	0	0	0	0	0	0	0	0	0	0	0
Bacteroidetes	Bacteroidia	Bacteroidales	Bacteroidaceae	Bacteroides	NA	2745ed4d19f7035283b8c6a8ab4f25d1	0	0	0	0	0	0	0	0	0	0	0	0	0	0	0	0	0	0	0	0	0	0	0	0	0	0	0	0	0	0	0	0	0	0	0	0	0	0	0	0	0	0	0
Bacteroidetes	Bacteroidia	Bacteroidales	Bacteroidaceae	Bacteroides	NA	88d210141f9e16820fd61e5303ac228f	0	0	0	0	0	0	0	0	0	0	0	0	0	0	0	0	0	0	0	0	0	0	0	0	0	0	0	0	0	0	0	0	0	0	0	0	0	0	0	0	0	0	0
Bacteroidetes	Bacteroidia	Bacteroidales	NA	NA	NA	dedee0493e8a38c96aef75fffe971c5a	0	0	0	0	0	0	0	0	0	0	0	0	0	0	0	0	0	0	0	0	0	0	0	0	0	0	0	0	0	0	0	0	0	0	0	0	0	0	0	0	0	0	0
Bacteroidetes	Bacteroidia	Bacteroidales	Bacteroidaceae	Bacteroides	NA	b4af1ea82a3c871442828a27579c3a35	0	0	0	0	0	0	0	0	0	0	0	0	0	0	0	0	0	0	0	0	0	0	0	0	0	0	0	0	0	0	0	0	0	0	0	0	0	0	0	0	0	0	0
Bacteroidetes	Bacteroidia	Bacteroidales	Bacteroidaceae	Bacteroides	NA	302e2f418d34277ef2607f8bf7f04d78	0	0	0	0	0	0	0	0	0	0	2	0	0	0	0	0	0	0	0	0	0	0	0	0	0	0	0	0	0	0	0	0	0	0	0	0	0	0	0	0	0	0	0
Bacteroidetes	Bacteroidia	Bacteroidales	Bacteroidaceae	Bacteroides	NA	d363f117e624dd4ab72bb5f5f71b4041	0	0	0	0	0	0	0	0	0	0	0	0	0	6	0	0	0	0	0	0	0	0	0	0	0	0	0	0	0	0	0	0	0	0	0	0	0	0	0	0	0	0	0
Bacteroidetes	Bacteroidia	Bacteroidales	Bacteroidaceae	Bacteroides	NA	718e314b4e81242254f226711766f77f	0	0	0	0	0	0	0	0	0	0	0	0	0	0	0	0	0	0	0	0	0	0	0	0	0	0	0	0	0	0	0	0	0	0	0	0	0	0	0	0	0	0	0
Bacteroidetes	Bacteroidia	Bacteroidales	Bacteroidaceae	Bacteroides	NA	231c2c72a169b0bfd9701ff31fd71dfc	0	0	0	0	0	0	0	0	0	0	0	0	0	0	0	0	0	0	0	0	0	0	0	0	0	0	0	0	0	0	0	0	0	0	0	0	0	0	0	0	0	0	0
Bacteroidetes	Bacteroidia	Bacteroidales	NA	NA	NA	ee713adbee221bcc69a59211ca770a58	0	0	0	0	0	0	0	0	0	0	0	0	0	0	0	0	0	0	0	0	0	0	0	0	0	0	0	0	0	0	0	0	0	0	0	0	0	0	0	0	0	0	0
Bacteroidetes	Bacteroidia	Bacteroidales	Bacteroidaceae	Bacteroides	NA	a987c2dc7b2b00b3dffc70ec1c8b42fb	0	0	0	3	0	0	0	0	0	0	0	0	0	0	0	0	0	0	0	0	0	0	0	0	0	0	0	0	0	0	0	0	0	0	0	0	0	0	0	0	0	0	0
Bacteroidetes	Bacteroidia	Bacteroidales	Bacteroidaceae	Bacteroides	NA	e6b0fbbd58af92f716d734376a383130	0	0	0	0	0	0	0	0	0	0	0	0	0	2	0	0	0	0	0	0	0	0	0	0	0	0	0	0	0	0	0	0	0	0	0	0	0	0	0	0	0	0	0
Bacteroidetes	Bacteroidia	Bacteroidales	Bacteroidaceae	Bacteroides	NA	2cdb341703b6487cd36354f19203a2b7	0	0	0	0	0	0	0	0	0	0	0	0	0	0	0	0	0	2	0	0	0	0	0	0	0	0	0	0	0	0	0	0	0	0	0	0	0	0	0	0	0	0	0
Bacteroidetes	Bacteroidia	Bacteroidales	Bacteroidaceae	Bacteroides	NA	bc24c3b2609b91bc3746d23557ff4be3	0	0	0	0	0	0	0	0	0	0	0	0	0	0	0	0	0	0	0	0	0	0	0	0	0	0	0	0	0	0	0	0	0	0	0	0	0	0	0	0	7	0	0
Bacteroidetes	Bacteroidia	Bacteroidales	Bacteroidaceae	Bacteroides	NA	c82dc3c21116bb8ea3aa60327c24cb82	0	0	0	0	0	0	0	0	0	0	0	0	0	0	0	0	0	0	0	0	0	0	0	0	0	0	0	0	0	0	0	0	0	0	0	0	0	0	0	6	0	0	0
Bacteroidetes	Bacteroidia	Bacteroidales	Bacteroidaceae	Bacteroides	NA	b22c05e7825fc69d416bcd085bf79d27	0	0	0	0	0	0	0	0	0	0	0	0	0	0	0	0	0	0	0	0	0	0	0	0	0	0	0	0	0	0	0	0	5	0	0	0	0	0	0	0	0	0	0
Bacteroidetes	Bacteroidia	Bacteroidales	Bacteroidaceae	Bacteroides	NA	68fdcca4fe8e6d2cb1b7e6ac16723127	0	0	0	0	0	0	0	0	0	0	0	0	0	0	0	0	0	0	0	0	0	0	0	0	0	0	0	0	0	0	0	0	0	0	0	0	0	0	0	0	0	0	0
Bacteroidetes	Bacteroidia	Bacteroidales	Bacteroidaceae	Bacteroides	NA	52148feab32856af2660391631099f64	0	0	0	0	0	0	0	0	0	0	0	0	0	0	0	0	0	0	0	0	0	0	0	0	0	0	0	0	0	0	0	0	0	0	0	0	0	0	0	0	0	0	0
Bacteroidetes	Bacteroidia	Bacteroidales	Bacteroidaceae	Bacteroides	NA	faceda52cbe2fb85ec7b9954b85da6fc	0	0	0	0	0	0	0	0	0	0	0	0	0	0	0	0	0	0	0	0	0	0	0	0	0	0	0	0	0	0	0	0	0	0	0	0	0	0	0	0	0	0	0
Bacteroidetes	Bacteroidia	Bacteroidales	Bacteroidaceae	Bacteroides	NA	8c792661f17c46226314e38829fd81ff	0	0	0	0	0	0	0	0	0	0	0	0	0	0	0	0	0	0	0	0	0	0	0	0	0	0	0	0	0	0	0	0	0	0	0	0	0	0	0	0	0	0	0
Bacteroidetes	Bacteroidia	Bacteroidales	Bacteroidaceae	Bacteroides	NA	4678dfcb120cbd07b35a0a9244cf83c3	0	0	0	0	0	0	0	0	0	0	0	0	0	0	0	0	0	0	0	0	0	0	0	0	0	0	0	0	0	0	0	0	0	0	0	0	0	0	0	0	0	0	0
Bacteroidetes	Bacteroidia	Bacteroidales	Bacteroidaceae	Bacteroides	NA	f7b60987941f16f7610afaf6ef26c7aa	0	0	0	0	0	0	0	0	0	0	0	0	0	0	0	0	0	0	0	0	0	0	0	0	0	0	0	0	0	0	0	0	0	0	0	0	0	0	0	0	0	0	0
Bacteroidetes	Bacteroidia	Bacteroidales	Bacteroidaceae	Bacteroides	NA	77468e3b89e7bd48e273a9e0c7762269	0	0	0	0	0	0	0	0	0	0	7	0	0	0	0	0	0	0	0	0	0	0	0	0	0	0	0	0	0	0	0	0	0	0	0	0	0	0	0	0	0	0	0
Bacteroidetes	Bacteroidia	Bacteroidales	Bacteroidaceae	Bacteroides	NA	65ddf0dc7172bc2157f5ab637fdb61b9	0	0	0	0	0	0	0	0	0	0	0	0	0	0	0	0	0	0	0	0	0	0	0	0	0	0	0	0	0	0	0	0	0	0	0	0	0	0	0	0	0	0	0
Bacteroidetes	Bacteroidia	Bacteroidales	NA	NA	NA	3271c18c6aac0c116887583a986dd850	0	0	0	0	0	0	0	0	0	0	0	0	0	8	0	0	0	0	0	0	0	0	0	0	0	0	0	0	0	0	0	0	0	0	0	0	0	0	0	0	0	0	0
Bacteroidetes	Bacteroidia	Bacteroidales	NA	NA	NA	97a4712b71173a0bdafe60a06ffe5e85	0	0	0	0	0	0	0	0	0	0	4	0	0	0	0	0	0	0	0	0	0	0	0	0	0	0	0	0	0	0	0	0	0	0	0	0	0	0	0	0	0	0	0
Bacteroidetes	Bacteroidia	Bacteroidales	NA	NA	NA	11ab6c55f7658e95d529853c044fcdf3	0	0	0	0	0	0	0	0	0	0	0	0	0	0	0	0	2	0	0	0	0	0	0	0	0	0	0	0	0	0	0	0	0	0	0	0	0	0	0	0	0	0	0
Bacteroidetes	Bacteroidia	Bacteroidales	NA	NA	NA	1da4ca96b45545784b737af050af6f00	0	0	0	0	0	0	0	0	0	0	2	0	0	0	0	0	0	0	0	0	0	0	0	0	0	0	0	0	0	0	0	0	0	0	0	0	0	0	0	0	0	0	0
Bacteroidetes	Bacteroidia	Bacteroidales	NA	NA	NA	a55cdf792491a0735d7f5960b23dfb4d	0	0	0	0	0	0	0	0	0	0	0	0	0	0	0	0	0	0	0	0	0	0	0	0	0	0	0	0	0	0	0	0	0	0	0	0	0	0	0	0	0	0	0
Bacteroidetes	Bacteroidia	Bacteroidales	Tannerellaceae	Parabacteroides	Gryllus firmus	2c3744ff9cf66c54c2c24ae383974cd5	0	0	0	0	0	0	0	0	0	0	0	0	0	0	0	0	0	0	0	0	0	0	0	0	0	0	0	0	0	0	0	0	0	0	0	0	0	0	0	0	0	0	0
Bacteroidetes	Bacteroidia	Bacteroidales	Tannerellaceae	Parabacteroides	NA	65c340375258b35b077c7ca105f84780	0	0	0	0	0	0	0	0	0	0	0	0	0	0	0	0	0	0	0	0	0	0	0	0	0	0	0	0	0	0	0	0	0	0	0	0	0	0	0	0	0	2	0
Bacteroidetes	Bacteroidia	Bacteroidales	Tannerellaceae	Parabacteroides	Gryllus firmus	b3f8f52cd970c7ee94356e543d712c5d	0	0	0	0	2	0	0	0	0	0	0	0	0	0	0	0	0	0	0	0	0	0	0	0	0	0	0	0	0	0	0	0	0	0	0	0	0	0	0	0	0	0	0
Bacteroidetes	Bacteroidia	Bacteroidales	Tannerellaceae	Parabacteroides	Gryllus firmus	6be9d6d39fe7fee86a9a192c6f7d374c	0	0	0	0	0	0	0	0	0	0	0	0	0	0	0	0	0	0	0	0	0	0	0	0	0	0	0	0	0	0	0	0	0	0	0	0	0	0	0	0	0	0	0
Bacteroidetes	Bacteroidia	Bacteroidales	Tannerellaceae	Parabacteroides	Gryllus firmus	829ee25a60744031c64d8a608b8c867b	0	0	0	0	0	0	0	0	0	0	0	0	0	0	0	0	0	0	0	0	0	0	0	0	0	0	0	0	0	0	0	0	0	0	7	0	0	0	0	0	0	0	0
Bacteroidetes	Bacteroidia	Bacteroidales	Tannerellaceae	Parabacteroides	Gryllus firmus	01064aa0711d09aa2776d4a88d3f8e84	0	0	0	0	0	0	0	0	0	0	0	0	0	0	0	0	0	0	0	0	6	0	0	0	0	0	0	0	0	0	0	0	0	0	0	0	0	0	0	0	0	0	0
Bacteroidetes	Bacteroidia	Bacteroidales	Tannerellaceae	Parabacteroides	Gryllus firmus	2c844fa8cfc5256f50a30af8882064ab	0	0	0	0	0	0	0	0	0	0	0	0	0	0	0	0	0	0	0	0	0	0	0	0	0	0	0	0	0	0	0	0	0	2	0	0	0	0	0	0	0	0	0
Bacteroidetes	Bacteroidia	Bacteroidales	Tannerellaceae	Parabacteroides	Gryllus firmus	fddced1bf4e8f47f25c66d03fe130409	0	0	0	0	0	0	0	0	0	0	0	0	0	0	0	0	0	0	0	0	0	0	0	0	0	0	0	0	0	0	0	0	0	0	0	0	0	0	0	0	0	0	0
Bacteroidetes	Bacteroidia	Bacteroidales	Tannerellaceae	Parabacteroides	Gryllus firmus	9ef578a1ba5d81bcb3059181989d43e7	0	0	0	0	0	0	0	0	0	0	0	0	0	0	0	0	0	0	0	0	0	0	0	0	0	0	0	0	0	0	0	0	0	0	0	0	0	0	0	0	0	0	0
Bacteroidetes	Bacteroidia	Bacteroidales	Tannerellaceae	Parabacteroides	NA	c967c985e712fc19acc6dac8eb150079	0	0	0	0	0	0	0	0	0	0	0	0	0	0	0	0	0	0	0	0	0	0	0	0	0	0	0	0	0	0	0	0	0	0	0	0	0	0	0	0	0	0	0
Bacteroidetes	Bacteroidia	Bacteroidales	Tannerellaceae	Parabacteroides	Gryllus firmus	165700256dcc18ce9d27e7485f700be2	0	0	0	0	0	0	0	0	0	0	0	0	0	0	0	0	0	0	0	0	0	0	0	0	0	0	0	0	0	0	0	0	0	0	0	0	0	0	0	0	0	0	0
Bacteroidetes	Bacteroidia	Bacteroidales	Tannerellaceae	Parabacteroides	Gryllus firmus	15cd2da8d11647ca03baa540b3404039	0	0	0	0	0	0	0	0	0	0	0	0	0	0	0	0	0	0	0	0	0	0	0	0	0	0	0	0	0	0	0	0	0	0	0	0	0	0	0	0	0	0	0
Bacteroidetes	Bacteroidia	Bacteroidales	Tannerellaceae	Parabacteroides	uncultured bacterium	d73034f9907c1ecd1d5d41777d8aa73d	0	0	0	0	0	0	0	0	0	0	0	0	0	0	0	0	0	0	0	0	0	0	0	0	0	0	0	0	0	0	0	0	0	0	0	0	0	0	0	0	0	0	0
Bacteroidetes	Bacteroidia	Bacteroidales	Tannerellaceae	Parabacteroides	NA	36d71b8ebb403fef5628a706571c2576	0	0	0	0	0	0	0	0	0	0	0	0	0	0	0	0	0	0	0	40	0	131	0	220	0	0	0	0	6	0	0	569	0	0	280	0	309	247	10	0	0	84	0
Bacteroidetes	Bacteroidia	Bacteroidales	Tannerellaceae	Parabacteroides	NA	c28dc507794effde2605cd3ff6883d52	0	0	0	0	0	0	0	0	0	0	0	0	0	0	0	0	0	0	0	33	0	0	0	0	0	0	0	15	0	0	0	114	0	0	0	0	49	46	0	0	0	0	0
Bacteroidetes	Bacteroidia	Bacteroidales	Tannerellaceae	Parabacteroides	NA	8eb087bd6daf35289c897cffce6c594f	0	0	0	0	0	0	26	0	0	0	0	0	0	0	12	0	0	0	0	0	0	0	0	0	0	0	0	0	0	0	0	0	0	0	0	0	0	0	0	0	0	0	0
Bacteroidetes	Bacteroidia	Bacteroidales	Tannerellaceae	Parabacteroides	NA	17a216f274c2c3ba19a624529d8b60e9	0	0	0	0	0	0	0	0	0	0	0	0	0	26	0	0	0	0	0	0	0	0	0	0	0	0	0	0	0	0	0	0	0	0	0	0	0	0	0	0	0	0	0
Bacteroidetes	Bacteroidia	Bacteroidales	Tannerellaceae	Parabacteroides	NA	3981782990ec9865454449b4a7af52d4	0	0	0	0	0	0	0	0	0	0	0	0	0	0	0	0	0	0	0	0	0	0	0	0	0	0	0	0	0	0	0	0	0	0	0	0	0	0	0	0	0	0	0
Bacteroidetes	Bacteroidia	Bacteroidales	Tannerellaceae	Parabacteroides	uncultured bacterium	10c4843f55421e2c6bc2496f846d35f0	0	0	0	0	0	0	0	0	0	0	0	0	0	0	0	0	0	0	0	0	0	0	0	0	0	0	0	0	0	0	0	0	0	0	0	0	0	0	0	0	0	0	0
Bacteroidetes	Bacteroidia	Bacteroidales	Tannerellaceae	Parabacteroides	Gryllus firmus	8ae5a5628df0fb7e14371d7b2ccca59e	0	0	0	0	0	0	0	0	0	0	0	0	0	0	0	0	0	0	0	0	0	0	0	0	0	0	0	0	0	0	0	0	0	0	0	0	0	0	0	0	0	0	0
Bacteroidetes	Bacteroidia	Bacteroidales	Tannerellaceae	Parabacteroides	Gryllus firmus	6714be9024dc61aeb8a4ca99d5afb851	0	0	0	0	0	0	0	0	0	0	0	0	0	0	0	0	0	0	0	0	0	0	0	0	0	0	0	0	0	0	0	0	0	0	0	0	0	0	0	0	0	0	0
Bacteroidetes	Bacteroidia	Bacteroidales	Tannerellaceae	Parabacteroides	Gryllus firmus	88064e72271b4955328c7eca648531fd	0	0	0	0	0	0	0	0	0	0	0	0	0	0	0	0	0	0	0	0	0	0	0	0	0	0	0	0	0	0	18	0	0	0	0	0	0	0	0	0	0	0	0
Bacteroidetes	Bacteroidia	Bacteroidales	Tannerellaceae	Parabacteroides	Gryllus firmus	435ffa0b18ec02be68f68894826624db	0	0	0	0	0	0	0	0	0	0	0	0	0	0	0	0	0	0	0	0	0	0	0	0	0	0	0	0	0	0	0	80	0	0	0	0	0	0	0	0	0	8	0
Bacteroidetes	Bacteroidia	Bacteroidales	Tannerellaceae	Parabacteroides	Gryllus firmus	7e83ac0e16f53806cfb5b71d1a144ad3	0	0	0	0	0	0	0	0	0	0	0	0	0	0	0	0	0	0	0	0	0	0	0	0	0	0	0	0	0	0	0	0	0	0	0	0	0	48	0	0	0	0	0
Bacteroidetes	Bacteroidia	Bacteroidales	Tannerellaceae	Parabacteroides	Gryllus firmus	18dfcbd1194657468fd64e28b2f7498a	0	0	0	0	0	0	0	0	0	0	0	0	0	0	0	0	0	0	15	0	0	0	0	0	0	0	0	0	0	0	0	0	44	0	0	69	0	0	0	46	0	0	0
Bacteroidetes	Bacteroidia	Bacteroidales	Tannerellaceae	Parabacteroides	Gryllus firmus	2bc617903e308c8cfe3cebbea3f211ef	0	0	0	0	0	0	0	0	0	0	0	0	0	0	0	0	0	0	0	0	0	0	0	0	0	0	0	0	0	0	0	0	0	0	0	0	0	0	0	0	0	0	0
Bacteroidetes	Bacteroidia	Bacteroidales	Tannerellaceae	Parabacteroides	Gryllus firmus	eb06bb791706d59a53eb3a54a638168c	0	0	0	0	0	0	0	0	0	0	0	0	0	0	0	0	0	0	0	0	0	19	0	0	0	0	0	0	0	0	0	0	0	0	0	0	0	12	0	0	0	0	0
Bacteroidetes	Bacteroidia	Bacteroidales	Tannerellaceae	Parabacteroides	Gryllus firmus	a3ee2a7085c087f6bd2dc2dac0eea97b	0	0	0	0	0	0	0	0	0	0	0	0	0	0	0	0	0	0	0	0	0	0	0	0	0	0	0	0	0	0	0	13	0	0	0	0	0	0	0	0	0	16	0
Bacteroidetes	Bacteroidia	Bacteroidales	Tannerellaceae	Parabacteroides	Gryllus firmus	61ad4cce773b21caaa9c5fb1e694d1e3	0	0	0	0	0	0	0	0	0	0	0	0	0	0	0	0	0	0	0	0	0	0	0	0	0	0	0	0	0	0	0	0	0	0	0	0	0	0	0	0	0	0	0
Bacteroidetes	Bacteroidia	Bacteroidales	Tannerellaceae	Parabacteroides	Gryllus firmus	192721121bf0402ca4da6633bab837fa	0	0	0	0	0	0	0	0	0	0	0	0	0	0	0	0	0	0	0	0	0	0	0	0	0	0	0	0	0	0	0	0	0	0	0	15	0	0	0	6	0	0	0
Bacteroidetes	Bacteroidia	Bacteroidales	Tannerellaceae	Parabacteroides	Gryllus firmus	ff6d07d114cbf4c77f251ea9916b0415	0	0	0	0	0	0	0	0	0	0	0	0	0	0	0	0	0	0	0	0	0	0	0	0	0	0	0	0	0	0	0	0	0	0	0	0	0	0	0	0	0	0	0
Bacteroidetes	Bacteroidia	Bacteroidales	Tannerellaceae	Parabacteroides	NA	89367daed1f13bc576f0bf3171781359	0	0	0	0	0	0	0	0	0	0	0	0	0	0	0	0	0	0	0	0	0	0	64	0	0	0	0	0	0	322	1262	0	0	178	0	0	0	0	466	0	0	0	81
Bacteroidetes	Bacteroidia	Bacteroidales	Tannerellaceae	Parabacteroides	uncultured Bacteroidetes bacterium	f97084ead46d426aab78aee062ca3861	7	0	0	0	0	0	0	0	0	0	0	0	0	0	0	0	56	10	0	0	0	0	0	0	0	0	0	0	0	0	0	0	0	0	0	0	0	0	0	0	0	0	0
Bacteroidetes	Bacteroidia	Bacteroidales	Tannerellaceae	Parabacteroides	uncultured Bacteroidetes bacterium	97887bbe0afa56105759d74de4d89f46	0	0	0	0	0	0	0	0	0	0	0	0	0	0	0	0	0	0	0	0	10	0	0	0	0	0	0	0	0	0	0	39	0	0	0	0	0	117	0	0	0	7	0
Bacteroidetes	Bacteroidia	Bacteroidales	Tannerellaceae	Parabacteroides	uncultured Bacteroidetes bacterium	672052efba34e1bda4f635a54278f994	0	0	0	0	0	0	0	0	0	0	0	0	0	0	0	0	0	0	0	0	0	0	0	0	0	0	0	0	0	0	0	0	0	0	0	8	0	0	0	0	0	0	0
Bacteroidetes	Bacteroidia	Bacteroidales	Tannerellaceae	Parabacteroides	uncultured Bacteroidetes bacterium	6cd3013621432a41268ecb893403bebd	0	0	0	0	0	0	0	0	0	0	0	0	0	0	0	0	0	0	0	0	0	0	0	0	0	0	0	0	0	0	0	0	0	0	0	0	0	0	0	0	0	0	0
Bacteroidetes	Bacteroidia	Bacteroidales	Tannerellaceae	Parabacteroides	Gryllus firmus	5eecc92c8b9f55eddeff0bf350a3fb24	0	0	0	0	0	0	24	42	0	0	0	55	0	0	0	0	0	0	0	0	0	0	0	0	0	0	0	0	0	0	0	0	0	0	57	0	0	0	0	0	0	0	0
Bacteroidetes	Bacteroidia	Bacteroidales	Tannerellaceae	Parabacteroides	Gryllus firmus	ae684d9921d6f58cf0033a2b1bde60f9	0	0	0	0	0	0	0	0	0	0	0	0	0	0	0	0	0	0	0	0	0	0	0	0	0	0	0	0	0	0	0	0	0	0	0	0	0	0	0	0	0	0	0
Bacteroidetes	Bacteroidia	Bacteroidales	Tannerellaceae	Parabacteroides	Gryllus firmus	4a9c33545f1779933a18540806f3cc65	0	0	0	0	16	0	0	79	0	23	0	101	0	0	0	0	78	0	0	0	0	0	0	0	0	0	0	0	0	0	0	0	0	0	0	0	0	0	0	0	0	0	0
Bacteroidetes	Bacteroidia	Bacteroidales	Tannerellaceae	Parabacteroides	Gryllus firmus	aee39f246bf114f0b7a0ddff1136b7c4	0	0	0	0	0	0	0	0	0	0	0	0	0	0	0	0	0	0	0	0	0	0	0	0	0	0	0	0	0	0	0	0	0	0	0	0	0	0	0	0	0	0	0
Bacteroidetes	Bacteroidia	Bacteroidales	Tannerellaceae	Parabacteroides	Gryllus firmus	6f068eafae79304cd573db431453b35d	0	0	0	0	0	0	0	0	0	0	0	0	0	0	0	0	0	0	0	0	0	0	0	0	0	0	0	0	0	0	0	0	0	0	0	62	0	0	0	0	0	0	0
Bacteroidetes	Bacteroidia	Bacteroidales	Tannerellaceae	Parabacteroides	Gryllus firmus	3e7fd23cf9c1b293b22c60913d3fae1d	0	0	0	0	0	0	0	0	0	0	0	0	0	0	0	0	0	0	0	0	0	0	0	0	0	0	0	0	0	0	0	0	0	0	0	33	0	0	0	0	0	0	0
Bacteroidetes	Bacteroidia	Bacteroidales	Tannerellaceae	Parabacteroides	Gryllus firmus	3ad9cb7895bbd3eecfd5ecf825c4c628	0	0	0	0	0	0	0	0	0	0	0	0	0	0	0	0	0	0	22	0	0	0	0	0	0	0	0	0	0	0	0	0	48	0	0	74	0	0	0	43	0	0	0
Bacteroidetes	Bacteroidia	Bacteroidales	Tannerellaceae	Parabacteroides	Gryllus firmus	c1a5e9f0a157ec38a4aa0e77530fe393	0	0	0	0	0	0	0	0	0	0	0	0	0	0	0	0	0	0	0	0	0	0	0	0	0	0	0	0	0	0	0	0	0	0	0	145	0	0	0	47	0	0	0
Bacteroidetes	Bacteroidia	Bacteroidales	Tannerellaceae	Parabacteroides	Gryllus firmus	7eeb278a4bbfd55b444473671cefeb0b	0	0	0	0	0	0	0	0	0	0	0	0	0	0	0	0	0	0	0	0	0	0	9	0	0	0	0	0	0	0	0	0	0	0	0	0	0	0	40	0	0	0	0
Bacteroidetes	Bacteroidia	Bacteroidales	Tannerellaceae	Parabacteroides	Gryllus firmus	cd063509ed2ad95442f0faf370220540	0	0	0	0	0	0	0	0	0	0	0	0	0	0	0	0	0	0	0	0	0	0	0	0	0	0	0	0	0	0	0	0	0	0	0	0	0	0	0	0	0	0	0
Bacteroidetes	Bacteroidia	Bacteroidales	Tannerellaceae	Parabacteroides	Gryllus firmus	4cf9c7a48589f5685fddb041d5add368	0	0	0	0	0	0	0	0	0	0	0	0	0	0	0	0	0	0	0	0	0	0	0	0	0	0	0	0	0	0	0	0	0	0	0	0	0	0	0	0	0	0	0
Bacteroidetes	Bacteroidia	Bacteroidales	Tannerellaceae	Parabacteroides	Gryllus firmus	1a575c94346042e99ec722938ad70579	0	0	0	0	0	0	0	0	0	0	0	0	0	0	0	0	0	0	0	0	0	0	0	0	0	0	0	0	0	0	0	0	0	0	0	0	0	0	0	0	0	0	0
Bacteroidetes	Bacteroidia	Bacteroidales	Tannerellaceae	Parabacteroides	Gryllus firmus	75aa1999f3d45b50cbf5c812f4c81fe0	0	0	0	0	0	0	0	0	0	0	0	0	0	0	0	0	0	0	0	0	0	0	0	0	0	0	0	0	0	0	0	0	0	0	0	0	0	0	0	0	0	0	0
Bacteroidetes	Bacteroidia	Bacteroidales	Tannerellaceae	Parabacteroides	Gryllus firmus	1330292ffbe2130b0158341005095308	0	0	0	0	0	0	0	0	0	0	0	0	0	0	0	0	0	0	0	0	0	0	0	0	0	0	0	0	0	0	0	0	0	0	0	0	0	0	0	0	0	0	0
Bacteroidetes	Bacteroidia	Bacteroidales	Tannerellaceae	Parabacteroides	Gryllus firmus	149b09b6f9d772dab00c938372c24aa7	0	0	0	0	0	0	0	0	0	0	0	0	0	0	0	0	0	0	38	0	0	0	0	0	0	0	0	0	0	0	0	0	54	0	0	235	0	0	31	153	0	0	0
Bacteroidetes	Bacteroidia	Bacteroidales	Tannerellaceae	Parabacteroides	Gryllus firmus	092a7de4055215128aa61c6427c631da	0	0	0	0	0	0	0	0	0	0	0	0	0	0	0	0	0	0	0	0	0	0	0	0	0	0	0	0	0	0	0	0	0	0	0	0	0	0	0	0	0	0	0
Bacteroidetes	Bacteroidia	Bacteroidales	Tannerellaceae	Parabacteroides	Gryllus firmus	3e215575b434891c2bdb196f7583fa7b	0	0	0	0	0	0	0	0	0	0	0	0	0	0	0	0	0	0	0	0	0	0	0	0	0	0	0	0	0	0	0	0	0	0	0	0	0	0	0	0	0	0	0
Bacteroidetes	Bacteroidia	Bacteroidales	Tannerellaceae	Parabacteroides	Gryllus firmus	e2d06ce43bfffde67d40d3312f5b4326	0	0	0	0	0	0	0	0	0	0	0	0	0	0	0	0	0	0	0	0	0	0	0	0	0	0	0	0	0	0	0	0	0	0	0	0	0	0	0	0	0	0	0
Bacteroidetes	Bacteroidia	Bacteroidales	Tannerellaceae	Parabacteroides	Gryllus firmus	c5e1459a3985cf83f140f989690a1aa3	0	0	0	0	0	0	0	0	0	0	0	0	0	0	0	0	0	0	0	0	0	0	0	0	0	0	0	0	0	0	0	0	0	0	0	0	0	0	0	0	0	0	0
Bacteroidetes	Bacteroidia	Bacteroidales	Tannerellaceae	Parabacteroides	Gryllus firmus	3453e4ea6ccd280564a9a187dd902c4c	0	0	0	0	0	0	0	0	0	0	0	0	0	0	0	0	0	0	0	0	0	0	0	0	0	0	0	0	0	0	0	0	0	0	0	0	0	0	0	0	0	0	0
Bacteroidetes	Bacteroidia	Bacteroidales	Tannerellaceae	Parabacteroides	Gryllus firmus	89b175cdabe052004f9784f5c186b224	0	0	0	0	0	0	0	0	0	0	0	0	0	0	76	0	0	0	0	0	0	0	0	0	0	0	0	0	0	0	0	0	0	0	0	0	0	0	0	0	0	0	0
Bacteroidetes	Bacteroidia	Bacteroidales	Tannerellaceae	Parabacteroides	Gryllus firmus	50a0d1034a56fbc2bf88f52ba9d9fd57	0	14	0	0	32	0	237	685	0	81	0	967	42	0	0	0	242	0	161	0	0	0	0	0	0	0	0	0	0	0	0	0	304	0	0	2095	0	0	0	785	21	0	0
Bacteroidetes	Bacteroidia	Bacteroidales	Tannerellaceae	Parabacteroides	Gryllus firmus	a8ca45ce9719be6e1858dee00048f194	0	0	0	0	0	0	0	0	0	0	0	0	0	0	0	0	0	0	0	0	0	0	106	0	0	0	0	0	0	162	616	0	0	55	0	0	0	0	794	0	0	0	62
Bacteroidetes	Bacteroidia	Bacteroidales	Tannerellaceae	Parabacteroides	Gryllus firmus	eb2068fbe65ef026b4d62ea352300b4d	0	0	0	0	0	0	0	0	0	0	0	0	0	0	0	0	0	0	0	0	0	0	0	0	0	0	0	0	0	113	380	0	0	33	0	0	0	0	0	0	0	0	0
Bacteroidetes	Bacteroidia	Bacteroidales	Tannerellaceae	Parabacteroides	Gryllus firmus	0964f349a3b55a48de359572cba16132	0	0	0	0	0	0	0	0	0	0	0	0	0	0	0	0	0	0	0	8	0	0	0	59	0	0	0	0	0	0	0	11	0	0	125	0	0	35	0	0	0	0	0
Bacteroidetes	Bacteroidia	Bacteroidales	Tannerellaceae	Parabacteroides	Gryllus firmus	6e7e5fbe621c67bf192ced3fb204c2c0	0	0	0	0	0	0	0	0	0	0	0	0	0	0	0	0	0	0	0	0	0	0	11	0	0	0	0	0	0	16	44	0	0	0	0	0	0	0	30	0	0	0	0
Bacteroidetes	Bacteroidia	Bacteroidales	Tannerellaceae	Parabacteroides	Gryllus firmus	25378c92eeffdb0cfa4689e48dd0b51f	0	0	0	0	0	0	0	0	0	0	0	0	0	0	0	0	0	0	0	0	0	0	0	0	0	0	0	0	0	0	0	0	0	0	57	0	0	0	0	0	0	0	0
Bacteroidetes	Bacteroidia	Bacteroidales	Tannerellaceae	Parabacteroides	Gryllus firmus	3f540d26fa4304aaba690e5cb9383a93	0	0	0	0	0	0	0	0	0	0	0	0	0	0	0	0	0	0	0	0	0	0	0	0	0	0	0	0	0	0	0	0	0	0	0	0	0	0	0	0	0	0	0
Bacteroidetes	Bacteroidia	Bacteroidales	Tannerellaceae	Parabacteroides	Gryllus firmus	34f28d73958c3df23190fbd637de4acf	0	0	0	0	0	0	0	0	0	0	0	0	0	0	0	0	0	0	0	0	0	0	0	0	0	0	0	0	0	0	0	0	0	0	0	0	0	0	0	0	0	0	0
Bacteroidetes	Bacteroidia	Bacteroidales	Tannerellaceae	Parabacteroides	Gryllus firmus	a85d15366eb5ef4370cb28be9e726dbd	52	0	0	0	0	0	0	37	0	0	22	42	0	0	20	0	12	21	0	0	0	0	0	0	0	0	0	0	0	0	0	0	0	0	0	0	0	0	0	0	0	0	0
Bacteroidetes	Bacteroidia	Bacteroidales	Tannerellaceae	Parabacteroides	Gryllus firmus	cda12ac797dd448143ba823710ce3246	0	0	0	0	17	0	38	0	0	0	0	0	0	0	0	0	0	0	0	0	0	0	0	0	0	0	0	0	0	0	0	0	0	0	0	0	0	0	0	0	0	0	0
Bacteroidetes	Bacteroidia	Bacteroidales	Tannerellaceae	Parabacteroides	Gryllus firmus	c30cd151c9be2ade1a97e5204a5d55dd	0	0	0	0	0	0	36	0	0	0	0	0	0	0	0	0	0	0	0	0	0	0	0	0	0	0	0	0	0	0	0	0	0	0	0	0	0	0	0	0	0	0	0
Bacteroidetes	Bacteroidia	Bacteroidales	Tannerellaceae	Parabacteroides	Gryllus firmus	eff3218e5433285657425adb371617f8	0	0	0	0	0	0	0	0	0	0	0	0	0	0	0	0	0	0	0	0	0	0	0	0	0	0	0	0	0	0	0	0	0	0	0	0	0	0	0	0	0	0	0
Bacteroidetes	Bacteroidia	Bacteroidales	Tannerellaceae	Parabacteroides	Gryllus firmus	204faf89a70c5a6e8be3bc71966494db	0	0	0	0	0	0	0	0	0	0	0	0	0	0	0	0	0	0	0	0	0	0	0	9	0	0	0	0	0	0	0	0	0	0	0	0	0	0	0	0	0	0	0
Bacteroidetes	Bacteroidia	Bacteroidales	Tannerellaceae	Parabacteroides	Gryllus firmus	531e850ca74a0c65b43c31fffa7f7027	0	0	0	0	0	0	0	0	0	0	0	0	0	0	0	0	0	0	0	0	0	0	0	0	0	0	0	0	0	0	0	0	0	0	0	0	0	0	0	0	0	0	0
Bacteroidetes	Bacteroidia	Bacteroidales	Tannerellaceae	Parabacteroides	Gryllus firmus	1e92d38ce3899073a1889267903ff5e7	0	0	0	0	0	0	0	0	0	0	0	0	0	0	0	0	0	0	0	53	11	12	0	0	0	0	0	5	8	0	0	272	0	0	0	0	21	138	0	0	0	0	0
Bacteroidetes	Bacteroidia	Bacteroidales	Tannerellaceae	Parabacteroides	Gryllus firmus	47d26521aafca22378780a12252acd28	0	0	0	0	0	0	0	0	0	0	0	0	0	0	0	0	0	0	0	0	0	0	0	0	0	0	0	0	0	15	60	0	0	9	0	0	0	0	33	0	0	0	0
Bacteroidetes	Bacteroidia	Bacteroidales	Tannerellaceae	Parabacteroides	Gryllus firmus	dd7c95b5d770439786759124f33a449e	0	0	0	0	0	0	0	0	0	0	0	0	0	0	0	0	0	0	0	0	0	0	0	0	0	0	0	0	0	0	0	0	0	0	0	0	0	0	0	0	0	0	0
Bacteroidetes	Bacteroidia	Bacteroidales	Tannerellaceae	Parabacteroides	Gryllus firmus	9f9f62ae225a7054f8c90c60f6913b58	0	0	0	0	0	0	0	0	0	0	0	0	0	0	0	0	0	0	0	0	0	0	0	0	0	0	0	0	0	0	0	0	0	0	0	0	0	0	0	0	0	0	0
Bacteroidetes	Bacteroidia	Bacteroidales	Tannerellaceae	Parabacteroides	Gryllus firmus	a3a7250e70f2e7c8e21267def29e2645	0	0	0	0	0	0	0	0	0	0	0	0	0	0	0	0	0	0	0	0	0	0	0	0	0	0	0	0	0	0	0	0	0	0	0	0	0	0	0	0	0	0	0
Bacteroidetes	Bacteroidia	Bacteroidales	Tannerellaceae	Parabacteroides	Gryllus firmus	e5c96e8a7dac716f892b9038710a1fc2	0	0	0	0	0	0	0	0	0	0	0	0	0	0	0	0	0	0	0	0	0	0	0	0	0	0	0	0	0	0	0	0	0	0	0	0	0	0	0	0	0	0	0
Bacteroidetes	Bacteroidia	Bacteroidales	Tannerellaceae	Parabacteroides	Gryllus firmus	005e68a9796d2fe6357a0690e6536c38	0	0	0	0	0	0	0	0	0	0	0	0	0	0	0	0	0	0	0	0	0	0	0	0	0	0	0	0	0	0	0	0	0	0	0	0	0	0	0	0	0	0	0
Bacteroidetes	Bacteroidia	Bacteroidales	Tannerellaceae	Parabacteroides	NA	4d77191ddb4f6af7e17baaa4739c3e8a	0	0	0	0	0	0	0	0	0	0	0	0	0	0	0	0	0	0	0	0	0	0	0	0	0	0	0	0	0	0	0	0	0	0	0	0	0	0	0	0	0	0	0
Bacteroidetes	Bacteroidia	Bacteroidales	Tannerellaceae	Parabacteroides	NA	4afbdb528526f28bc70f15a98125b43c	0	0	0	0	0	0	0	0	0	0	0	0	0	0	0	0	0	0	0	0	0	0	0	0	0	0	0	0	0	0	0	0	0	0	0	0	0	0	0	0	0	0	0
Bacteroidetes	Bacteroidia	Bacteroidales	Tannerellaceae	Parabacteroides	uncultured Bacteroidetes bacterium	667d5677e50092159498466fa89bca17	0	0	0	0	0	0	0	0	0	0	0	0	0	0	0	0	0	0	0	0	0	0	0	0	0	0	0	0	0	0	0	0	0	0	0	0	0	0	0	0	0	0	0
Bacteroidetes	Bacteroidia	Bacteroidales	Tannerellaceae	Parabacteroides	uncultured Bacteroidetes bacterium	061aab92028e45d200a4f6e7dd8eb5f8	0	0	0	0	0	0	0	0	0	0	0	0	0	0	0	0	0	0	28	0	0	0	0	0	0	0	0	0	0	0	0	0	37	0	0	0	0	0	0	86	0	0	0
Bacteroidetes	Bacteroidia	Bacteroidales	Tannerellaceae	Parabacteroides	uncultured Bacteroidetes bacterium	e5598a933f1b18f5a5e9045496a1811e	0	0	0	0	0	0	0	0	0	0	0	0	0	0	0	0	0	0	0	0	0	0	0	0	0	0	0	0	0	0	0	0	0	0	0	0	0	0	0	0	0	0	0
Bacteroidetes	Bacteroidia	Bacteroidales	Tannerellaceae	Parabacteroides	NA	a2cb6765c7e6ee0c43f9649bd8346acc	8	0	11	0	28	0	18	27	0	9	5	39	0	0	0	0	11	0	0	0	0	0	0	0	0	0	0	0	0	0	0	0	18	0	0	28	0	0	0	0	0	0	0
Bacteroidetes	Bacteroidia	Bacteroidales	Tannerellaceae	Parabacteroides	NA	ece166d3382e3fdbcf86cae91777bda3	0	0	0	0	0	0	0	0	0	0	0	0	0	0	0	0	0	0	0	0	0	0	0	0	0	0	0	0	0	0	0	0	0	0	0	0	0	0	0	0	0	0	0
Bacteroidetes	Bacteroidia	Bacteroidales	Tannerellaceae	Parabacteroides	NA	bb588fcc1bde4af5f5b9b834c0e6678a	0	0	0	0	0	0	0	0	0	0	0	0	0	0	0	0	0	0	18	0	0	0	0	0	0	0	0	0	0	0	0	0	90	0	0	0	0	0	0	167	0	0	0
Bacteroidetes	Bacteroidia	Bacteroidales	Tannerellaceae	Parabacteroides	Gryllus firmus	6e209120be3d638c7b37bae56d40a62d	0	0	0	0	0	0	0	0	0	0	0	0	0	0	0	0	0	0	0	0	0	0	0	0	0	0	0	0	0	0	0	0	0	0	0	0	0	112	0	0	0	0	0
Bacteroidetes	Bacteroidia	Bacteroidales	Tannerellaceae	Parabacteroides	Gryllus firmus	18c2241970f42b0d2ece7ac1979c5dca	0	0	0	0	0	0	0	0	0	0	0	0	0	0	0	0	0	0	0	8	42	10	0	0	0	0	0	0	0	0	0	203	0	0	0	0	28	421	0	0	0	18	0
Bacteroidetes	Bacteroidia	Bacteroidales	Tannerellaceae	Parabacteroides	Gryllus firmus	263d69ff1109a34199229fe0e7c1a6e5	0	0	0	0	0	0	0	0	0	0	0	0	0	0	0	0	0	0	0	0	0	0	0	0	0	0	0	0	0	0	0	0	0	0	0	0	0	122	0	0	0	0	0
Bacteroidetes	Bacteroidia	Bacteroidales	Tannerellaceae	NA	NA	4aa7623c24648a8cebf334b410a8a584	0	0	0	0	0	0	0	0	0	0	0	0	0	0	0	0	0	0	0	0	0	0	0	0	0	0	0	0	0	10	22	0	0	0	0	0	0	0	0	0	0	0	0
Bacteroidetes	Bacteroidia	Bacteroidales	Tannerellaceae	Parabacteroides	Gryllus firmus	01a1cc4909ab864490f57ed4ac8a8b97	0	0	0	0	0	0	0	0	0	0	0	0	0	0	0	0	0	0	0	0	0	0	0	0	0	0	0	0	0	0	0	0	0	0	0	0	0	0	0	0	0	0	0
Bacteroidetes	Bacteroidia	Bacteroidales	Tannerellaceae	Parabacteroides	Gryllus firmus	fc1989ff1e4bb5d701d7ffaa4e53e840	0	0	0	0	0	0	0	0	0	0	0	0	0	0	0	0	0	0	0	0	0	0	0	0	0	0	0	0	0	0	0	0	0	0	0	0	0	0	0	0	0	0	0
Bacteroidetes	Bacteroidia	Bacteroidales	Tannerellaceae	Parabacteroides	Gryllus firmus	eac719eb49cced42982e1b6d1e254f21	0	0	0	0	0	0	0	0	0	0	0	0	0	0	0	0	0	0	0	0	0	0	0	0	0	0	0	0	0	0	0	0	0	0	0	0	0	0	0	0	0	0	0
Bacteroidetes	Bacteroidia	Bacteroidales	Tannerellaceae	Parabacteroides	Gryllus firmus	dfcb0ebf409061a478c2f0ae2db12694	0	0	0	0	0	0	0	0	0	0	0	0	0	0	0	0	0	0	0	0	0	0	0	0	0	0	0	0	0	0	0	0	0	0	0	0	0	0	0	0	0	0	0
Bacteroidetes	Bacteroidia	Bacteroidales	Tannerellaceae	Parabacteroides	Gryllus firmus	782bc4ea7fa7f6a446b223e31ade5d41	0	0	0	0	0	0	0	0	0	0	0	0	0	0	0	0	0	0	0	0	0	0	0	0	0	0	0	0	0	0	0	0	0	0	0	0	0	0	0	0	0	0	0
Bacteroidetes	Bacteroidia	Bacteroidales	Marinifilaceae	Odoribacter	gut metagenome	a470ff2fbf42471aa7658294fadbd301	0	0	0	0	0	0	0	0	0	0	0	0	0	0	0	0	0	0	0	0	0	0	0	0	0	0	0	0	0	0	0	0	0	0	0	0	0	0	0	0	0	0	0
Bacteroidetes	Bacteroidia	Bacteroidales	Bacteroidaceae	Bacteroides	NA	40469532821ba462f037a012969b8fc1	0	0	0	0	0	0	0	0	0	0	0	2	0	0	0	0	0	0	0	0	0	0	0	0	0	0	0	0	0	0	0	0	0	0	0	0	0	0	0	0	0	0	0
Bacteroidetes	Bacteroidia	Bacteroidales	Prevotellaceae	NA	NA	cabf97a09fd2921e54dd1ce873e0d993	0	0	0	0	0	0	0	0	0	0	0	0	0	0	0	0	0	0	16	0	0	0	0	0	0	0	0	0	0	0	0	0	0	0	0	0	0	0	0	0	0	0	0
Bacteroidetes	Bacteroidia	Bacteroidales	Prevotellaceae	NA	NA	2559cb79abf9131d732ec48a84e9fdab	0	0	0	0	0	0	0	0	0	0	0	0	0	0	0	0	0	0	0	0	0	0	0	0	0	0	0	0	0	0	0	0	0	0	0	0	0	0	0	13	0	0	0
Bacteroidetes	Bacteroidia	Bacteroidales	Tannerellaceae	Parabacteroides	NA	1fdc9517cd4eb85a6499d9e93a3e30d9	0	0	0	0	0	0	0	0	0	0	0	0	0	11	0	0	0	0	0	0	0	0	0	0	0	0	0	0	0	0	0	0	0	0	0	0	0	0	0	0	0	0	0
Bacteroidetes	Bacteroidia	Bacteroidales	Tannerellaceae	Parabacteroides	NA	22e441011ca698bf14272d9c08015b8c	0	0	0	0	0	0	0	0	0	0	0	0	0	0	0	0	0	0	0	0	0	0	0	0	0	0	0	0	0	0	0	0	0	0	0	0	0	0	0	0	0	0	0
Bacteroidetes	Bacteroidia	Bacteroidales	NA	NA	NA	df47b3d23d38fe12a3b8d4b3048f3dcd	0	0	0	0	0	0	0	0	0	0	0	0	0	0	0	0	0	0	0	0	0	0	0	0	0	0	0	0	0	0	0	0	0	0	0	0	0	0	0	0	0	0	0
Bacteroidetes	Bacteroidia	Bacteroidales	Bacteroidaceae	Bacteroides	NA	a08b34e0d021ef05c191f944a917b51e	0	0	0	0	0	0	9	0	0	0	0	0	0	0	0	0	3	0	0	0	0	0	0	0	0	0	0	0	0	0	0	0	0	0	0	0	0	0	0	0	0	0	0
Bacteroidetes	Bacteroidia	Bacteroidales	Bacteroidaceae	Bacteroides	Blattella germanica (German cockroach)	8c10a9173dd4f8b50e1808a3ccb03e34	0	0	0	0	0	0	0	0	0	0	0	0	0	0	0	0	0	0	0	0	0	0	0	0	0	0	0	0	0	0	0	0	0	0	0	0	0	0	0	2	0	0	0
Bacteroidetes	Bacteroidia	Bacteroidales	NA	NA	NA	e520758a8490c08325b381d48c689058	0	0	0	0	0	0	0	0	0	0	0	0	0	0	0	0	0	0	0	0	0	0	0	0	0	0	0	0	0	0	0	0	0	0	0	0	0	0	0	0	0	0	0
Bacteroidetes	Bacteroidia	Bacteroidales	Bacteroidaceae	Bacteroides	Blattella germanica (German cockroach)	a36d71ee4573923c1371f3617f1c318c	0	0	0	0	0	0	0	0	0	0	0	0	0	0	0	0	0	0	0	85	0	36	0	20	0	0	0	0	0	0	0	219	0	0	137	0	22	658	11	0	0	16	0
Bacteroidetes	Bacteroidia	Bacteroidales	Bacteroidaceae	Bacteroides	Blattella germanica (German cockroach)	7ba9fa924076e5decfcafd5eec3da5ae	0	0	0	0	0	0	0	0	0	0	0	0	0	0	0	0	0	0	0	0	0	0	0	0	0	0	0	3	4	0	0	83	0	0	0	0	0	385	0	0	0	0	0
Bacteroidetes	Bacteroidia	Bacteroidales	Bacteroidaceae	Bacteroides	Blattella germanica (German cockroach)	c40c8c89e165ec34244fbe9f0f84e775	0	0	0	0	0	0	0	0	0	0	0	0	0	0	0	0	0	0	65	0	0	0	0	0	0	0	0	0	0	0	0	0	110	0	0	472	0	0	0	73	10	0	0
Bacteroidetes	Bacteroidia	Bacteroidales	Bacteroidaceae	Bacteroides	Blattella germanica (German cockroach)	e66098a55aca1f97e758a02ed077af91	0	0	0	0	0	0	0	0	0	0	0	0	0	0	0	0	0	0	0	0	0	0	0	0	0	0	0	0	0	0	0	0	0	0	0	0	0	0	0	0	0	0	0
Bacteroidetes	Bacteroidia	Bacteroidales	Bacteroidaceae	Bacteroides	Blattella germanica (German cockroach)	2cbca9fb33662b184e13f4ccea95298a	0	0	0	0	0	0	0	0	0	0	0	0	0	0	0	0	0	0	0	0	0	0	0	0	0	0	0	0	0	0	0	0	0	0	0	0	0	0	0	0	0	0	0
Bacteroidetes	Bacteroidia	Bacteroidales	Bacteroidaceae	Bacteroides	Blattella germanica (German cockroach)	6eaa8ff6d372899f78a8f0d2f801149d	0	0	0	0	0	0	0	0	0	0	0	0	0	0	0	0	0	0	0	0	0	0	0	0	0	0	0	0	0	0	0	0	0	0	0	0	0	0	0	0	0	0	0
Bacteroidetes	Bacteroidia	Bacteroidales	Bacteroidaceae	Bacteroides	Blattella germanica (German cockroach)	13a86d38e05a243a67727db6e0d6d49b	22	0	13	5	0	0	0	15	0	0	6	11	0	7	0	0	10	0	0	0	0	0	0	0	0	0	0	0	0	0	0	0	0	0	0	0	0	0	0	0	0	0	0
Bacteroidetes	Bacteroidia	Bacteroidales	Bacteroidaceae	Bacteroides	Blattella germanica (German cockroach)	9e9f9b1a5dd0dea66c9c024cb5b5b53a	0	0	0	0	0	0	0	0	0	0	0	0	0	0	0	0	0	0	0	0	0	0	0	0	0	0	0	0	0	0	0	0	0	0	0	0	0	0	0	0	0	0	0
Bacteroidetes	Bacteroidia	Bacteroidales	Bacteroidaceae	Bacteroides	Blattella germanica (German cockroach)	798b6d59db8d5142332ee95df30b9e77	8	0	0	5	0	0	21	12	0	0	5	0	0	0	28	0	0	9	0	0	0	0	0	0	0	0	0	0	0	0	0	0	0	0	0	30	0	0	0	0	0	0	0
Bacteroidetes	Bacteroidia	Bacteroidales	Bacteroidaceae	Bacteroides	Blattella germanica (German cockroach)	877178bebc6eceee8d0869d34b7f900d	0	0	0	0	0	0	0	0	0	0	0	0	0	0	0	0	0	0	0	0	0	0	0	0	0	0	0	0	0	0	0	0	0	0	0	0	0	0	0	0	0	0	0
Bacteroidetes	Bacteroidia	Bacteroidales	Bacteroidaceae	Bacteroides	Blattella germanica (German cockroach)	9e74ee63bdc61093bc2490d4147209bd	0	0	0	0	0	0	0	0	0	0	0	0	0	0	0	0	0	0	0	0	0	0	0	0	0	0	0	0	0	0	0	0	0	0	0	0	0	0	0	0	0	0	0
Bacteroidetes	Bacteroidia	Bacteroidales	Bacteroidaceae	Bacteroides	NA	79081da393d9651aa27e03c98fac130f	0	0	0	0	0	0	0	0	0	0	0	0	0	0	0	0	0	0	0	0	0	0	0	0	0	0	0	0	0	0	0	0	7	0	0	0	0	0	0	0	0	0	0
Bacteroidetes	Bacteroidia	Bacteroidales	Bacteroidaceae	Bacteroides	NA	87033f81e0261e1dedc6b50d549640b2	0	0	0	0	0	0	0	0	0	0	0	0	0	0	0	0	0	0	0	0	0	0	0	0	0	0	0	0	0	0	0	0	0	0	0	0	0	0	0	494	0	0	0
Bacteroidetes	Bacteroidia	Bacteroidales	Bacteroidaceae	Bacteroides	NA	6bde8f5c73ee2cb8efed2a90ee2b1fc3	0	0	0	0	0	0	0	0	0	0	0	0	0	0	0	0	0	0	706	0	0	0	0	0	0	0	0	0	0	0	0	0	1384	0	0	0	0	0	0	2532	0	0	0
Bacteroidetes	Bacteroidia	Bacteroidales	Bacteroidaceae	Bacteroides	NA	72f1765a237ff9473eaf3ed3392faff4	0	0	0	0	0	0	0	0	0	0	0	0	0	0	0	0	0	0	0	0	0	0	0	0	0	0	0	0	0	0	0	0	0	0	0	0	0	0	0	0	0	0	0
Bacteroidetes	Bacteroidia	Bacteroidales	Bacteroidaceae	Bacteroides	NA	4965b5df991f8db74472de245775e04d	0	0	0	0	0	0	0	0	0	0	0	0	0	0	0	0	0	0	0	0	0	0	0	0	0	0	0	0	0	0	0	0	0	0	0	0	0	0	0	0	0	0	0
Bacteroidetes	Bacteroidia	Bacteroidales	Bacteroidaceae	Bacteroides	NA	aad3f6d0da9142000f290fb8a6ca07e8	0	0	0	0	0	0	0	0	0	0	0	0	0	0	0	0	0	0	0	0	0	0	0	0	0	0	0	0	0	0	0	0	0	0	0	0	0	0	0	0	0	0	0
Bacteroidetes	Bacteroidia	Bacteroidales	Bacteroidaceae	Bacteroides	NA	c43c1c7e7d7472844ca26781131b60a5	0	0	0	0	0	0	0	0	0	0	0	0	0	0	0	0	0	0	0	0	0	0	0	0	0	0	0	0	0	0	0	0	0	0	0	0	0	0	0	0	0	0	0
Bacteroidetes	Bacteroidia	Bacteroidales	Bacteroidaceae	Bacteroides	NA	b5c3679175f1222eb3fe4d3f1ac52f87	0	0	0	0	0	0	0	0	0	0	0	0	0	0	0	0	0	0	0	0	0	0	0	0	0	0	0	0	0	0	0	0	0	0	0	0	0	0	0	0	0	0	0
Bacteroidetes	Bacteroidia	Bacteroidales	Bacteroidaceae	Bacteroides	NA	b6f563cb30b0ed5aa19559bf29a3402a	0	0	0	0	0	0	0	0	0	0	0	0	0	0	0	0	0	0	0	0	0	0	0	0	0	0	0	0	0	0	0	0	0	0	0	0	0	0	0	0	0	0	0
Bacteroidetes	Bacteroidia	Bacteroidales	Bacteroidaceae	Bacteroides	NA	82dce7f85c6f2413d8cc05897d4c4573	0	0	0	0	0	0	65	0	0	0	0	0	0	0	0	0	0	0	0	0	0	0	0	0	0	0	0	0	0	0	0	0	0	0	0	0	0	0	0	0	0	0	0
Bacteroidetes	Bacteroidia	Bacteroidales	Bacteroidaceae	Bacteroides	NA	b517ff2fa9e51ce770e967bd03cfdf76	0	0	0	0	0	0	0	0	0	0	0	0	0	0	0	0	0	0	0	0	0	0	0	0	0	0	0	0	0	113	494	0	0	40	0	0	0	0	249	0	0	0	0
Bacteroidetes	Bacteroidia	Bacteroidales	Bacteroidaceae	Bacteroides	NA	e525c83d2ba6c722612ee9d50f6d40b0	0	0	0	0	0	0	0	0	0	0	0	0	0	0	0	0	0	0	0	0	0	0	0	0	0	0	0	0	0	0	0	0	0	0	0	0	0	0	87	0	0	0	0
Bacteroidetes	Bacteroidia	Bacteroidales	Bacteroidaceae	Bacteroides	NA	de8e6b2b41c84693f0d1453fb1cbf0b7	0	0	0	0	0	0	0	0	0	0	0	0	0	0	0	0	0	0	0	0	0	0	0	0	0	0	0	0	0	0	0	0	0	0	0	0	0	0	0	0	0	0	0
Bacteroidetes	Bacteroidia	Bacteroidales	Bacteroidaceae	Bacteroides	Blattella germanica (German cockroach)	381baddaa708c07e411d6c6744c3a29b	0	0	0	0	0	0	0	0	0	0	0	0	0	0	0	0	0	0	0	0	0	0	0	0	0	0	0	0	0	0	0	0	0	0	0	0	0	0	0	0	0	0	0
Bacteroidetes	Bacteroidia	Bacteroidales	Bacteroidaceae	Bacteroides	NA	611367007d07e564cd967eaa66d31826	845	30	510	32	643	5	403	883	0	184	211	1001	138	11	36	0	104	13	0	0	0	0	0	0	0	0	0	0	0	0	0	0	0	0	0	0	0	0	0	0	0	0	0
Bacteroidetes	Bacteroidia	Bacteroidales	Bacteroidaceae	Bacteroides	NA	f0ef6ed45474acc294b20213e10e9bdc	113	0	58	0	382	0	104	149	0	0	0	165	0	0	0	13	0	0	0	0	0	0	0	0	0	0	0	0	0	0	0	0	0	0	0	0	0	0	0	0	0	0	0
Bacteroidetes	Bacteroidia	Bacteroidales	Bacteroidaceae	Bacteroides	NA	92699372abdbc76f0ca8ea6fcaf1438d	0	0	0	0	0	0	0	0	0	0	0	0	0	0	0	0	0	0	0	0	0	0	0	0	0	0	0	0	0	0	0	0	0	0	0	0	0	0	53	0	0	0	0
Bacteroidetes	Bacteroidia	Bacteroidales	Bacteroidaceae	Bacteroides	NA	abe71e68cb0a53829360f653652db630	0	0	0	0	0	0	0	0	0	0	0	0	0	0	0	0	0	0	0	0	0	0	0	0	0	0	0	0	0	0	0	0	0	0	0	0	0	0	0	0	0	0	0
Bacteroidetes	Bacteroidia	Bacteroidales	Bacteroidaceae	Bacteroides	NA	d242bf5b4bfddbc22523e9b4b9aff431	0	0	0	0	0	0	0	0	0	0	0	0	0	0	0	0	0	0	137	0	0	0	0	0	14	0	0	0	0	0	0	0	342	0	0	2150	0	0	0	642	23	0	0
Bacteroidetes	Bacteroidia	Bacteroidales	Bacteroidaceae	Bacteroides	NA	9de38ccbd1e992fe056be37e99a69b94	0	0	0	0	0	0	0	0	0	0	0	0	0	0	0	0	0	0	0	0	0	0	0	0	0	0	0	0	0	0	0	0	0	0	0	0	0	0	0	0	0	0	0
Bacteroidetes	Bacteroidia	Bacteroidales	Bacteroidaceae	Bacteroides	NA	875341584149550bc9cac50d7663e8c0	0	0	0	0	0	0	0	0	0	0	0	0	0	0	0	0	0	0	0	0	0	0	0	0	0	0	0	0	0	0	0	0	0	0	0	0	0	0	0	3	0	0	0
Bacteroidetes	Bacteroidia	Bacteroidales	Bacteroidaceae	Bacteroides	NA	402035c567fa7ca9d2211d1409916fdf	0	0	0	0	0	0	0	0	0	0	0	0	0	0	0	0	0	0	0	0	0	0	0	0	0	0	0	0	0	0	0	0	0	0	0	4	0	0	0	0	0	0	0
Bacteroidetes	Bacteroidia	Bacteroidales	Bacteroidaceae	Bacteroides	NA	89d97cd29ac202d0bc55872c872ea403	0	0	0	0	0	0	0	0	0	0	0	0	0	0	0	0	0	0	0	0	0	0	0	0	0	0	0	0	0	0	0	0	0	0	0	0	0	0	0	0	0	0	0
Bacteroidetes	Bacteroidia	NA	NA	NA	NA	5c7759a0e15b5c402a60e19cb97e27de	0	0	0	0	0	0	0	0	0	0	0	0	0	0	0	0	0	0	0	0	0	0	0	0	0	0	0	0	0	0	0	0	0	0	0	12	0	0	0	0	0	0	0
Bacteroidetes	Bacteroidia	Bacteroidales	Bacteroidaceae	Bacteroides	NA	da3a608d2a21a1e4d9b5174e2f5d7169	0	0	0	0	0	0	0	0	0	0	0	0	0	0	0	0	0	0	0	0	0	0	0	0	0	0	0	0	0	0	0	0	0	0	0	0	0	0	0	0	0	0	0
Bacteroidetes	Bacteroidia	Bacteroidales	Bacteroidaceae	Bacteroides	NA	4038baa0452a7cb92634105617eb2346	0	0	0	0	0	0	0	0	0	0	0	0	0	0	0	0	0	0	0	0	0	0	0	0	0	0	0	0	0	0	0	0	0	0	0	0	0	0	0	0	0	0	0
Bacteroidetes	Bacteroidia	Bacteroidales	Bacteroidaceae	Bacteroides	NA	37c71506bf63299ca4bb3b7c60424d23	0	0	0	0	0	0	0	0	0	0	0	0	0	0	0	0	0	0	0	0	0	0	0	0	0	0	0	0	0	0	0	0	0	0	0	0	0	0	0	0	0	0	0
Bacteroidetes	Bacteroidia	Bacteroidales	NA	NA	NA	e5d14c36899421e3912d88a3a0b44ce1	15	5	4	0	0	0	7	0	0	0	0	22	0	0	0	0	17	0	0	0	0	0	0	0	0	0	0	0	0	0	0	0	0	0	0	0	0	0	0	0	0	0	0
Bacteroidetes	Bacteroidia	Bacteroidales	NA	NA	NA	f831ba1c33f9e3111c058883fdfd8ffb	0	0	3	0	0	0	0	0	0	0	0	0	0	0	0	0	0	0	0	0	0	0	0	0	0	0	0	0	0	0	0	0	0	0	0	0	0	0	0	0	0	0	0
Bacteroidetes	Bacteroidia	Bacteroidales	Bacteroidaceae	Bacteroides	NA	e3e0b604e3a0bfbdf08ab6d5390d6d26	0	0	0	0	0	0	0	0	0	0	0	0	0	0	0	0	0	0	0	0	0	0	0	0	0	0	0	0	0	0	0	0	0	0	0	0	0	0	0	0	0	0	0
Bacteroidetes	Bacteroidia	Bacteroidales	Bacteroidaceae	Bacteroides	NA	bebd08b4e7ae8755339d5cdac74aa241	0	0	0	0	0	0	0	0	0	0	0	0	0	0	0	0	0	0	0	0	0	0	0	0	0	0	0	0	0	0	0	0	0	0	0	4	0	0	0	0	0	0	0
Bacteroidetes	Bacteroidia	Bacteroidales	Bacteroidaceae	Bacteroides	Blattella germanica (German cockroach)	2775d89d050948a657a58229300bbb67	0	0	0	0	0	0	0	0	0	0	0	0	0	0	0	0	0	0	0	0	0	0	0	0	0	0	0	0	0	0	0	0	0	0	0	0	0	0	0	0	0	0	0
Bacteroidetes	Bacteroidia	Bacteroidales	Bacteroidaceae	Bacteroides	Blattella germanica (German cockroach)	d244082cef7ee68a246e6d9b5bc1e12d	0	0	0	0	0	0	0	0	0	0	0	0	0	0	0	0	0	0	0	0	0	0	0	0	0	0	0	0	0	0	0	0	0	0	0	0	0	0	0	0	0	0	0
Bacteroidetes	Bacteroidia	Bacteroidales	Bacteroidaceae	Bacteroides	Blattella germanica (German cockroach)	d32291cf069f4dea647fa006f9fe4923	0	0	0	0	0	2	0	0	0	0	0	0	0	0	0	0	0	0	1193	0	0	0	0	0	0	0	0	0	0	0	0	0	1294	0	3	7302	0	0	36	2480	242	0	0
Bacteroidetes	Bacteroidia	Bacteroidales	Bacteroidaceae	Bacteroides	Blattella germanica (German cockroach)	c7216832de76935e5b5993fef332be44	0	0	0	0	0	0	0	0	0	0	0	0	0	0	0	0	0	0	0	0	0	0	0	0	0	0	0	0	0	0	0	0	0	0	0	0	0	0	0	0	0	0	0
Bacteroidetes	Bacteroidia	Bacteroidales	Bacteroidaceae	Bacteroides	Blattella germanica (German cockroach)	33b6f1f2113a4edd5faa125cc59fd5e8	0	0	0	0	0	0	0	0	0	0	0	0	0	0	0	0	0	0	0	0	0	0	0	0	0	0	0	0	0	0	0	0	0	0	0	0	0	0	0	0	0	0	0
Bacteroidetes	Bacteroidia	Bacteroidales	Bacteroidaceae	Bacteroides	Blattella germanica (German cockroach)	6800b940f91d6b1c786b11df6b5bb602	0	0	0	0	0	0	0	0	0	0	0	0	0	0	0	0	0	0	0	0	0	0	0	0	0	0	0	0	0	0	0	0	0	0	0	0	0	0	0	0	0	0	0
Bacteroidetes	Bacteroidia	Bacteroidales	Bacteroidaceae	Bacteroides	Blattella germanica (German cockroach)	8aaba7e1fbc9c05c74a5dfea22ce9cd7	0	0	0	0	0	0	0	0	0	0	0	0	0	0	0	0	0	0	0	0	0	0	0	0	0	0	0	0	0	0	0	0	0	0	0	0	0	0	0	0	0	0	0
Bacteroidetes	Bacteroidia	Bacteroidales	Bacteroidaceae	Bacteroides	Blattella germanica (German cockroach)	a88001613d92e2da6a13f36f087e57b1	0	0	0	0	0	0	0	0	0	0	0	0	0	0	0	0	0	0	0	0	0	0	0	0	0	0	0	0	0	0	0	0	0	0	0	0	0	0	0	0	0	0	0
Bacteroidetes	Bacteroidia	Bacteroidales	Bacteroidaceae	Bacteroides	Blattella germanica (German cockroach)	3c3cc870aee3bc9f8512662b6536a3ce	0	0	0	0	0	0	0	0	0	0	0	0	0	0	0	0	0	0	0	0	0	0	0	0	0	0	0	0	0	0	0	0	0	0	0	0	0	0	0	0	0	0	0
Bacteroidetes	Bacteroidia	Bacteroidales	Bacteroidaceae	Bacteroides	Blattella germanica (German cockroach)	b886c9c718e2c333804c292591b8bc2d	0	0	0	0	0	0	0	0	0	0	0	0	0	0	0	0	0	0	0	0	0	0	0	0	0	0	0	0	0	0	0	0	0	0	0	0	0	0	0	0	0	0	0
Bacteroidetes	Bacteroidia	Bacteroidales	Bacteroidaceae	Bacteroides	Blattella germanica (German cockroach)	2aac3df13c28ff3e6dd5a5dd44bbbda9	0	0	0	0	0	0	0	0	0	0	0	0	0	0	0	0	0	0	0	0	0	0	0	0	0	0	0	0	0	0	0	0	0	0	0	73	0	0	0	0	12	0	0
Bacteroidetes	Bacteroidia	Bacteroidales	Bacteroidaceae	Bacteroides	Blattella germanica (German cockroach)	c12dcde0be9a7f07f3cf9042b62929e2	0	0	0	0	0	0	0	0	0	0	0	0	0	0	0	0	0	0	0	0	0	0	0	0	0	0	0	0	0	0	0	0	0	0	0	0	0	0	0	0	0	0	0
Bacteroidetes	Bacteroidia	Bacteroidales	Bacteroidaceae	Bacteroides	Blattella germanica (German cockroach)	ea06685cc0e93ff2fe09c1e0f4cc48f1	0	0	0	0	0	0	0	0	0	0	0	0	0	0	0	0	0	0	0	0	0	0	0	0	0	0	0	0	0	0	0	0	0	0	0	0	0	0	0	0	0	0	0
Bacteroidetes	Bacteroidia	Bacteroidales	Bacteroidaceae	Bacteroides	Blattella germanica (German cockroach)	d39d2dad2a586987371aa865f76ae3b6	0	0	0	0	0	0	0	0	0	0	0	0	0	0	0	0	0	0	0	0	0	0	0	0	0	0	0	0	0	0	0	0	0	0	0	0	0	0	0	0	0	0	0
Bacteroidetes	Bacteroidia	Bacteroidales	Bacteroidaceae	Bacteroides	uncultured Bacteroidaceae bacterium	54a87e67a864a961386e8f7e7515ec00	0	0	0	0	0	0	0	0	0	0	0	8	0	0	0	0	0	0	0	0	0	0	0	0	0	0	0	0	0	0	0	0	0	0	0	0	0	0	0	0	0	0	0
Bacteroidetes	Bacteroidia	Bacteroidales	Bacteroidaceae	Bacteroides	uncultured Bacteroidaceae bacterium	cdbe6460d35bbd05d3206a26cab5693b	0	0	0	0	0	0	0	0	0	0	0	0	0	0	0	0	0	0	0	0	0	0	0	0	0	0	0	0	0	0	0	0	0	0	0	0	0	0	0	0	0	0	0
Bacteroidetes	Bacteroidia	Bacteroidales	Bacteroidaceae	Bacteroides	NA	7d366fcdad0537c735c57aed821b78bc	0	0	0	0	0	0	0	0	0	0	0	0	0	0	0	0	0	0	0	0	0	0	0	0	0	0	0	0	0	0	0	0	0	0	0	0	0	0	0	0	0	0	0
Bacteroidetes	Bacteroidia	Bacteroidales	Bacteroidaceae	Bacteroides	NA	ba8676782edc5ca51915a07951d9e3f9	0	0	0	0	0	0	0	0	0	0	0	0	0	0	0	0	0	0	0	0	0	0	0	0	0	0	0	0	0	0	0	0	0	0	0	27	0	0	0	17	0	0	0
Bacteroidetes	Bacteroidia	Bacteroidales	Bacteroidaceae	Bacteroides	NA	8fa56765d8e985f3976bb090a9d448d5	627	0	0	0	328	0	0	0	0	0	0	0	0	0	0	0	71	0	0	0	0	0	0	0	0	0	0	0	0	0	0	0	0	0	0	0	0	0	0	0	0	0	0
Bacteroidetes	Bacteroidia	Bacteroidales	Bacteroidaceae	Bacteroides	NA	5de495f64efb01cc0dcc485d0147c4c9	0	0	0	0	0	0	0	0	0	0	0	0	0	0	0	0	0	0	0	0	0	0	0	0	0	0	0	0	0	0	0	0	0	0	0	0	0	0	0	0	0	0	0
Bacteroidetes	Bacteroidia	Bacteroidales	Bacteroidaceae	Bacteroides	NA	318c511444c2dd95d36a2b8cd3dd1c2d	10238	468	12150	7	9051	0	7757	5522	0	5318	0	11457	2953	32	0	43	1566	0	0	0	0	0	0	0	0	0	0	0	0	0	0	0	0	0	0	0	0	0	358	0	0	0	0
Bacteroidetes	Bacteroidia	Bacteroidales	Bacteroidaceae	Bacteroides	NA	14eebc9521b1c067f7166f3e51f7d461	0	0	0	0	0	0	0	0	0	0	0	0	0	0	0	0	0	0	0	0	0	0	0	0	0	0	0	0	0	0	0	0	0	0	0	0	0	0	0	0	0	0	0
Bacteroidetes	Bacteroidia	Bacteroidales	Bacteroidaceae	Bacteroides	NA	cffce69e64291efb226d4d245b6d6d52	0	0	0	0	0	0	0	0	0	0	0	0	0	0	0	0	0	0	0	0	0	0	0	0	0	0	0	0	0	0	0	0	0	0	0	0	0	0	0	0	0	0	0
Bacteroidetes	Bacteroidia	Bacteroidales	Bacteroidaceae	Bacteroides	uncultured Bacteroidaceae bacterium	6565bd8746bdc020d882f62e8f1deb5d	0	0	0	0	0	0	0	0	0	0	0	0	0	0	0	0	133	0	0	0	0	0	0	0	0	0	0	0	0	0	0	0	0	0	0	0	0	0	0	0	0	0	0
Bacteroidetes	Bacteroidia	Bacteroidales	Bacteroidaceae	Bacteroides	NA	c61ede091412ced466fc1ef8d875d928	0	0	0	0	0	0	0	0	0	0	0	0	0	0	0	0	0	0	0	0	0	0	0	0	0	0	0	0	0	0	0	0	0	0	0	0	0	0	0	0	0	0	0
Bacteroidetes	Bacteroidia	Bacteroidales	Bacteroidaceae	Bacteroides	NA	e9e63ca3a611efcbfd1b93fe3fa88a63	0	0	0	0	203	0	0	0	0	0	0	0	0	0	0	0	0	0	0	0	0	0	0	0	0	0	0	0	0	0	0	0	0	0	0	0	0	0	0	0	0	0	0
Bacteroidetes	Bacteroidia	Bacteroidales	Bacteroidaceae	Bacteroides	NA	c1ce92762c9a510ec376a2057cd20048	212	42	373	0	377	0	259	280	0	244	0	556	115	0	0	0	45	0	0	0	0	0	0	0	0	0	0	0	0	0	0	0	0	0	0	0	0	0	0	0	0	0	0
Bacteroidetes	Bacteroidia	Bacteroidales	Bacteroidaceae	Bacteroides	NA	4f5fb7f618956f87d852552033576526	240	0	86	0	35	0	0	0	0	0	0	0	0	0	0	0	57	0	0	0	0	0	0	0	0	0	0	0	0	0	0	0	0	0	0	0	0	0	0	0	0	0	0
Bacteroidetes	Bacteroidia	Bacteroidales	Bacteroidaceae	Bacteroides	NA	e834b989f9aaf61b1b59cbba512d8e16	0	0	0	0	0	0	0	0	0	0	0	0	0	0	0	0	0	0	0	0	0	0	0	330	0	0	0	0	0	0	17	0	0	0	3961	0	0	0	0	0	0	0	0
Bacteroidetes	Bacteroidia	Bacteroidales	Bacteroidaceae	Bacteroides	NA	8623c072546d8efa4094a76b828df777	0	0	0	0	0	0	0	0	0	0	0	0	0	0	0	0	0	0	0	0	0	0	0	0	0	10	0	0	0	0	0	0	0	0	0	0	0	1205	0	0	0	0	0
Bacteroidetes	Bacteroidia	Bacteroidales	Bacteroidaceae	Bacteroides	NA	357a8457b24d330a064e15182db1a49b	0	0	0	0	0	0	0	0	0	0	0	0	0	0	0	0	0	36	0	979	403	114	0	445	0	0	6	19	23	0	0	2435	0	0	1098	0	9	2217	148	0	0	221	0
Bacteroidetes	Bacteroidia	Bacteroidales	Bacteroidaceae	Bacteroides	NA	ca8808123d32a93547c497d54fdf3bfa	0	0	0	0	0	0	0	0	0	0	0	0	0	0	0	0	0	0	0	0	0	0	9	0	0	0	0	0	0	0	0	0	0	0	0	0	0	0	0	0	0	0	0
Bacteroidetes	Bacteroidia	Bacteroidales	Bacteroidaceae	Bacteroides	Bacteroides plebeius	246f34d2ad3e396b5e83f96de8787875	0	0	0	0	0	0	0	0	0	0	0	0	0	0	0	0	0	0	0	0	0	0	0	0	0	0	0	0	0	0	0	0	0	0	0	0	0	0	0	0	0	0	0
Bacteroidetes	Bacteroidia	Bacteroidales	Tannerellaceae	NA	NA	3c2cca2e16f91b4ff36e62a955acc6e7	0	0	0	0	0	0	0	0	0	0	0	0	0	0	0	0	0	0	0	0	0	0	0	0	0	0	0	0	0	0	0	0	0	0	0	0	0	0	0	0	0	3	0
Bacteroidetes	Bacteroidia	Bacteroidales	Bacteroidaceae	Bacteroides	NA	329ffe075fbd332867d5e363ee378651	0	0	0	0	0	0	0	0	0	0	0	0	7	0	0	0	0	0	0	0	0	0	0	0	0	0	0	0	0	0	0	0	0	0	0	0	0	0	0	0	0	0	0
Bacteroidetes	Bacteroidia	Bacteroidales	Tannerellaceae	Parabacteroides	Gryllus firmus	58e8c8d6ee8ef060b76bba80daab9c62	0	0	0	0	0	0	0	0	0	0	0	0	0	0	0	0	0	0	0	0	0	0	0	0	0	0	0	0	0	0	0	0	0	0	0	0	0	0	0	0	0	0	0
Bacteroidetes	Bacteroidia	Bacteroidales	Bacteroidaceae	Bacteroides	NA	de02a1cdf45eac21549f9e10956cd3aa	0	0	0	0	0	0	0	0	0	0	0	0	0	0	0	0	0	0	0	0	0	0	0	0	0	0	0	0	0	0	0	0	0	0	0	0	0	0	0	0	0	0	0
Bacteroidetes	Bacteroidia	Bacteroidales	Bacteroidaceae	Bacteroides	NA	e0c999d53d4e4ecbf2e0e861919a61d2	0	0	0	0	0	0	0	0	0	0	0	0	0	0	0	0	0	0	0	0	0	0	0	0	0	0	0	0	0	0	0	0	0	0	0	0	0	0	0	0	0	0	0
Bacteroidetes	Bacteroidia	Bacteroidales	Bacteroidaceae	Bacteroides	NA	09c7fd32960ae5dc0a01a1d8802f56cf	0	0	2	0	0	0	0	0	0	0	0	0	0	0	0	0	0	0	0	0	0	0	0	0	0	0	0	0	0	0	0	0	0	0	0	0	0	0	0	0	0	0	0
Bacteroidetes	Bacteroidia	Bacteroidales	Bacteroidaceae	Bacteroides	NA	c8735acd1ad6cb754bfa36dc7f788a7c	0	0	0	0	0	0	0	0	0	0	0	0	0	0	0	0	0	0	0	0	0	0	0	0	0	0	0	0	0	0	0	0	0	0	0	0	0	0	0	0	0	0	0
Bacteroidetes	Bacteroidia	Bacteroidales	Bacteroidaceae	Bacteroides	Bacteroides uniformis	4143672f382fd59b8bcc16b715372abe	0	0	0	111	0	0	0	0	0	0	340	0	0	0	48	0	0	473	0	0	0	0	0	0	0	0	0	0	0	0	0	0	0	0	0	0	0	0	0	0	0	0	0
Bacteroidetes	Bacteroidia	Bacteroidales	Bacteroidaceae	Bacteroides	Bacteroides uniformis	deb1c4d9c972ae6b84495dc573b97360	0	0	0	145	0	0	0	0	0	0	345	0	0	0	35	0	0	537	0	0	0	0	0	0	0	0	0	0	0	0	0	0	0	0	0	0	0	0	0	0	0	0	0
Bacteroidetes	Bacteroidia	Bacteroidales	Bacteroidaceae	Bacteroides	Bacteroides uniformis	3f0e2fe3c63c89158c7957dcb635a63d	0	0	0	124	0	38	0	0	0	0	344	0	0	0	40	0	0	442	0	0	0	0	0	0	13	0	0	0	0	0	0	0	0	0	0	0	0	0	0	0	0	0	0
Bacteroidetes	Bacteroidia	Bacteroidales	Bacteroidaceae	Bacteroides	Bacteroides uniformis	34037db9e6844c07ed3a095ebadb9d35	0	0	0	0	0	0	0	0	0	0	0	0	0	0	0	0	0	0	0	0	0	0	0	0	0	0	0	0	0	0	0	0	0	0	0	0	0	0	0	0	0	0	0
Bacteroidetes	Bacteroidia	Bacteroidales	Bacteroidaceae	Bacteroides	Bacteroides uniformis	dd67f0ae4ba2356b378f63a8d71e7523	0	0	0	0	0	0	0	0	0	0	0	0	0	0	0	0	0	0	0	0	0	0	0	0	0	0	0	0	0	0	0	0	0	0	0	0	0	0	0	0	0	0	0
Bacteroidetes	Bacteroidia	Bacteroidales	Bacteroidaceae	Bacteroides	Bacteroides uniformis	58766b95ae539089a16cd760f38dff90	0	0	0	118	0	0	0	0	0	0	317	0	0	0	26	0	0	480	0	0	0	0	0	0	0	0	0	0	0	0	0	0	0	0	0	0	0	0	0	0	0	0	0
Bacteroidetes	Bacteroidia	Bacteroidales	Bacteroidaceae	Bacteroides	NA	f884e7b7ecb7e28cf33ed6bd8c6a09fa	0	0	0	0	0	0	0	0	0	0	0	0	0	0	0	0	0	0	0	265	107	53	0	0	0	0	0	8	33	0	0	4178	0	0	0	0	26	1030	87	0	0	483	0
Bacteroidetes	Bacteroidia	Bacteroidales	Bacteroidaceae	Bacteroides	NA	876f6ad73286adef37986b1079782ca0	0	0	0	0	0	0	0	0	0	0	0	0	0	0	0	0	0	0	0	0	0	0	0	315	0	0	0	0	0	0	0	0	0	0	2650	0	0	0	0	0	0	0	0
Bacteroidetes	Bacteroidia	Bacteroidales	Bacteroidaceae	Bacteroides	NA	7b0811bb546159dc063606e0ca2a994b	0	0	0	0	0	0	0	0	0	0	0	0	0	0	0	0	0	0	0	0	0	0	0	0	0	0	0	0	0	0	0	0	0	0	159	0	0	0	0	0	0	0	0
Bacteroidetes	Bacteroidia	Bacteroidales	Bacteroidaceae	Bacteroides	NA	7a62992bea1b3c77682e7a7924d07565	0	0	0	0	9	0	0	0	0	0	0	0	0	0	0	0	0	0	0	0	0	0	0	0	0	0	0	0	0	0	0	0	0	0	0	0	0	0	0	0	0	0	0
Bacteroidetes	Bacteroidia	Bacteroidales	Bacteroidaceae	Bacteroides	NA	a9627c08cede410422ac37d2a88fdb59	0	0	0	0	0	0	0	0	0	0	0	0	0	47	0	0	0	0	0	0	0	0	0	0	0	0	0	0	0	0	0	0	0	0	0	0	0	0	0	0	0	0	0
Bacteroidetes	Bacteroidia	Bacteroidales	Bacteroidaceae	Bacteroides	NA	02b1540987bda28e314456ba1b451a1b	0	0	0	0	0	0	0	0	0	0	0	0	0	0	0	0	0	0	0	0	0	0	0	0	0	0	0	0	0	0	0	0	0	0	0	0	0	0	0	0	0	0	0
Bacteroidetes	Bacteroidia	Bacteroidales	Bacteroidaceae	Bacteroides	NA	f31b107377ec35cf757987e1873cb2c9	0	0	0	0	0	0	0	0	0	0	0	0	0	0	0	0	0	0	0	0	124	0	0	0	0	0	0	0	0	0	0	0	0	0	0	0	0	0	19	0	0	0	0
Bacteroidetes	Bacteroidia	Bacteroidales	Bacteroidaceae	Bacteroides	NA	1d234072f5d7488cb2b101c9d3f95eef	0	0	0	0	0	0	0	0	0	0	0	0	0	0	0	0	0	0	0	71	0	0	0	0	0	0	0	0	0	0	0	0	0	0	0	0	0	0	0	0	0	0	0
Bacteroidetes	Bacteroidia	Bacteroidales	Bacteroidaceae	Bacteroides	NA	52d5544f05946d47daf687620d573b41	0	0	176	0	0	0	0	0	0	197	0	0	0	0	0	0	0	0	0	0	0	0	0	0	0	0	0	0	0	0	0	0	0	0	0	0	0	0	0	0	0	0	0
Bacteroidetes	Bacteroidia	Bacteroidales	Bacteroidaceae	Bacteroides	NA	581a11453874026fb7d5f3773875a7f2	0	0	0	37	0	0	0	0	0	0	0	0	0	0	0	0	0	0	0	0	0	0	0	0	0	0	0	0	0	0	0	0	0	0	0	0	0	0	0	0	0	0	0
Bacteroidetes	Bacteroidia	Bacteroidales	Bacteroidaceae	Bacteroides	NA	ac8bdcad46a8d7c306b09da0df2a09ff	140	0	0	56	459	32	186	736	0	262	189	946	243	0	155	0	225	89	0	0	0	0	0	0	0	0	0	0	0	0	0	0	0	0	0	0	0	0	0	0	0	0	0
Bacteroidetes	Bacteroidia	Bacteroidales	Bacteroidaceae	Bacteroides	NA	4ee6acb1186f606d3656366961e3a9a0	36	113	247	56	76	0	16	100	0	311	12	65	23	0	34	9	20	6	0	0	0	0	0	0	0	0	0	0	0	0	0	0	0	0	0	0	0	0	0	0	0	0	0
Bacteroidetes	Bacteroidia	Bacteroidales	Bacteroidaceae	Bacteroides	NA	e024e873b50612255c93cd0d4abc5ec4	0	0	0	0	0	0	0	0	0	0	0	0	0	0	0	0	0	0	0	0	0	0	0	0	0	0	0	0	0	0	0	0	0	0	0	0	0	0	0	0	0	0	0
Bacteroidetes	Bacteroidia	Bacteroidales	Bacteroidaceae	Bacteroides	NA	20bd8adefa8da0cdc39b86d7ab87a6b6	0	0	0	0	0	0	0	0	0	0	0	0	0	0	0	0	0	0	0	0	0	0	33	0	0	0	0	0	0	0	0	0	0	0	0	0	0	0	0	0	0	0	0
Bacteroidetes	Bacteroidia	Bacteroidales	Bacteroidaceae	Bacteroides	NA	312f8862719b479104ab7cdfb0b7bed8	0	0	0	0	0	0	0	0	0	0	0	0	0	0	0	0	0	0	0	25	0	0	0	0	0	0	0	0	0	0	0	0	0	0	0	0	0	0	0	0	0	0	0
Bacteroidetes	Bacteroidia	Bacteroidales	Bacteroidaceae	Bacteroides	NA	8f260835b958532e33d49db9e465567a	129	0	0	0	0	0	0	0	0	0	0	0	0	0	64	0	0	0	0	0	0	0	0	0	0	0	0	0	0	0	0	0	0	0	0	0	0	0	0	0	0	0	0
Bacteroidetes	Bacteroidia	Bacteroidales	Bacteroidaceae	Bacteroides	NA	f6d4cd8de77676172c0dfdc1c8e0dabb	159	0	162	48	78	0	294	266	0	233	51	425	90	0	76	0	86	51	0	0	0	0	0	0	0	0	0	0	0	0	0	0	0	0	0	0	0	0	0	0	0	0	0
Bacteroidetes	Bacteroidia	Bacteroidales	Bacteroidaceae	Bacteroides	NA	9f4376f921591f8a99690b0b90524fa4	0	0	0	0	596	0	0	0	0	0	0	0	0	0	0	0	0	0	0	0	0	0	0	0	0	0	0	0	0	0	0	0	0	0	0	0	0	0	0	0	0	0	0
Bacteroidetes	Bacteroidia	Bacteroidales	Bacteroidaceae	Bacteroides	NA	d57c39d164de5c36758a90461b78d44f	0	0	0	0	40	0	0	0	0	0	0	0	0	0	0	0	0	0	0	0	0	0	0	0	0	0	0	0	0	0	0	0	0	0	0	0	0	0	0	0	0	0	0
Bacteroidetes	Bacteroidia	Bacteroidales	Bacteroidaceae	Bacteroides	NA	e7e0fd65ad5e9435df03520c4a61d4fb	65	18	266	34	612	0	182	320	0	210	96	441	89	0	60	0	102	58	0	0	0	0	0	0	0	0	0	0	0	0	0	0	0	0	0	0	0	0	0	0	0	0	0
Bacteroidetes	Bacteroidia	Bacteroidales	Bacteroidaceae	Bacteroides	NA	eb30e4676798efc6fe47c6cd0ac9f996	3	0	0	0	52	0	10	407	0	11	94	481	120	0	7	0	88	45	0	0	0	0	0	0	0	0	0	0	0	0	0	0	0	0	0	0	0	0	0	0	0	0	0
Bacteroidetes	Bacteroidia	Bacteroidales	Bacteroidaceae	Bacteroides	NA	163c342ff31ef5a303bd30eaea1e60b3	185	0	0	0	0	0	185	0	0	0	0	0	0	0	0	0	0	0	0	0	0	0	0	0	0	0	0	0	0	0	0	0	0	0	0	0	0	0	0	0	0	0	0
Bacteroidetes	Bacteroidia	Bacteroidales	Bacteroidaceae	Bacteroides	NA	11c626f4cfd4f558d480ba571137fa02	52	0	0	0	0	0	0	0	0	0	0	0	0	0	0	0	0	0	0	0	0	0	0	0	0	0	0	0	0	0	0	0	0	0	0	0	0	0	0	0	0	0	0
Bacteroidetes	Bacteroidia	Bacteroidales	Bacteroidaceae	Bacteroides	NA	9602d55dc2fb10e2285343ed009d8bb7	0	0	0	0	0	0	0	0	0	0	0	0	0	0	0	0	0	0	0	0	0	0	0	0	0	0	0	0	0	0	0	0	0	0	0	0	0	0	0	0	0	0	0
Bacteroidetes	Bacteroidia	Bacteroidales	Bacteroidaceae	Bacteroides	NA	85cccf9d2f5daf731e82b5a19119b6c0	0	0	0	0	0	0	0	0	0	0	0	0	0	0	0	0	0	0	0	0	91	0	0	0	0	0	0	0	0	0	0	0	0	0	0	0	0	0	0	0	0	0	0
Bacteroidetes	Bacteroidia	Bacteroidales	Bacteroidaceae	Bacteroides	Ambiguous_taxa	4fddb601cb84dd097d8b40a2ff54baff	0	0	0	0	0	0	0	0	0	0	0	0	0	0	0	0	0	0	0	0	0	0	0	0	0	0	0	0	0	0	0	0	0	0	0	0	0	0	0	0	0	0	0
Bacteroidetes	Bacteroidia	Bacteroidales	Bacteroidaceae	Bacteroides	NA	925b033f7731aa36dcaaee54d75bbc13	0	0	0	0	0	0	0	0	0	0	0	0	0	0	0	0	0	0	0	0	0	0	0	0	0	0	0	0	0	0	0	0	0	0	0	0	0	0	0	0	0	0	90
Bacteroidetes	Bacteroidia	Bacteroidales	Bacteroidaceae	Bacteroides	NA	982e44be294327a91f601431f784dbd8	0	0	0	0	0	0	0	0	0	0	0	0	0	0	0	0	0	0	0	0	0	0	0	0	0	0	0	0	0	0	0	0	0	0	0	0	0	0	45	0	0	0	0
Bacteroidetes	Bacteroidia	Bacteroidales	Bacteroidaceae	Bacteroides	Bacteroides thetaiotaomicron	73db94e913bfa88b389b121806d1c843	0	0	0	0	0	0	0	0	0	0	0	0	0	0	0	0	0	0	0	0	0	0	0	0	0	0	0	0	0	0	0	0	0	0	0	0	0	0	0	0	0	0	0
Bacteroidetes	Bacteroidia	Bacteroidales	Bacteroidaceae	Bacteroides	Bacteroides thetaiotaomicron	19d36d592fdf34544aee0949ab6daefd	0	0	0	0	0	0	0	0	0	0	0	0	0	230	0	0	0	0	0	0	0	0	0	0	0	0	0	0	0	0	0	0	0	0	0	0	0	0	0	0	0	0	0
Bacteroidetes	Bacteroidia	Bacteroidales	Bacteroidaceae	Bacteroides	NA	00230d1838b7ca96bbfcb925d799c11c	0	0	0	0	0	0	0	0	0	0	0	0	0	103	0	0	0	0	0	0	0	0	0	0	0	0	0	0	0	0	0	0	0	0	0	0	0	0	0	0	0	0	0
Bacteroidetes	Bacteroidia	Bacteroidales	Bacteroidaceae	Bacteroides	NA	54d63200375e2a259087988c7ec1c19c	0	0	0	0	0	0	0	0	0	0	0	0	0	0	0	0	0	0	0	0	0	0	0	0	0	0	0	0	0	0	0	0	0	0	0	0	0	0	0	0	0	0	0
Bacteroidetes	Bacteroidia	Bacteroidales	Bacteroidaceae	Bacteroides	Bacteroides thetaiotaomicron	8c1f76de61b9be2401236dd8676cbc27	0	0	0	0	0	0	0	0	0	0	0	0	0	215	0	0	0	0	0	0	0	0	0	0	0	0	0	0	0	0	0	0	0	0	0	0	0	0	0	0	0	0	0
Bacteroidetes	Bacteroidia	Bacteroidales	Bacteroidaceae	Bacteroides	Bacteroides thetaiotaomicron	97ff854620b474b7ed85d066bc694781	827	0	110	715	82	12	0	0	12	0	1039	0	0	1361	487	0	22	1055	0	0	0	0	0	0	0	0	0	0	0	0	0	0	0	0	0	0	0	0	0	0	0	0	0
Bacteroidetes	Bacteroidia	Bacteroidales	Bacteroidaceae	Bacteroides	NA	44e02dbd78a761962d1346a1b7743ebe	0	0	0	7	0	0	0	0	0	0	0	0	0	0	0	0	0	0	0	0	0	0	0	0	0	0	0	0	0	0	0	0	0	0	0	0	0	0	0	0	0	0	0
Bacteroidetes	Bacteroidia	Bacteroidales	Bacteroidaceae	Bacteroides	NA	f14ab24bf9f4d7d83096010e4085b280	0	0	0	0	0	0	0	0	0	0	0	0	0	0	2	0	0	0	0	0	0	0	0	0	0	0	0	0	0	0	0	0	0	0	0	0	0	0	0	0	0	0	0
Bacteroidetes	Bacteroidia	Bacteroidales	Bacteroidaceae	Bacteroides	Bacteroides fragilis	283a63ff89b7000c49ce30b124648cdc	7	0	0	0	0	0	0	18	0	8	14	16	0	0	0	0	290	7	0	0	0	0	0	0	0	0	0	0	0	0	0	0	0	0	0	0	0	0	0	12	0	0	0
Bacteroidetes	Bacteroidia	Bacteroidales	Bacteroidaceae	Bacteroides	Bacteroides fragilis	0e6c527fd0f17f7ef633105554017bbb	0	0	0	0	0	0	0	0	0	0	0	0	0	0	0	0	0	0	0	0	0	0	0	0	0	0	0	0	0	9	0	0	0	0	0	0	0	0	0	0	0	0	0
Bacteroidetes	Bacteroidia	Bacteroidales	Bacteroidaceae	Bacteroides	Bacteroides fragilis	2af115fb75c79dd32cf6802577d29dfd	0	0	0	0	0	0	0	0	0	0	0	0	0	0	0	0	0	0	0	0	0	0	0	0	0	0	0	0	0	0	0	0	0	0	0	12	0	0	0	0	0	0	0
Bacteroidetes	Bacteroidia	Bacteroidales	Bacteroidaceae	Bacteroides	Bacteroides fragilis	e1cffc3276e4f5822784d6723a886d98	0	0	0	0	0	0	0	0	0	0	0	0	0	0	0	0	0	0	0	0	0	0	0	0	0	0	0	0	0	0	0	0	0	0	0	0	0	0	0	0	0	0	0
Bacteroidetes	Bacteroidia	Bacteroidales	Bacteroidaceae	Bacteroides	Bacteroides fragilis	36e521766ea3ee73b3dabd71e91677aa	0	0	0	0	0	0	0	0	0	0	0	0	0	0	0	0	0	0	0	0	0	0	0	0	0	0	0	0	0	0	0	0	0	0	0	0	0	0	0	0	0	0	0
Bacteroidetes	Bacteroidia	Bacteroidales	Bacteroidaceae	Bacteroides	Bacteroides fragilis	6826d60dfcccc4b4883356887fff919d	0	0	0	0	0	0	0	0	0	0	0	0	0	0	0	0	0	0	0	0	0	0	0	0	0	0	0	0	0	0	0	0	0	0	0	0	0	0	0	0	0	0	0
Bacteroidetes	Bacteroidia	Bacteroidales	Bacteroidaceae	Bacteroides	Bacteroides fragilis	650d9bc2d19e93ff3ef717d3ef0c6122	0	0	0	0	0	0	0	0	0	0	0	0	0	0	0	0	0	0	0	7	0	0	0	4	0	0	0	0	0	0	0	57	0	0	10	0	0	32	0	0	0	25	0
Bacteroidetes	Bacteroidia	Bacteroidales	Bacteroidaceae	Bacteroides	Bacteroides fragilis	1c8bc1658b0da214498020f38b28edd7	0	0	0	0	0	0	0	0	0	0	0	0	0	0	0	0	0	0	0	0	0	0	0	0	0	0	0	0	0	0	0	0	0	0	0	0	0	0	0	0	0	0	0
Bacteroidetes	Bacteroidia	Bacteroidales	Bacteroidaceae	Bacteroides	Bacteroides dorei	e3ecc2a482e98187f64bf3702311e82c	0	0	0	0	0	0	0	0	0	0	0	0	0	0	0	0	0	0	0	0	0	0	0	0	0	0	0	0	0	0	0	0	0	0	0	0	0	0	0	0	0	0	0
Bacteroidetes	Bacteroidia	Bacteroidales	Bacteroidaceae	Bacteroides	NA	274a3222d06e3852869311cb0b195bbd	0	0	0	0	0	0	0	0	0	0	0	0	0	0	0	0	0	0	0	0	0	0	0	0	0	0	0	0	0	0	0	0	0	0	0	0	0	0	0	0	0	0	0
Bacteroidetes	Bacteroidia	Bacteroidales	Bacteroidaceae	Bacteroides	NA	7dbd1bc4def8ef89e4a7f15ae7833bb3	0	0	0	0	0	0	0	0	0	0	0	0	0	0	0	0	0	0	0	0	0	0	0	0	0	0	0	0	0	0	0	0	0	0	0	0	0	0	0	0	0	0	0
Bacteroidetes	Bacteroidia	Bacteroidales	Bacteroidaceae	Bacteroides	NA	01f27c242c659f9fbef10223dc7a8ada	0	0	0	0	0	0	0	0	0	0	0	0	0	0	0	0	0	0	0	0	0	0	0	0	0	0	0	0	0	0	0	0	0	0	0	0	0	0	0	0	0	0	0
Bacteroidetes	Bacteroidia	Bacteroidales	Bacteroidaceae	Bacteroides	NA	a297241322fbc156c15a252710d1e6af	0	0	0	0	0	0	0	0	0	0	0	0	0	0	0	0	0	0	25	0	0	0	0	0	0	0	0	0	0	0	0	0	44	0	0	1001	0	0	0	43	32	0	0
Bacteroidetes	Bacteroidia	Bacteroidales	Bacteroidaceae	Bacteroides	NA	e824af555a8162bfd4844c7812643413	0	0	0	0	0	0	0	0	0	0	0	0	0	0	0	0	0	0	0	0	0	0	0	0	0	0	0	0	0	0	0	0	0	0	0	0	0	0	0	40	0	0	0
Bacteroidetes	Bacteroidia	Bacteroidales	Bacteroidaceae	Bacteroides	NA	3973e779557c0da01686939806f7a9bc	0	0	0	0	0	0	0	0	0	0	0	0	0	0	0	0	0	0	0	0	0	0	0	0	0	0	0	0	0	0	0	0	0	0	0	0	0	0	0	0	0	0	0
Bacteroidetes	Bacteroidia	Bacteroidales	Bacteroidaceae	Bacteroides	NA	8c9105acd58e64bd19051c60d6059b16	0	0	0	0	0	0	0	0	0	0	0	0	0	0	0	0	0	0	0	0	0	0	0	0	0	0	0	0	0	0	0	0	0	0	0	0	0	0	0	0	0	0	0
Bacteroidetes	Bacteroidia	Bacteroidales	Bacteroidaceae	Bacteroides	NA	50ed8cddc401c00fd5d2c670d769bf9e	0	0	0	0	0	0	0	0	0	0	0	0	0	0	0	0	0	0	50	0	0	0	0	0	0	0	0	0	0	0	0	0	45	0	0	192	0	0	0	167	0	0	0
Bacteroidetes	Bacteroidia	Bacteroidales	Bacteroidaceae	Bacteroides	NA	f1d5d24fbb9e43a1e353885566d40467	0	0	0	0	0	0	0	0	0	0	0	0	0	0	0	0	0	0	0	0	0	0	0	0	0	0	0	0	0	0	0	0	0	0	0	0	0	0	0	0	0	0	0
Bacteroidetes	Bacteroidia	Bacteroidales	Bacteroidaceae	Bacteroides	Blattella germanica (German cockroach)	8c0b9f64b9d5c6304267396a1ada0406	0	0	0	0	0	0	0	0	0	0	0	0	0	0	0	0	0	0	0	0	0	0	0	0	0	0	0	0	0	0	0	3	0	0	0	0	0	0	0	0	0	0	0
Bacteroidetes	Bacteroidia	Bacteroidales	Dysgonomonadaceae	Dysgonomonas	uncultured bacterium	7cdbb464bed64ef80a18be7c7f30b08c	0	0	0	0	0	0	0	0	0	0	0	0	0	0	0	0	0	0	0	0	0	0	0	0	0	0	0	0	0	0	0	0	0	0	16	0	0	0	0	0	0	0	0
Bacteroidetes	Bacteroidia	Bacteroidales	Dysgonomonadaceae	uncultured	uncultured Bacteroidetes bacterium	ce98f43ec46e7cd3760c887fc60b8e89	0	0	0	0	0	0	0	0	0	0	0	0	0	0	0	0	0	0	0	0	0	0	0	0	0	0	0	0	0	0	0	0	0	0	0	14	0	0	0	0	0	0	0
Bacteroidetes	Bacteroidia	Bacteroidales	Dysgonomonadaceae	uncultured	uncultured Bacteroidetes bacterium	eef28e5ef389ca313386cda612d0937e	0	0	0	0	0	0	0	0	0	0	0	0	0	0	0	0	0	0	9	0	0	0	0	0	0	0	0	0	0	0	0	0	55	0	0	245	0	0	0	67	4	0	0
Bacteroidetes	Bacteroidia	Bacteroidales	Dysgonomonadaceae	uncultured	uncultured Bacteroidetes bacterium	7897d50c47fcf59e5f58663aa7cadfb2	0	0	0	0	0	0	0	0	0	0	0	0	0	0	0	0	0	0	0	0	0	0	0	0	0	0	0	0	0	0	0	0	0	0	0	0	0	0	0	0	0	0	0
Bacteroidetes	Bacteroidia	Bacteroidales	Tannerellaceae	Parabacteroides	uncultured bacterium	8dba2ba941d4414c0ffdf281f187f5c3	0	0	0	0	2	0	0	0	0	0	0	0	0	0	0	0	0	0	0	0	0	0	0	0	0	0	0	0	0	0	0	0	0	0	0	0	0	0	0	0	0	0	0
Bacteroidetes	Bacteroidia	Bacteroidales	NA	NA	NA	7f5040a2991d2e7844a2504efe6016c7	0	0	0	0	0	0	3	0	0	0	0	0	0	0	0	0	0	0	0	0	0	0	0	0	0	0	0	0	0	0	0	0	0	0	0	0	0	0	0	0	0	0	0
Bacteroidetes	Bacteroidia	Bacteroidales	NA	NA	NA	18885a33b65710aa21cf1673096e49e3	0	0	0	0	0	0	0	0	0	0	0	0	0	0	0	0	0	0	8	0	0	0	0	0	0	0	0	0	0	0	0	0	5	0	0	49	0	0	0	0	0	0	0
Bacteroidetes	Bacteroidia	Bacteroidales	NA	NA	NA	a361a434e09c0652a881e30af07bb681	0	0	0	0	0	0	0	0	0	0	0	0	0	0	0	0	0	0	0	0	0	0	0	0	0	0	0	0	0	0	0	0	0	0	0	0	0	0	0	0	0	0	0
Bacteroidetes	Bacteroidia	Bacteroidales	Tannerellaceae	Parabacteroides	Gryllus firmus	5f23f6a721b16a22d0c51e90a6c0a487	0	0	0	0	0	0	0	0	0	0	0	0	0	0	0	0	0	0	0	0	0	0	0	0	0	0	0	0	0	0	0	0	0	0	0	0	0	0	0	0	0	0	0
Bacteroidetes	Bacteroidia	Bacteroidales	NA	NA	NA	a79ab0addc0c32b648ea72912473bf91	0	0	0	88	0	0	0	0	0	0	0	0	0	0	0	0	0	0	0	0	0	0	0	0	0	0	0	0	0	0	0	0	0	0	0	0	0	0	0	0	0	0	0
Bacteroidetes	Bacteroidia	Bacteroidales	NA	NA	NA	1d0e16063581e300353ca7d5eaece744	134	11	37	694	0	20	29	119	12	62	1211	93	18	262	19	0	239	482	0	0	0	0	0	0	0	0	0	0	0	0	0	0	0	0	0	0	0	0	6	0	0	0	0
Bacteroidetes	Bacteroidia	Bacteroidales	Bacteroidaceae	Bacteroides	NA	803f88277f747f8bed415e74b99553e0	0	0	0	0	0	0	0	0	0	0	0	0	0	0	0	0	0	0	0	0	0	0	0	0	0	0	0	0	0	23	88	0	0	8	0	0	0	0	0	0	0	0	0
Bacteroidetes	Bacteroidia	Bacteroidales	Bacteroidaceae	Bacteroides	NA	8f548662b31f0698c60798922f3183d6	0	0	0	0	0	0	0	0	0	0	0	0	0	0	0	0	0	0	0	0	0	0	0	0	0	0	0	0	0	0	0	0	0	0	0	0	0	0	53	0	0	0	0
Bacteroidetes	Bacteroidia	Bacteroidales	Bacteroidaceae	Bacteroides	NA	3161c55a7c694b3ff7015bffad2f3fd2	3	0	0	0	0	0	0	0	0	0	0	0	0	0	0	0	0	0	0	0	0	0	0	0	0	0	0	0	0	0	0	0	0	0	0	0	0	0	0	0	0	0	0
Bacteroidetes	Bacteroidia	Bacteroidales	Tannerellaceae	Parabacteroides	Gryllus firmus	7330f11aa7b2d5b72a7fd77dd24e3cea	0	0	0	0	0	0	0	0	0	0	0	0	0	0	0	0	0	0	0	0	0	0	0	0	0	0	0	0	0	21	0	0	0	0	0	0	0	0	0	0	0	0	0
Bacteroidetes	Bacteroidia	Bacteroidales	Tannerellaceae	Parabacteroides	Gryllus firmus	1620be77c966a51d6e747454ff8779ab	0	0	0	0	0	0	0	0	0	0	0	0	0	0	0	0	0	0	0	0	0	0	0	0	0	0	0	0	0	0	0	0	0	0	0	0	0	0	0	0	0	0	0
Bacteroidetes	Bacteroidia	Bacteroidales	Tannerellaceae	NA	NA	f0800dd9d134bd8cb4b3a8ac83359821	0	0	0	0	0	0	0	0	0	0	0	0	0	0	0	0	0	0	0	0	0	0	0	0	0	0	0	0	0	0	0	0	0	0	0	0	0	0	0	0	0	0	0
Bacteroidetes	Bacteroidia	Bacteroidales	Tannerellaceae	Parabacteroides	NA	7f34c0c68b2b9ae05e244e24bedacba1	0	0	0	0	0	0	0	0	0	0	0	0	0	0	0	0	0	0	0	0	0	0	0	0	0	0	0	0	0	0	0	0	0	0	0	0	0	0	0	0	0	0	0
Cyanobacteria	Melainabacteria	Gastranaerophilales	NA	NA	NA	0544f7b4fb3e01fc07303349748faed5	0	0	0	0	0	0	0	0	0	0	0	0	0	0	0	0	0	0	0	0	0	0	0	0	0	0	0	0	0	0	0	0	0	0	0	0	3	0	0	0	0	0	0
Cyanobacteria	Melainabacteria	Gastranaerophilales	NA	NA	NA	7737c14a47d6f9cfa41c42c50c26c9e7	0	0	0	0	0	0	0	0	0	0	0	0	0	0	0	0	0	0	0	0	0	0	0	0	0	0	0	0	0	0	0	0	0	0	0	0	0	9	0	0	0	0	0
Cyanobacteria	Melainabacteria	Gastranaerophilales	NA	NA	NA	1bcf6fc1af6737351d6a2f5ecd2845a4	0	0	0	0	0	0	0	0	12	0	14	0	0	0	10	0	0	0	0	0	0	0	0	0	0	0	0	0	0	0	0	0	0	0	0	0	0	0	0	0	0	0	0
Cyanobacteria	Melainabacteria	Gastranaerophilales	NA	NA	NA	1894b7d63e71fa15d4a163f781593c11	0	0	0	0	0	0	0	0	0	0	0	4	0	0	0	0	0	0	0	0	0	0	0	0	0	0	0	0	0	0	0	0	0	0	0	0	0	0	0	0	0	0	0
Cyanobacteria	Melainabacteria	Gastranaerophilales	Ambiguous_taxa	Ambiguous_taxa	Ambiguous_taxa	82899301972f01832043e30ed8e4f6d2	0	0	6	0	0	0	0	0	0	0	6	2	0	0	0	3	0	0	3	18	20	0	0	0	0	6	0	0	0	0	0	7	23	0	0	0	51	0	0	0	0	0	0
Cyanobacteria	Melainabacteria	Gastranaerophilales	uncultured rumen bacterium	uncultured rumen bacterium	uncultured rumen bacterium	a38e32e919c867c7b3a5838dde60ba5f	0	0	0	0	0	18	0	0	0	0	0	0	0	14	0	0	0	0	0	0	0	0	0	0	0	0	0	0	0	0	0	0	0	0	273	0	0	863	0	0	0	0	0
Cyanobacteria	Melainabacteria	Gastranaerophilales	NA	NA	NA	c42fadbcff865b1f368186b791cc8c0e	0	0	0	0	0	0	0	0	0	0	0	0	0	0	0	0	0	0	0	0	0	0	0	0	0	0	0	0	0	0	0	13	0	0	0	0	0	0	0	0	0	0	0
Cyanobacteria	Melainabacteria	Gastranaerophilales	uncultured rumen bacterium	uncultured rumen bacterium	uncultured rumen bacterium	ffff2f16e8da98ea164a6f859849c59f	0	0	0	0	0	0	0	0	0	0	0	0	0	0	0	0	0	0	0	12	0	0	0	0	0	0	0	0	0	0	0	0	0	0	0	0	0	0	0	0	0	0	0
Cyanobacteria	Melainabacteria	Gastranaerophilales	NA	NA	NA	de95342269684160648e6c9a38bb5333	0	0	0	0	0	0	0	0	0	0	0	0	0	0	0	0	0	0	0	0	0	0	0	0	0	0	0	0	0	0	0	0	0	0	0	0	0	0	14	0	0	0	0
Cyanobacteria	Melainabacteria	Gastranaerophilales	NA	NA	NA	776450bd32edbe675280939dc0f3f479	0	0	0	0	0	0	0	0	0	0	0	0	0	0	0	0	0	0	0	0	0	0	0	0	0	0	0	0	0	0	0	0	0	0	0	0	0	24	0	0	0	0	0
Cyanobacteria	Melainabacteria	Gastranaerophilales	uncultured bacterium	uncultured bacterium	uncultured bacterium	aa80aa2fe7681636c2d01012c9fcfc2e	0	0	0	0	0	0	0	0	0	0	0	0	0	0	0	0	0	0	0	0	0	0	0	0	0	0	0	0	0	0	0	0	0	0	0	0	0	0	0	0	0	0	0
Cyanobacteria	Melainabacteria	Gastranaerophilales	uncultured rumen bacterium	uncultured rumen bacterium	uncultured rumen bacterium	9c88253194d98df16f02468ce496026a	0	0	0	0	0	0	0	0	0	0	0	0	0	0	0	0	0	0	0	0	0	0	0	0	0	0	0	0	0	0	0	0	0	0	0	0	0	0	0	0	0	488	0
Cyanobacteria	Melainabacteria	Gastranaerophilales	NA	NA	NA	61706eb6f1e622db5caf1368cb6e9c10	108	0	864	6	0	0	0	8	9	0	0	0	111	76	44	0	0	71	0	0	23	0	0	0	0	0	0	0	0	0	0	0	0	0	0	0	0	0	0	0	0	0	0
Cyanobacteria	Melainabacteria	Gastranaerophilales	uncultured bacterium	uncultured bacterium	uncultured bacterium	ef734aee87bdf134c48d3cc3cbef1583	0	0	4	0	0	0	0	0	0	0	0	0	0	0	0	0	0	0	0	0	0	0	0	0	0	0	0	0	0	0	0	0	0	0	0	0	0	0	0	0	0	0	0
Cyanobacteria	Melainabacteria	Gastranaerophilales	NA	NA	NA	c347389c08b6b5aea8da109fcdcafed9	0	0	0	0	0	0	0	0	0	0	0	0	0	0	0	0	0	0	0	0	0	0	0	0	0	0	0	0	0	0	0	0	0	0	0	0	0	0	0	0	0	8	0
Deferribacteres	Deferribacteres	Deferribacterales	Deferribacteraceae	Mucispirillum	uncultured Deferribacteres bacterium	9db8868cc502c4148f3c382fc0144d07	0	0	0	0	0	0	0	0	0	0	0	0	0	0	0	0	0	0	0	9	0	0	0	0	0	0	0	0	0	0	0	0	0	0	0	0	0	0	0	0	0	0	0
Deferribacteres	Deferribacteres	Deferribacterales	Deferribacteraceae	Mucispirillum	uncultured Deferribacteres bacterium	bf07991cc26d239ca8c72bc14779c2ff	0	0	0	0	0	0	0	0	0	0	0	0	0	0	0	0	0	0	0	0	0	0	0	0	0	0	0	0	0	0	0	18	0	0	0	0	0	42	0	0	0	0	0
Deferribacteres	Deferribacteres	Deferribacterales	Deferribacteraceae	Mucispirillum	uncultured Deferribacteres bacterium	b116c106ccebbf38ef82ea0b5713e28c	0	0	0	0	0	0	0	0	0	0	0	0	0	0	0	0	0	0	0	0	0	0	0	0	0	0	0	0	0	0	0	0	0	0	3	0	0	0	0	0	0	0	0
Firmicutes	Clostridia	Clostridiales	Ruminococcaceae	Ruminococcus 1	uncultured bacterium	3ee1529d2111562ad1cfc98d87456b82	0	0	0	0	0	0	0	0	0	0	0	0	0	0	0	0	0	0	0	0	0	0	0	0	0	0	0	0	0	0	0	0	0	0	0	0	0	0	0	0	0	0	0
Firmicutes	Clostridia	Clostridiales	Ruminococcaceae	NA	NA	074bc1db06357712640dff3dd9ba06af	0	0	0	0	0	0	0	0	0	0	0	0	0	0	0	0	0	0	0	0	0	0	0	0	0	0	0	0	0	0	0	0	0	0	0	0	0	0	0	0	0	3	0
Firmicutes	Clostridia	Clostridiales	Ruminococcaceae	Ruminococcus 1	Ruminococcus sp. Zagget7	f2e9d60a60590027ae71c9f73524756e	0	0	0	0	0	0	0	0	0	0	0	0	0	0	0	0	0	0	0	0	0	0	0	0	0	0	0	0	0	0	0	0	0	0	0	0	0	0	0	0	0	0	0
Firmicutes	Clostridia	Clostridiales	NA	NA	NA	a44ea8fc81cda3ec8711b9f8cd70afe6	0	0	0	0	0	0	0	0	0	0	0	0	0	0	0	0	0	0	0	0	0	0	0	0	0	0	0	0	0	0	0	0	0	0	0	0	0	0	0	0	0	6	0
Firmicutes	Clostridia	Clostridiales	Syntrophomonadaceae	Pelospora	NA	57b8241624d3d7ca402d362ea737ba49	0	0	0	0	0	0	0	0	0	0	0	0	0	0	0	0	0	0	0	0	0	0	0	0	0	0	0	0	0	0	0	0	0	3	0	0	0	0	0	0	0	0	0
Firmicutes	Clostridia	Clostridiales	Syntrophomonadaceae	NA	NA	bddbfaa1f5afb6de7703c9461006d797	0	0	0	0	0	0	0	0	0	0	0	0	0	0	0	0	0	0	0	14	0	0	0	0	0	0	0	0	0	0	0	15	0	0	0	0	10	36	0	0	0	10	0
Firmicutes	Clostridia	Clostridiales	Syntrophomonadaceae	NA	NA	27379a10336ff97bd7580f34d34918b1	0	0	0	0	0	0	0	0	0	0	0	0	0	0	0	0	0	0	0	0	0	0	0	0	0	0	0	0	0	7	16	0	0	0	0	0	0	0	6	0	0	0	0
Firmicutes	Clostridia	Clostridiales	Ruminococcaceae	Ruminococcus 1	uncultured bacterium	99ca4aec1d768b1c521fc1ae34ac25cf	0	0	0	0	0	0	0	0	0	0	0	0	0	0	0	0	0	0	3	0	0	0	0	0	0	0	0	0	0	0	0	0	0	0	0	0	0	0	0	0	0	0	0
Firmicutes	Clostridia	Clostridiales	Ruminococcaceae	Ruminococcus 1	NA	0b29805e85fb413a3fe41fdf1c42bd54	0	0	0	0	0	0	0	0	0	0	0	0	0	0	0	0	0	0	0	0	0	0	0	0	0	0	0	0	0	0	0	0	0	0	0	0	0	0	0	0	0	0	0
Firmicutes	Clostridia	Clostridiales	Ruminococcaceae	Ruminococcus 1	NA	1740cf3b12326681bf83374f98a12f21	0	0	0	0	0	0	0	0	0	0	0	0	0	0	0	0	0	0	0	0	0	0	0	0	0	0	0	0	0	0	0	0	0	0	0	0	0	0	0	0	3	0	0
Firmicutes	Clostridia	Clostridiales	Ruminococcaceae	Ruminococcus 1	uncultured bacterium	654db02df0e59a8555f5eb68069d0bdf	0	0	0	0	0	0	0	0	0	0	0	0	0	0	0	0	0	0	0	0	0	0	3	0	0	0	0	0	0	0	0	0	0	0	0	0	0	0	0	0	0	0	0
Firmicutes	Clostridia	Clostridiales	Ruminococcaceae	Ruminococcus 1	NA	cd525fc9dae4b790fceeac6360841f09	0	0	0	0	0	0	0	0	0	0	0	0	0	0	0	0	0	0	0	0	0	0	0	0	0	0	0	0	0	0	0	0	0	0	0	0	0	0	2	0	0	0	0
Firmicutes	Clostridia	Clostridiales	NA	NA	NA	14395771960056393d2174c89dbff6a2	0	0	0	0	0	0	0	0	0	0	0	0	0	0	0	0	0	0	0	0	0	0	0	0	0	0	0	0	0	0	4	0	0	0	0	0	0	0	0	0	0	0	0
Firmicutes	Clostridia	Clostridiales	Ruminococcaceae	Ruminococcus 1	uncultured bacterium	c1b4596c5b7e04ad7a72abaf9da510f0	0	0	0	0	0	0	0	0	0	0	0	0	0	0	0	0	0	0	0	0	0	0	0	0	0	0	0	0	0	0	0	0	0	0	0	0	0	0	0	0	0	4	0
Firmicutes	Clostridia	Clostridiales	Ruminococcaceae	Ruminococcus 1	uncultured bacterium	7ff88d363a389389e16ccb97bea1ce90	0	0	0	0	0	0	0	0	0	0	0	0	0	0	0	0	0	0	0	0	0	0	0	0	0	0	0	0	0	0	0	0	0	0	0	0	0	0	0	0	0	0	0
Firmicutes	Clostridia	Clostridiales	Ruminococcaceae	Ruminococcus 1	uncultured bacterium	77978be0c41f12359f671f2fdab42f7d	0	0	0	0	0	0	0	0	0	0	0	0	0	0	0	0	0	0	0	0	0	0	0	0	0	0	0	0	0	0	0	0	0	0	0	0	0	0	0	0	0	0	0
Firmicutes	Clostridia	Clostridiales	Ruminococcaceae	Ruminococcus 1	uncultured bacterium	c5a3e25bd8948c1bbf0128248a50ef3d	0	2	0	0	0	0	0	0	0	0	0	0	0	0	0	0	0	0	0	0	0	0	0	0	0	0	0	0	0	0	0	0	0	0	0	0	0	0	0	0	0	0	0
Firmicutes	Clostridia	Clostridiales	Ruminococcaceae	Ruminococcus 1	uncultured rumen bacterium 3C0d-5	df177bc5fe38dfd0cfbb99082d3aea89	0	0	0	0	0	0	0	0	0	0	0	5	0	0	0	0	0	0	0	0	0	0	0	0	0	0	0	0	0	0	0	0	0	0	0	0	0	0	0	0	0	0	0
Firmicutes	Clostridia	Clostridiales	Ruminococcaceae	Ruminococcus 1	uncultured rumen bacterium 3C0d-5	9c25a3f16996dd11525d638eeb15e3a0	0	0	0	0	0	0	0	0	0	2	0	0	0	0	0	0	0	0	0	0	0	0	0	0	0	0	0	0	0	0	0	0	0	0	0	0	0	0	0	0	0	0	0
Firmicutes	Clostridia	Clostridiales	Ruminococcaceae	uncultured	uncultured bacterium	044031ff6d0b97e23634ca2d44361022	0	0	0	0	0	0	0	0	0	0	0	0	0	0	0	0	0	0	0	0	0	0	0	0	0	0	0	0	0	0	0	0	0	0	0	0	0	0	0	0	0	0	0
Firmicutes	Clostridia	Clostridiales	Ruminococcaceae	Ruminococcus 1	NA	5becd04c6e0162fc60d33084913567ff	0	0	0	0	0	0	0	0	0	0	0	0	0	0	0	0	0	0	0	0	0	0	0	0	0	0	0	0	0	0	0	0	0	0	0	0	0	0	0	0	0	0	0
Firmicutes	Clostridia	Clostridiales	Ruminococcaceae	Ruminococcus 1	NA	ffeac15d012ba3d3640a375d104ca226	0	0	0	0	0	0	0	0	0	0	0	0	0	0	0	0	0	0	0	0	0	0	0	0	0	0	0	0	0	0	0	0	0	0	0	0	0	0	0	0	0	0	0
Firmicutes	Clostridia	Clostridiales	Ruminococcaceae	Ruminococcus 1	NA	1c438b0c907bb37d9ea9e41c09e987aa	0	0	0	0	0	0	0	0	0	0	0	0	0	0	0	0	0	0	0	0	0	0	0	0	0	0	0	0	0	0	0	0	0	0	0	0	0	0	0	0	2	0	0
Firmicutes	Clostridia	Clostridiales	Ruminococcaceae	uncultured	uncultured bacterium	d965eaaeb0c1707ffb567b2d34823b31	0	0	0	0	0	0	0	0	0	0	0	0	0	0	0	0	0	0	0	0	0	0	0	0	0	0	0	0	0	0	0	0	0	0	0	0	0	0	0	0	0	0	0
Firmicutes	Clostridia	Clostridiales	Ruminococcaceae	NA	NA	897649c9a4aad0fba7ecd29d9daa0a02	0	0	0	0	0	0	0	0	0	0	0	0	0	0	0	0	0	0	0	0	0	0	0	0	0	0	0	0	0	0	0	0	0	0	0	2	0	0	0	0	0	0	0
Firmicutes	Clostridia	Clostridiales	Ruminococcaceae	Ruminococcus 1	NA	68fe4f33063ef325f6beac936da39130	0	0	0	0	0	0	0	0	0	0	0	0	0	0	0	0	0	0	0	0	0	0	0	0	0	0	0	0	0	0	0	0	0	0	0	0	0	3	0	0	0	0	0
Firmicutes	Clostridia	Clostridiales	Ruminococcaceae	Ruminococcus 1	Ambiguous_taxa	30b5d3d389a9bfdd2af67e8574d48d60	0	0	0	0	0	0	0	0	0	0	0	0	0	124	0	0	0	0	0	0	0	0	0	0	0	0	0	0	0	0	0	0	0	0	0	0	0	0	0	0	0	0	0
Firmicutes	Clostridia	Clostridiales	Ruminococcaceae	Ruminococcus 1	NA	9da408880fdc11d6475cddd4c5248d06	0	0	0	0	0	0	0	0	0	0	0	0	0	0	0	0	0	0	0	0	0	0	0	1491	0	0	0	0	0	0	0	0	0	0	6192	0	0	0	0	0	0	0	0
Firmicutes	Clostridia	Clostridiales	Ruminococcaceae	Ruminococcus 1	NA	d193cc60ee9d36695c3c72897afc1d71	0	0	0	0	0	0	0	0	0	0	0	0	0	0	0	0	0	0	0	0	0	0	0	0	0	0	0	0	0	0	0	0	0	0	0	0	0	0	0	0	0	0	0
Firmicutes	Clostridia	Clostridiales	Ruminococcaceae	Ruminococcus 1	NA	b0e9f21903fee0f6d27089da20576d99	0	0	0	359	0	0	0	0	0	0	0	0	0	0	0	0	0	0	0	0	0	0	0	0	0	0	0	0	0	0	0	0	0	0	0	0	0	0	0	0	0	0	0
Firmicutes	Clostridia	Clostridiales	Ruminococcaceae	Ruminococcus 1	NA	d9a7728b3ffd7fc38c6925e989de0cb9	0	0	0	0	8489	0	0	0	0	0	0	0	0	0	0	0	0	0	0	0	0	0	0	0	0	0	0	0	0	0	0	0	0	0	0	0	0	0	0	0	0	0	0
Firmicutes	Clostridia	Clostridiales	Ruminococcaceae	Ruminococcus 1	NA	16810e805677e585f2b91fb1f0389c2a	0	0	0	0	0	0	0	0	0	0	0	0	0	0	0	0	0	0	0	0	0	0	0	0	0	0	0	0	0	0	0	0	0	0	0	0	0	0	0	0	0	0	0
Firmicutes	Clostridia	Clostridiales	Ruminococcaceae	Ruminococcus 1	NA	81efc7ddc5be1b7353434312cd82e776	1758	193	3614	596	2731	12	3222	3890	173	4657	1068	4773	780	0	450	2	2058	929	6	0	0	0	0	0	0	0	0	0	0	0	0	0	0	0	0	0	0	0	57	0	0	0	0
Firmicutes	Clostridia	Clostridiales	Ruminococcaceae	Ruminococcus 1	NA	504e6760dfee6137eff024c359eda3a0	188	171	12084	0	0	0	0	1152	82	4247	336	1612	1598	0	0	0	668	300	0	0	0	0	0	0	0	0	0	0	0	0	0	0	0	0	0	0	0	0	0	0	0	0	0
Firmicutes	Clostridia	Clostridiales	Ruminococcaceae	Ruminococcus 1	NA	1803a56c80935e7255311ff630eed923	596	0	513	0	0	0	3066	0	89	376	0	129	0	0	516	0	0	0	0	0	0	0	0	0	0	0	0	0	0	0	0	0	0	0	0	0	0	0	0	0	0	0	0
Firmicutes	Clostridia	Clostridiales	Ruminococcaceae	Ruminococcus 1	NA	e996890e29bbd6522ae8f32dbb2574cc	0	0	0	0	0	0	0	0	0	0	0	0	0	0	0	0	0	0	0	0	0	0	0	0	0	0	0	0	190	0	0	0	0	0	0	0	0	0	0	0	0	0	0
Firmicutes	Clostridia	Clostridiales	Ruminococcaceae	Ruminococcus 1	NA	f0b05041a12041d638708a496871a942	0	0	0	0	0	0	0	0	0	0	0	0	0	0	0	0	0	0	0	1983	1151	5872	0	0	0	20	0	817	231	0	0	8401	0	0	0	0	6124	3169	367	0	0	692	0
Firmicutes	Clostridia	Clostridiales	Ruminococcaceae	Ruminococcus 1	NA	189100e9d1e8fc728ebddfaad2b2a098	0	0	0	0	0	0	0	0	0	0	0	0	0	0	0	0	0	0	0	0	0	0	0	0	0	0	0	0	0	0	0	0	0	0	0	0	0	0	0	0	0	60	0
Firmicutes	Clostridia	Clostridiales	Ruminococcaceae	Ruminococcus 1	NA	fbbaa7f15e65e7e05d4cd9f757bbaa35	0	0	0	0	0	0	0	0	0	0	0	0	0	0	0	0	0	0	0	0	0	0	0	0	0	0	0	0	0	0	0	0	0	0	0	0	0	0	0	0	0	0	0
Firmicutes	Clostridia	Clostridiales	Ruminococcaceae	Ruminococcus 1	NA	f26b23a9bfd5b9c68df82e05552a77f1	0	0	0	0	0	0	0	0	0	0	0	0	0	0	0	0	0	0	0	0	0	0	0	0	11	0	0	0	0	0	0	0	0	0	0	0	0	0	0	0	0	0	0
Firmicutes	Clostridia	Clostridiales	Ruminococcaceae	NA	NA	4c1328f82917159721c9f86b25aa8e75	0	0	0	0	0	0	0	0	0	0	0	0	0	0	0	0	0	0	0	0	0	0	0	0	0	0	0	0	0	0	0	0	0	0	0	4	0	0	0	0	0	0	0
Firmicutes	Clostridia	Clostridiales	Ruminococcaceae	Ruminococcus 1	NA	8594e3e14d80d18949c740467910761d	0	0	0	0	0	0	0	0	0	0	0	0	0	0	0	0	0	0	324	0	0	0	0	0	0	0	0	0	0	0	0	0	855	0	0	3979	0	0	15	3168	297	0	0
Firmicutes	Clostridia	Clostridiales	Ruminococcaceae	Ruminococcus 1	Ruminococcus callidus ATCC 27760	c445988a6aa170291fcad6a863fa94b7	0	0	0	0	0	0	0	0	0	0	0	0	0	0	0	0	0	0	0	0	0	0	0	0	0	0	0	0	0	0	0	0	0	0	0	0	0	0	0	0	0	0	0
Firmicutes	Clostridia	Clostridiales	Ruminococcaceae	Ruminococcus 1	NA	f170e3586672f76b38026ea3a3c05a3a	0	0	0	0	0	0	0	0	0	0	0	0	0	0	0	0	0	0	0	0	0	0	1511	0	0	0	0	0	0	1889	5233	0	0	744	0	0	0	0	1455	0	0	0	2737
Firmicutes	Clostridia	Clostridiales	Ruminococcaceae	Ruminococcus 1	NA	847419ba20621010a59c5d8f70b4e8e3	0	0	0	0	0	0	0	0	0	0	0	0	0	0	0	0	0	0	0	0	0	0	0	0	0	0	0	0	0	0	0	0	0	0	0	0	0	0	0	0	0	0	738
Firmicutes	Clostridia	Clostridiales	Ruminococcaceae	Ruminococcus 1	uncultured bacterium	a9c1d7c9ab378d8f65972c2b5ce10dc7	0	0	0	0	0	0	0	0	0	0	0	0	0	0	0	0	0	0	0	0	0	0	0	0	0	0	0	0	0	0	0	0	0	0	0	0	0	3	0	0	0	0	0
Firmicutes	Clostridia	Clostridiales	Ruminococcaceae	Ruminococcus 1	NA	d83d100c364485c89fa94b9b51bf2a40	0	0	0	0	0	0	0	0	0	0	0	0	0	0	0	0	0	0	0	0	0	0	0	0	2	0	0	0	0	0	0	0	0	0	0	0	0	0	0	0	0	0	0
Firmicutes	Clostridia	Clostridiales	Ruminococcaceae	Ruminococcus 1	NA	75863a302af08dadd6ae3c724867bb11	0	0	0	0	0	0	0	0	0	0	0	0	0	0	0	0	0	0	0	5	0	0	0	0	0	0	0	0	0	0	0	0	0	0	0	0	0	0	0	0	0	0	0
Firmicutes	Clostridia	Clostridiales	Ruminococcaceae	Ruminococcus 1	NA	53e474b6096ae1ad36d22def227ea3ab	0	0	0	0	0	0	0	0	0	0	0	0	0	0	0	0	0	0	0	0	3	0	0	0	0	0	0	0	0	0	0	0	0	0	0	0	0	0	0	0	0	0	0
Firmicutes	Clostridia	Clostridiales	Ruminococcaceae	Ruminococcus 1	NA	e55d8cbcbb4bd0cdbe7b745a60e6df88	0	0	0	0	0	0	0	0	0	0	0	0	0	0	2	0	0	0	0	0	0	0	0	0	0	0	0	0	0	0	0	0	0	0	0	0	0	0	0	0	0	0	0
Firmicutes	Clostridia	Clostridiales	Ruminococcaceae	Ruminococcus 1	uncultured bacterium	14483ea3cc550e0ebedbcfd594940e95	0	0	0	0	0	0	0	0	0	0	0	0	0	0	0	0	0	0	0	0	0	0	0	0	0	0	0	0	0	0	0	0	0	0	0	2	0	0	0	0	0	0	0
Firmicutes	Clostridia	Clostridiales	Ruminococcaceae	Ruminococcus 1	uncultured rumen bacterium 3C0d-5	f5082b93718c760ed5cc2454778d4ff2	0	0	0	0	0	0	0	0	0	0	0	0	0	0	0	0	0	0	0	0	0	0	0	0	0	0	0	0	0	0	0	0	0	0	0	0	0	0	0	0	0	0	0
Firmicutes	Clostridia	Clostridiales	Ruminococcaceae	Ruminococcus 1	NA	3c480442ff55dd3a49eff1c65544d714	0	0	0	0	0	0	0	0	0	0	0	0	0	0	0	0	0	0	0	0	0	0	0	0	0	0	0	0	0	0	0	0	0	0	0	0	0	0	0	0	0	0	0
Firmicutes	Clostridia	Clostridiales	Ruminococcaceae	Ruminococcus 1	NA	798ed774482a3b300dee3b3555214056	0	0	0	0	0	0	0	2	0	0	0	0	0	0	0	0	0	0	0	0	0	0	0	0	0	0	0	0	0	0	0	0	0	0	0	0	0	0	0	0	0	0	0
Firmicutes	Clostridia	Clostridiales	Ruminococcaceae	Ruminococcus 1	NA	02989b3a9349482bea4d24c29b4050bf	0	0	0	0	0	0	0	0	0	0	0	0	17	0	0	0	0	0	0	0	0	0	0	0	0	0	0	0	0	0	0	0	0	0	0	0	0	0	0	0	0	0	0
Firmicutes	Clostridia	Clostridiales	Ruminococcaceae	Ruminococcus 1	uncultured bacterium	04c59e5780d5bdd09dfe795f0eb9ad66	0	0	0	0	0	0	0	0	0	0	0	0	0	0	0	0	0	0	0	0	0	0	0	0	0	0	0	0	0	0	0	0	0	0	0	0	2	0	0	0	0	0	0
Firmicutes	Clostridia	Clostridiales	Ruminococcaceae	Ruminococcus 1	NA	ce0cdc84e1a5f49c1a021deb323d3115	0	0	0	0	0	0	0	8	0	0	0	0	0	0	0	0	0	0	0	0	0	0	0	0	0	0	0	0	0	0	0	0	0	0	0	0	0	0	0	0	0	0	0
Firmicutes	Clostridia	Clostridiales	Ruminococcaceae	Ruminococcus 1	uncultured bacterium	3033473e9996414cf5d0a4e34faa4381	0	0	0	0	0	0	0	0	0	0	0	0	0	0	0	0	2	0	0	0	0	0	0	0	0	0	0	0	0	0	0	0	0	0	0	0	0	0	0	0	0	0	0
Firmicutes	Clostridia	Clostridiales	Ruminococcaceae	Ruminococcus 1	uncultured bacterium	954acefd0b8f0e7b2152d6723ecd50bc	0	0	0	0	0	0	0	0	0	0	0	0	0	0	0	0	2	0	0	0	0	0	0	0	0	0	0	0	0	0	0	0	0	0	0	0	0	0	0	0	0	0	0
Firmicutes	Clostridia	Clostridiales	Ruminococcaceae	Ruminococcus 1	uncultured bacterium	0ba10f94550777fa81d19fd6b1c0acdf	0	0	0	0	0	0	0	0	0	0	0	0	0	0	0	0	0	0	0	0	0	0	0	0	0	0	0	0	0	0	0	0	0	0	0	0	0	0	0	0	0	0	0
Firmicutes	Clostridia	Clostridiales	Ruminococcaceae	Ruminococcus 1	Ruminococcus sp. Zagget7	9eb93c1c4ba9d4fd8fba7df68defd649	0	0	0	0	0	0	0	0	0	0	0	0	0	0	0	0	0	0	0	0	0	0	0	0	0	0	0	0	0	0	0	0	0	0	0	0	0	0	0	0	0	0	0
Firmicutes	Clostridia	Clostridiales	Ruminococcaceae	Ruminococcus 1	Ruminococcus sp. Zagget7	13ef26d72078b0b680e4b8040be6224e	0	0	0	0	0	0	0	0	0	0	0	0	0	0	0	0	0	0	0	0	0	0	0	0	0	0	0	0	0	0	0	0	0	0	0	0	0	0	0	0	0	0	0
Firmicutes	Clostridia	Clostridiales	Ruminococcaceae	Ruminococcus 1	Ruminococcus sp. Zagget7	ee27392f006f87ea28aef528aebe1f4d	0	0	0	0	0	0	0	0	0	0	0	0	0	0	6	0	0	0	0	0	0	0	0	0	0	0	0	0	0	0	0	0	0	0	0	0	0	0	0	0	0	0	0
Firmicutes	Clostridia	Clostridiales	Ruminococcaceae	Ruminococcus 1	Ruminococcus sp. Zagget7	7276c44e8115a120807932a5afeea7d4	0	0	0	0	0	0	0	0	0	0	0	0	0	0	0	0	0	0	0	0	0	0	0	0	0	0	0	0	0	0	0	0	0	0	0	0	0	0	0	0	0	0	0
Firmicutes	Clostridia	Clostridiales	Ruminococcaceae	Ruminococcus 1	Ruminococcus sp. Zagget7	2f588804e6a03713143868bd321951b2	0	0	0	0	0	0	0	0	0	0	0	0	0	0	0	0	0	0	0	0	0	0	0	0	0	0	0	0	0	0	0	0	0	0	0	0	0	0	0	0	0	0	0
Firmicutes	Clostridia	Clostridiales	Ruminococcaceae	Ruminococcus 1	Ruminococcus sp. Zagget7	d776730602698613d69cc938fe6562e2	0	0	0	0	0	0	0	0	0	0	0	0	0	0	0	0	0	0	0	0	0	0	0	0	0	0	0	0	0	0	0	0	0	0	0	0	0	0	0	0	0	0	0
Firmicutes	Clostridia	Clostridiales	Ruminococcaceae	Ruminococcus 1	Ruminococcus sp. Zagget7	4333974fc1654b0a33922dfb63d0db26	0	0	0	0	0	0	0	0	0	0	0	0	0	0	0	0	0	0	0	0	0	0	0	0	0	0	0	0	0	0	0	0	0	0	0	0	0	0	0	0	0	7	0
Firmicutes	Clostridia	Clostridiales	Ruminococcaceae	Ruminococcus 1	Ruminococcus sp. Zagget7	a95826e34c6243a0838b1d83738f3713	0	0	0	0	0	0	0	0	0	0	0	0	0	0	0	0	0	0	0	0	0	0	0	0	0	0	0	0	0	0	0	0	0	0	0	0	0	0	0	0	0	0	0
Firmicutes	Clostridia	Clostridiales	Ruminococcaceae	Ruminococcus 1	Ruminococcus sp. Zagget7	09725127b88152567c38a50504ece838	0	0	0	0	0	0	0	0	0	0	0	0	0	0	0	0	0	0	0	0	0	0	0	0	0	0	0	0	5	0	0	0	0	0	0	0	0	0	0	0	0	0	0
Firmicutes	Clostridia	Clostridiales	Ruminococcaceae	Ruminococcus 1	Ruminococcus sp. Zagget7	47772ca3decbe127ebee463586009d0e	0	0	0	0	0	0	0	0	0	0	0	0	0	0	0	0	0	0	0	0	0	0	0	0	0	0	0	0	0	0	0	0	0	0	0	0	0	0	0	0	0	0	0
Firmicutes	Clostridia	Clostridiales	Ruminococcaceae	Ruminococcus 1	Ruminococcus sp. Zagget7	300e7ff8a8770bba8d0413ca9e6d06c8	0	0	0	0	0	0	0	0	0	0	0	0	0	0	3	0	0	0	0	0	0	0	0	0	0	0	0	0	0	0	0	0	0	0	0	0	0	0	0	0	0	0	0
Firmicutes	Clostridia	Clostridiales	Ruminococcaceae	Ruminococcus 1	Ruminococcus sp. Zagget7	6a2f3e29021a34bbf28eca7eac6999d8	0	0	0	0	0	0	0	0	0	0	0	0	0	0	0	0	0	0	0	0	0	0	0	0	0	0	0	0	0	0	0	0	0	0	2	0	0	0	0	0	0	0	0
Firmicutes	Clostridia	Clostridiales	Ruminococcaceae	Ruminococcus 1	Ruminococcus sp. Zagget7	18cafa06b9d8ad71b4d78471128c3d37	0	0	0	0	0	0	0	0	0	0	0	0	0	0	0	0	0	0	0	0	0	0	0	0	0	0	0	0	0	0	0	0	0	0	0	0	4	0	0	0	0	0	0
Firmicutes	Clostridia	Clostridiales	Ruminococcaceae	Ruminococcus 1	Ruminococcus sp. Zagget7	fefb4c96c2061a9e1466dfd03ea6b19c	0	0	0	0	0	0	0	0	0	0	0	0	0	0	0	0	0	0	0	0	0	0	0	0	0	0	0	0	0	0	0	0	0	0	0	0	0	0	0	0	0	0	0
Firmicutes	Clostridia	Clostridiales	Ruminococcaceae	Ruminococcus 1	Ruminococcus sp. Zagget7	af16dc63d4c8f0d753e6df02b1546268	0	0	0	0	0	0	0	0	0	0	0	0	0	0	8415	0	0	0	0	2119	1435	0	1426	202	33	23	0	435	58	0	0	16942	0	5	4522	0	1815	15362	634	0	0	2316	27009
Firmicutes	Clostridia	Clostridiales	Ruminococcaceae	Ruminococcus 1	Ruminococcus sp. Zagget7	0a8ca28711e637a7b1031d7179d6c3b6	0	0	0	0	0	0	0	0	0	0	0	0	0	0	0	0	0	0	0	0	0	0	0	0	0	0	0	0	0	0	0	0	0	0	0	0	0	0	0	0	0	0	0
Firmicutes	Clostridia	Clostridiales	Ruminococcaceae	Ruminococcus 1	Ruminococcus sp. Zagget7	88c64f20e135208adb5552331a69593e	0	0	0	0	0	5	0	0	0	0	0	0	0	0	0	0	0	0	0	0	0	0	0	0	0	0	0	0	0	0	0	0	0	0	0	0	0	0	0	0	0	0	0
Firmicutes	Clostridia	Clostridiales	Ruminococcaceae	Ruminococcus 1	Ruminococcus sp. Zagget7	846a9993f79942be37b756a5240e392f	0	0	0	0	0	0	0	0	0	0	0	0	0	0	0	0	0	0	0	0	0	0	0	0	0	0	0	0	0	0	0	0	0	0	0	0	0	0	0	0	0	0	0
Firmicutes	Clostridia	Clostridiales	Ruminococcaceae	Ruminococcus 1	Ruminococcus sp. Zagget7	55e08c1aa852a0d09a82348f606467d3	0	0	0	0	0	0	0	0	0	0	0	0	0	0	176	0	0	0	0	0	0	0	0	0	0	0	0	0	0	0	0	0	0	0	0	0	0	0	0	0	0	0	0
Firmicutes	Clostridia	Clostridiales	Ruminococcaceae	Ruminococcus 1	Ruminococcus sp. Zagget7	1a70f1fa6ad1788e6bc0bc67863a68f1	0	0	0	0	0	0	0	0	0	0	0	0	0	0	0	0	0	0	0	0	0	0	0	0	0	0	0	0	0	0	0	0	0	0	0	0	0	0	0	0	0	0	0
Firmicutes	Clostridia	Clostridiales	Ruminococcaceae	Ruminococcus 1	Ruminococcus sp. Zagget7	61b1164b364b28b4b1e849396556e704	0	0	0	0	0	0	0	0	0	0	0	0	0	0	0	0	0	0	0	0	0	0	0	0	0	0	0	0	0	0	0	0	0	0	0	0	0	9	0	0	0	0	0
Firmicutes	Clostridia	Clostridiales	Ruminococcaceae	Ruminococcus 1	Ruminococcus sp. Zagget7	c21f835c2bdcb55b0b95a3edf25b78fc	0	0	0	0	0	0	0	0	0	0	0	0	0	0	0	0	0	0	0	9	0	0	0	0	0	0	0	0	0	0	0	0	0	0	0	0	0	0	0	0	0	0	0
Firmicutes	Clostridia	Clostridiales	Ruminococcaceae	Ruminococcus 1	Ruminococcus sp. Zagget7	ad025b75bbc42006ba2bff6803bf1d06	0	0	0	0	0	0	0	0	0	0	0	0	0	0	0	0	0	0	0	0	0	0	0	0	0	0	0	0	0	0	0	0	0	0	0	0	0	0	0	0	0	0	2
Firmicutes	Clostridia	Clostridiales	Ruminococcaceae	Ruminococcus 1	Ruminococcus sp. Zagget7	287c80972a67e3b137c3516b05db8e86	0	0	0	0	0	0	0	0	0	0	0	0	0	0	0	0	0	0	0	0	0	0	0	0	0	0	0	0	0	0	0	0	0	0	6	0	0	0	0	0	0	0	0
Firmicutes	Clostridia	Clostridiales	Ruminococcaceae	Ruminococcus 1	Ruminococcus sp. Zagget7	99367a7c7d75d503737caceb66ba55f0	0	0	0	0	0	0	0	0	0	0	0	0	0	0	0	0	0	0	0	0	0	0	0	0	0	0	0	0	0	0	0	0	0	0	0	0	0	0	0	0	0	0	0
Firmicutes	Clostridia	Clostridiales	Ruminococcaceae	Ruminiclostridium 5	NA	24ec187f43f822e1683e6d10f40b56ae	0	0	0	0	0	0	0	0	0	0	0	0	0	5	0	0	0	0	6	0	0	0	0	0	0	0	0	0	0	0	0	0	7	0	0	0	0	0	0	0	0	0	0
Firmicutes	Clostridia	Clostridiales	Ruminococcaceae	Ruminiclostridium 5	NA	2d42a69778a1212eb4e19fb41c060180	0	0	0	0	0	0	0	0	0	0	0	0	0	0	0	0	0	0	0	0	0	0	0	0	0	0	0	0	0	15	23	0	0	9	0	0	0	0	0	0	0	0	7
Firmicutes	Clostridia	Clostridiales	Ruminococcaceae	Ruminiclostridium 5	NA	cf718de3472f7d7b63927d613b2530f5	0	0	0	0	0	0	0	0	0	0	0	0	0	0	0	0	0	0	0	0	0	6	0	0	0	0	0	0	0	0	0	0	0	0	0	0	12	0	0	0	0	0	0
Firmicutes	Clostridia	Clostridiales	Ruminococcaceae	Ruminiclostridium 5	uncultured organism	6c4a71f3fe4bd714034efab8c4fbed47	0	0	0	59	0	22	0	19	0	0	0	32	0	0	0	0	6	16	0	0	0	0	0	0	0	0	0	0	0	0	0	0	0	0	0	0	0	0	0	0	0	0	0
Firmicutes	Clostridia	Clostridiales	Ruminococcaceae	Ruminiclostridium 5	uncultured organism	dc7efede7887da8d3df7b7ac107b6d0a	0	0	0	0	0	0	0	0	0	0	0	0	0	0	0	0	0	0	0	0	0	0	0	0	0	0	0	0	0	0	0	0	0	0	0	0	0	0	0	0	0	0	0
Firmicutes	Clostridia	Clostridiales	Ruminococcaceae	Ruminiclostridium 5	uncultured organism	b51839d167df56cf63292bc48ae0df9c	0	0	0	0	0	0	0	0	0	0	0	0	0	0	0	0	0	0	0	0	0	0	0	0	0	0	0	0	0	0	0	0	0	0	0	0	0	0	0	0	0	0	0
Firmicutes	Clostridia	Clostridiales	Ruminococcaceae	Ruminiclostridium 5	uncultured organism	65e649362d99d05a1f09b835343418b8	15	0	37	0	0	0	0	0	15	22	0	0	0	0	0	0	0	0	0	0	0	0	0	0	0	0	0	0	0	0	0	0	0	0	0	0	0	0	0	0	0	0	0
Firmicutes	Clostridia	Clostridiales	Ruminococcaceae	Ruminiclostridium 5	uncultured organism	82a72f1a4a0b7c52c5b19137e62eeff0	0	0	0	0	0	0	0	0	0	0	0	0	0	0	0	0	0	0	0	0	0	0	0	0	0	0	0	0	0	0	0	0	0	0	0	0	0	0	0	0	0	0	0
Firmicutes	Clostridia	Clostridiales	Ruminococcaceae	Ruminiclostridium 5	uncultured Ruminococcaceae bacterium	a0581d420f783d7bd8f50aa2372766b7	0	0	0	0	0	0	0	0	0	0	0	0	0	0	0	0	0	0	196	0	0	0	0	0	0	0	0	0	0	0	32	0	74	0	0	0	0	0	0	0	13	0	0
Firmicutes	Clostridia	Clostridiales	Ruminococcaceae	Ruminiclostridium 5	uncultured Ruminococcaceae bacterium	a81fceb7d8d593e91067ad7c9609a696	0	0	0	0	0	0	0	0	0	0	0	0	0	0	0	0	0	0	0	0	0	0	0	0	0	0	0	0	0	0	0	0	0	0	0	0	0	0	0	0	0	0	0
Firmicutes	Clostridia	Clostridiales	Ruminococcaceae	Ruminiclostridium 5	NA	37e1053965e33fb727a933fff820525c	0	0	0	0	0	0	0	0	0	0	0	0	0	0	0	0	0	0	0	0	0	0	50	0	0	0	0	0	0	27	0	0	0	13	0	0	0	0	0	0	0	0	60
Firmicutes	Clostridia	Clostridiales	Ruminococcaceae	Ruminiclostridium 5	NA	7e5a140c910ffe569ddfd92a56abd531	0	0	0	0	0	0	0	0	0	0	0	0	0	0	0	0	0	0	0	0	0	0	0	0	0	0	0	0	0	0	0	0	0	0	0	0	0	0	0	0	0	0	41
Firmicutes	Clostridia	Clostridiales	Ruminococcaceae	Ruminiclostridium 5	NA	92f6b9f72eed6fbfecc9703e58fc187d	0	0	0	0	0	0	0	0	0	0	0	0	0	0	0	0	0	0	0	0	0	0	0	0	0	0	0	0	0	0	0	0	0	0	0	0	0	0	0	0	0	0	0
Firmicutes	Clostridia	Clostridiales	Ruminococcaceae	Ruminiclostridium 5	uncultured Ruminococcaceae bacterium	3323d69f4d013058459c59949eaaab11	0	0	0	0	0	0	0	0	0	0	0	0	0	0	0	0	0	0	0	0	0	38	0	0	0	0	0	0	23	0	0	71	0	0	0	0	22	106	0	0	0	0	0
Firmicutes	Clostridia	Clostridiales	Ruminococcaceae	Ruminiclostridium 5	uncultured Ruminococcaceae bacterium	e475c6d563c8a8681475175f6efcc658	0	0	0	0	0	0	0	0	0	0	0	0	0	0	0	0	0	0	0	0	0	56	0	0	0	0	0	0	0	0	0	0	0	0	0	0	0	142	0	0	0	0	0
Firmicutes	Clostridia	Clostridiales	Ruminococcaceae	Ruminiclostridium 5	uncultured Ruminococcaceae bacterium	ec0b295e4c7588c3a29b58763ae4cc75	0	0	0	0	0	0	0	0	0	0	0	0	0	0	0	0	0	0	0	0	0	0	0	0	0	0	0	0	0	0	0	0	0	0	0	0	0	0	0	0	0	0	0
Firmicutes	Clostridia	Clostridiales	Ruminococcaceae	Ruminiclostridium 5	uncultured Ruminococcaceae bacterium	e39e9b9006b4c49ba64a384f44a489c3	0	0	86	118	20	0	28	43	29	61	0	70	157	0	0	0	0	14	0	734	55	305	0	24	0	0	13	603	378	0	0	816	0	0	47	0	975	2168	69	0	0	55	0
Firmicutes	Clostridia	Clostridiales	Ruminococcaceae	Ruminiclostridium 5	uncultured Ruminococcaceae bacterium	ae5da92405ffcb7844d84fb387c3b55b	0	0	0	0	0	0	0	0	0	0	0	0	0	0	0	0	0	0	20	0	0	0	0	0	0	0	0	0	0	0	0	0	98	0	0	54	0	0	0	11	0	0	0
Firmicutes	Clostridia	Clostridiales	Ruminococcaceae	Ruminiclostridium 5	uncultured Ruminococcaceae bacterium	1c8220009584daae86c304ae40a21b74	0	0	0	0	0	0	0	0	0	0	0	0	0	0	0	0	0	0	0	0	0	0	0	0	0	0	0	0	0	0	0	0	0	0	0	0	0	0	0	0	0	0	0
Firmicutes	Clostridia	Clostridiales	Ruminococcaceae	Ruminiclostridium 5	uncultured Ruminococcaceae bacterium	0b4b3ecacd5d5aa67ef9a2c02f29e62d	0	0	0	0	0	0	0	0	0	0	0	0	0	0	0	0	16	0	0	0	0	0	0	0	0	0	0	0	0	0	0	0	0	0	0	0	0	0	0	0	0	0	0
Firmicutes	Clostridia	Clostridiales	Ruminococcaceae	Ruminiclostridium 5	uncultured Ruminococcaceae bacterium	ca52f91d41908446b7fb2bb8d1a02f6b	0	0	0	0	0	0	0	0	0	0	0	0	0	0	0	0	0	0	0	0	0	0	0	0	0	0	0	0	0	0	0	0	0	0	0	0	0	0	0	0	0	0	0
Firmicutes	Clostridia	Clostridiales	Ruminococcaceae	Ruminiclostridium 5	uncultured Ruminococcaceae bacterium	f0634813700e877d1694d72d14a5aff4	118	0	0	0	0	11	0	0	0	0	21	0	0	77	17	0	0	0	0	0	0	0	0	0	0	0	0	0	0	0	0	0	0	0	0	0	0	0	0	0	0	0	0
Firmicutes	Clostridia	Clostridiales	Ruminococcaceae	Ruminiclostridium 5	uncultured Ruminococcaceae bacterium	d31e2298270a39f7a4e3891af3ae2f5f	0	0	0	0	0	0	0	0	0	0	0	0	0	0	0	0	0	0	0	0	0	0	0	0	0	0	0	0	0	0	0	0	0	0	0	0	0	0	0	0	0	0	0
Firmicutes	Clostridia	Clostridiales	Ruminococcaceae	Ruminiclostridium 5	uncultured Ruminococcaceae bacterium	ce96b2b7d18b35dd58eb67f1cad911bb	0	0	0	0	0	0	0	0	0	0	0	0	0	0	0	0	0	0	0	0	0	0	0	0	0	0	0	0	0	0	0	0	0	0	0	0	189	0	0	0	0	0	0
Firmicutes	Clostridia	Clostridiales	Ruminococcaceae	uncultured	NA	75eb19324c4e22622f5e1aabc100579e	0	0	0	0	0	0	0	0	0	0	0	0	5	0	0	0	0	0	0	0	0	0	0	0	0	0	0	0	0	0	0	0	0	0	0	0	0	0	0	0	0	0	0
Firmicutes	Clostridia	Clostridiales	Ruminococcaceae	Ruminiclostridium 5	uncultured Ruminococcaceae bacterium	88010ce9ffbd792d5bcba9d452a51e78	0	0	0	0	0	0	0	0	0	0	0	0	0	0	0	0	0	0	0	0	0	0	0	0	0	0	0	0	0	0	0	2	0	0	0	0	0	0	0	0	0	0	0
Firmicutes	Clostridia	Clostridiales	Ruminococcaceae	Ruminiclostridium 5	uncultured bacterium	dbf2ee4bba481d2dec3f4255ad7abb59	0	0	0	0	0	0	0	0	0	0	0	0	0	0	0	0	0	0	0	0	0	0	0	0	0	0	0	0	0	0	0	0	0	0	0	0	0	0	0	0	0	0	0
Firmicutes	Clostridia	Clostridiales	Ruminococcaceae	Ruminococcus 2	NA	5167933038d2fe7abcaeb01eb6736340	0	0	0	0	0	0	0	0	0	0	0	0	0	0	0	0	0	0	0	0	0	0	0	0	0	0	0	0	0	0	0	0	0	0	0	0	0	0	0	0	0	0	0
Firmicutes	Clostridia	Clostridiales	Ruminococcaceae	NA	NA	5c0673795ac590215fd717f3cded6331	0	0	0	0	0	0	0	0	0	0	0	0	0	0	0	0	0	0	0	0	0	0	0	0	0	0	0	0	0	0	0	0	0	0	0	0	0	0	0	0	0	0	0
Firmicutes	Clostridia	Clostridiales	Ruminococcaceae	NA	NA	c4a9604b87ffe39da5ea23ff371421ae	0	0	0	0	0	0	0	0	0	0	0	0	0	0	0	0	0	0	0	0	0	0	0	0	0	0	0	0	0	0	0	0	0	0	0	0	0	0	0	0	0	0	0
Firmicutes	Clostridia	Clostridiales	Ruminococcaceae	NA	NA	e17e94ca573eec4229c180af277d098a	0	0	0	0	0	0	0	0	0	0	0	0	0	0	0	0	0	0	0	0	0	0	0	0	0	0	0	0	0	0	0	0	0	0	3	0	0	0	0	0	0	0	0
Firmicutes	Clostridia	Clostridiales	Ruminococcaceae	NA	NA	233e923daa295455fc293634cb2085fe	0	0	0	0	0	0	0	0	0	0	0	0	0	0	0	0	0	0	0	0	0	0	0	4	0	0	0	0	0	0	0	0	0	0	0	0	0	0	0	0	0	0	0
Firmicutes	Clostridia	Clostridiales	Ruminococcaceae	uncultured	NA	3a543232f5422c8a8d6549e72f905fd8	0	0	0	0	0	0	0	0	0	0	0	0	0	0	0	0	0	0	0	0	0	0	0	0	0	0	0	0	0	0	0	3	0	0	0	0	0	0	0	0	0	0	0
Firmicutes	Clostridia	Clostridiales	Ruminococcaceae	Ruminococcus 2	NA	4b5186908981daf27dedcd0e50a10575	0	0	0	0	0	0	0	0	0	0	0	0	0	0	0	0	0	0	0	0	0	0	0	127	0	0	0	0	0	0	0	0	0	0	1581	0	0	0	0	0	0	0	0
Firmicutes	Clostridia	Clostridiales	Ruminococcaceae	Ruminococcus 2	NA	e85a419e3d693e7ca211bf6b18e7f3e4	0	0	0	0	0	0	0	0	0	0	0	0	0	0	0	0	0	0	106	0	0	0	0	0	0	0	0	0	0	0	0	0	0	0	0	0	0	0	0	0	0	0	0
Firmicutes	Clostridia	Clostridiales	Ruminococcaceae	Ruminococcus 2	NA	8647d28046266ff5f6c5de58c79b625b	0	0	0	0	0	0	0	0	0	0	0	0	0	0	0	0	0	0	0	553	55	230	0	0	0	0	0	0	28	0	0	558	0	0	0	0	311	862	42	0	0	0	0
Firmicutes	Clostridia	Clostridiales	Ruminococcaceae	Ruminococcus 2	uncultured rumen bacterium	4d7a6edfb6582b9d1080fb6b91c2fa8d	0	0	0	0	0	0	0	0	0	0	0	0	0	0	0	0	0	0	0	0	0	0	0	0	0	0	0	0	0	0	0	0	861	0	0	248	0	0	0	145	4	0	0
Firmicutes	Clostridia	Clostridiales	Ruminococcaceae	Ruminococcus 2	uncultured bacterium	ed89070d997ca0432fe628ed996755fa	0	0	0	0	0	0	0	0	0	0	0	0	0	0	0	0	0	0	0	0	0	0	0	0	0	0	0	0	0	0	0	0	0	0	0	0	0	0	0	0	0	0	0
Firmicutes	Clostridia	Clostridiales	Ruminococcaceae	Ruminococcus 2	NA	cf735065a596c73caf6b07d78fe0d056	0	0	0	0	0	0	0	0	0	0	0	0	0	0	53	0	0	0	0	0	0	0	0	0	0	0	0	0	0	0	0	0	0	0	0	0	0	0	0	0	0	0	0
Firmicutes	Clostridia	Clostridiales	Ruminococcaceae	Ruminococcus 2	NA	ea8f0e6be3eb9ef19e073374396bc400	0	0	0	0	0	0	0	0	0	0	0	0	0	0	0	0	0	0	0	0	0	0	0	0	0	0	0	0	0	0	0	0	0	0	0	0	0	0	0	0	0	0	0
Firmicutes	Clostridia	Clostridiales	Ruminococcaceae	Ruminococcus 2	NA	0a8f7d71d83d7e3695914d3e35865854	0	0	0	0	0	0	0	0	0	0	0	0	0	0	0	0	0	0	0	0	0	0	0	0	0	0	0	0	0	0	0	0	0	0	0	0	0	0	0	0	0	0	0
Firmicutes	Clostridia	Clostridiales	Ruminococcaceae	NA	NA	707dda1ba8cc2e99adaa3d9843330110	0	0	0	0	0	0	0	0	0	0	0	0	0	0	0	0	0	0	0	0	0	0	0	0	0	0	0	0	0	0	0	0	0	0	0	0	0	0	0	0	2	0	0
Firmicutes	Clostridia	Clostridiales	Ruminococcaceae	[Eubacterium] coprostanoligenes group	uncultured Firmicutes bacterium	dbf1a1252c74b8933562c766cf239447	0	0	0	0	0	0	0	0	0	0	0	0	0	0	0	0	0	0	0	0	0	0	0	0	0	0	0	0	0	0	0	0	0	0	0	0	0	0	0	0	0	0	0
Firmicutes	Clostridia	Clostridiales	Ruminococcaceae	[Eubacterium] coprostanoligenes group	uncultured bacterium	55a4930d4557c5adc82c326f139b7238	0	0	0	0	0	0	0	0	0	0	0	0	0	0	0	0	0	0	0	0	0	962	0	0	0	0	0	0	0	0	0	0	0	0	0	0	0	0	9	0	0	0	0
Firmicutes	Clostridia	Clostridiales	Ruminococcaceae	[Eubacterium] coprostanoligenes group	uncultured bacterium	695701ef443b5b3231ec0ba39f105289	0	0	0	0	0	0	0	0	0	0	0	0	0	0	0	0	0	0	0	0	0	0	0	0	0	0	0	0	0	0	0	0	0	0	0	0	0	0	0	0	0	0	0
Firmicutes	Clostridia	Clostridiales	Ruminococcaceae	Candidatus Soleaferrea	Ambiguous_taxa	c0b4fdc954d243ca80a564d4a3bdeb6e	0	0	0	0	0	0	0	0	0	0	0	0	0	0	0	0	0	0	0	7	0	59	0	0	0	0	0	13	9	0	0	18	0	0	6	0	14	0	0	0	0	0	0
Firmicutes	Clostridia	Clostridiales	Ruminococcaceae	Candidatus Soleaferrea	Ambiguous_taxa	047a93ac8f20e997393775630997beda	0	0	0	0	0	0	0	0	0	0	0	0	0	0	0	0	0	0	0	0	0	0	0	0	0	0	0	0	0	0	0	0	3	0	0	0	0	0	0	0	0	0	0
Firmicutes	Clostridia	Clostridiales	Ruminococcaceae	NA	NA	61deca2141a283c64398fa0bdeee3018	0	0	0	0	0	0	0	0	0	0	0	0	0	0	0	0	0	0	26	25	18	140	0	0	0	0	0	7	31	0	0	14	11	0	13	6	122	57	8	7	12	13	0
Firmicutes	Clostridia	Clostridiales	Ruminococcaceae	NA	NA	fab6a09af57cef71fabf023cb9ffc0cb	0	0	0	0	0	0	0	0	0	0	0	0	0	0	0	0	0	0	0	0	0	0	0	0	0	0	0	0	0	0	0	0	0	0	0	0	0	0	0	0	0	0	0
Firmicutes	Clostridia	Clostridiales	Ruminococcaceae	GCA-900066225	uncultured bacterium	f6e89436caab2c8fb16a80cc634bd81b	0	0	0	0	0	0	0	0	0	0	0	0	0	0	0	0	0	0	0	0	0	0	0	0	0	0	0	0	0	0	0	0	0	0	0	0	0	0	0	0	0	0	0
Firmicutes	Clostridia	Clostridiales	Ruminococcaceae	NA	NA	aa86664076d130e355cf1a7bf7092396	0	0	0	0	0	0	0	0	0	0	0	0	0	0	0	0	0	0	0	0	0	0	0	0	0	0	0	0	0	6	0	0	0	0	0	0	0	0	0	0	0	0	0
Firmicutes	Clostridia	Clostridiales	Ruminococcaceae	NA	NA	b447436c2e1e8c0cfb60b24a8b7780e7	0	0	0	0	0	0	0	0	0	0	0	0	0	0	0	0	0	0	0	0	0	0	0	0	0	0	0	0	0	0	0	0	0	0	0	0	0	0	0	0	0	0	0
Firmicutes	Clostridia	Clostridiales	Ruminococcaceae	GCA-900066225	NA	d50518e73ba302c1081e8551b8323fd1	188	12	96	477	122	0	62	110	225	87	67	212	117	92	13	0	88	34	18	0	0	0	0	0	0	0	0	0	0	0	0	0	28	0	0	8	0	0	0	0	8	0	0
Firmicutes	Clostridia	Clostridiales	Ruminococcaceae	GCA-900066225	NA	f57c271e9909eb7443f41ed903ae88f7	0	0	31	0	0	0	0	0	0	0	0	0	0	0	0	0	0	0	0	0	0	0	0	0	0	0	0	0	0	0	0	0	0	0	0	0	0	0	0	0	0	0	0
Firmicutes	Clostridia	Clostridiales	Ruminococcaceae	NA	NA	e69be4104e76dc2f98271df948e76404	0	0	0	0	0	0	0	0	0	0	0	0	0	0	0	0	0	0	0	0	0	0	30	0	0	0	0	0	0	12	39	0	0	8	0	0	0	0	0	0	0	0	42
Firmicutes	Clostridia	Clostridiales	Ruminococcaceae	NA	NA	0bcc7a4810e172eb44f4d367542b7085	0	0	0	0	0	0	0	0	0	0	0	0	0	0	0	0	0	0	0	0	0	0	0	0	0	0	0	0	0	0	9	0	0	0	0	0	0	0	0	0	0	0	0
Firmicutes	Clostridia	Clostridiales	Ruminococcaceae	uncultured	NA	16530efb458c9a23b16fa11fbc535344	0	0	0	0	0	0	0	0	0	0	0	0	0	0	0	0	0	0	0	0	0	0	0	0	0	0	0	0	0	0	0	0	0	0	0	0	11	0	0	0	0	0	0
Firmicutes	Clostridia	Clostridiales	Ruminococcaceae	uncultured	NA	47a028174ccb4aefda3745b7e05ba858	0	0	0	0	0	0	0	0	0	0	0	0	0	0	0	0	0	0	0	0	0	0	3	0	0	0	0	0	0	6	8	0	0	0	0	0	0	0	0	0	0	0	0
Firmicutes	Clostridia	Clostridiales	Ruminococcaceae	uncultured	uncultured Firmicutes bacterium	1f6bccde90d07648408186f277b967cd	0	0	0	0	0	0	0	0	0	0	0	0	0	0	0	0	0	0	0	0	0	21	0	0	0	0	0	0	0	0	0	0	0	0	0	0	10	0	0	0	0	0	0
Firmicutes	Clostridia	Clostridiales	Ruminococcaceae	NA	NA	7e3fbfb654a995011afc03e0387ab25e	0	0	0	0	0	0	0	0	0	0	0	0	0	0	0	0	0	17	0	0	0	0	0	0	0	0	0	0	0	0	0	0	0	0	0	0	0	0	0	0	0	0	0
Firmicutes	Clostridia	Clostridiales	Ruminococcaceae	NA	NA	23b06cedaad5fb3bf97008651eeff36a	0	0	0	0	0	0	0	0	0	0	0	0	0	0	0	0	11	0	0	0	0	0	0	0	0	0	0	0	0	0	0	0	0	0	0	0	0	0	0	0	0	0	0
Firmicutes	Clostridia	Clostridiales	Ruminococcaceae	NA	NA	9193f5284d194780b5ca43326d5731c4	0	0	0	0	0	0	0	0	0	6	0	0	0	0	0	0	0	0	0	0	0	0	0	0	0	0	0	0	0	0	0	0	0	0	0	0	0	0	0	0	0	0	0
Firmicutes	Clostridia	Clostridiales	Ruminococcaceae	NA	NA	81c61b4a75f23f86c75bdd0d89b9fa66	5	0	0	0	0	0	0	0	0	0	0	0	0	0	0	0	0	0	0	0	0	0	0	0	0	0	0	0	0	0	0	0	0	0	0	0	0	0	0	0	0	0	0
Firmicutes	Clostridia	Clostridiales	Ruminococcaceae	Subdoligranulum	NA	b71724aa00d5a3151696823ba962ee49	225	0	814	116	34	5	1720	14	7166	480	7	0	1559	0	0	14	35	4629	0	0	0	0	0	0	0	0	0	0	0	0	0	0	0	0	0	0	0	0	0	0	0	0	0
Firmicutes	Clostridia	Clostridiales	Ruminococcaceae	Subdoligranulum	NA	15ecabddb911ef2a4b7b695bd0208f21	0	0	415	0	0	0	0	0	0	258	0	0	0	0	0	0	0	0	0	0	0	0	0	0	0	0	0	0	0	0	0	0	0	0	0	0	0	0	0	0	0	0	0
Firmicutes	Clostridia	Clostridiales	Ruminococcaceae	NA	NA	a7024989fc1cf85c345ca19f5b5c2bc5	0	0	0	0	0	0	0	0	0	0	0	0	0	0	0	0	0	7	0	0	0	0	0	0	0	0	0	0	0	0	0	0	0	0	0	0	0	0	0	0	0	0	0
Firmicutes	Clostridia	Clostridiales	Ruminococcaceae	NA	NA	cc9bfea2b09b0e6e2ef734cf178fc4d0	0	0	0	0	0	0	4	0	0	0	0	0	0	0	0	0	0	0	0	0	0	0	0	0	0	0	0	0	0	0	0	0	0	0	0	0	0	0	0	0	0	0	0
Firmicutes	Clostridia	Clostridiales	Ruminococcaceae	NA	NA	429e38fbecb37436899f00834d1e64fa	0	0	3	0	0	0	0	0	0	0	0	0	0	0	0	0	0	0	0	0	0	0	0	0	0	0	0	0	0	0	0	0	0	0	0	0	0	0	0	0	0	0	0
Firmicutes	Clostridia	Clostridiales	Ruminococcaceae	NA	NA	9cd94c688740a4624854f7e16ef472a1	0	0	0	0	0	0	4	0	0	0	0	0	0	0	0	0	0	0	0	0	0	0	0	0	0	0	0	0	0	0	0	0	0	0	0	0	0	0	0	0	0	0	0
Firmicutes	Clostridia	Clostridiales	Ruminococcaceae	NA	NA	a709f12d053e9d6400453742e0ba52cd	0	0	0	0	0	0	0	0	0	0	0	0	0	0	0	0	0	0	0	0	0	0	0	0	0	0	0	0	0	0	0	0	0	0	0	0	0	0	0	0	0	0	0
Firmicutes	Clostridia	Clostridiales	Ruminococcaceae	[Eubacterium] coprostanoligenes group	NA	97122908b0af8f2c1e750e58dc78a2a6	0	0	0	0	0	0	0	0	0	0	0	0	0	0	0	0	0	0	0	0	0	0	0	0	0	0	0	0	0	0	0	0	0	0	0	0	0	0	0	0	5	0	0
Firmicutes	Clostridia	Clostridiales	Ruminococcaceae	Ruminococcus 1	NA	d6328bc86c76ba64c3d970298a584652	0	0	0	0	0	0	0	0	0	0	0	0	0	0	0	0	0	0	0	0	0	0	6	0	0	0	0	0	0	0	0	0	0	0	0	0	0	0	0	0	0	0	0
Firmicutes	Clostridia	Clostridiales	Ruminococcaceae	Ruminiclostridium 5	NA	4ccffb22e3419718cdc2eaf9c18bbc70	0	0	0	0	0	0	0	0	0	0	0	0	0	0	0	0	0	0	0	0	0	0	0	0	0	0	0	0	0	0	0	0	0	0	0	0	0	0	0	0	0	0	0
Firmicutes	NA	NA	NA	NA	NA	755dbe2796f1ee9dfea9ec20d823f086	0	0	0	0	0	0	0	0	0	0	0	0	0	0	0	0	0	0	0	0	0	0	0	0	0	0	0	0	0	0	0	0	0	0	0	0	0	0	0	0	0	0	0
Firmicutes	NA	NA	NA	NA	NA	ba16f049ca41a73aa4ff78d15218e87a	0	0	0	0	0	0	0	0	0	0	0	0	0	0	0	0	0	0	0	0	0	0	0	0	0	0	0	0	0	0	0	0	0	0	0	0	0	0	0	0	0	0	0
Firmicutes	Clostridia	Clostridiales	Lachnospiraceae	Lachnoclostridium	NA	6d261e34cc8202733dc6f44ce0ec9f47	0	0	0	0	0	0	0	0	0	0	0	0	0	0	0	0	0	0	0	0	0	0	0	0	0	0	0	0	0	0	0	0	0	0	0	0	0	0	0	0	0	0	0
Firmicutes	Negativicutes	Selenomonadales	Veillonellaceae	Megasphaera	NA	8868a1b38d948a7b1b32abc00af9c7ae	0	0	0	0	0	0	0	0	0	0	0	0	0	0	0	0	0	0	0	0	0	0	0	0	0	0	0	0	0	0	0	0	0	0	0	0	0	0	0	0	0	0	0
Firmicutes	Negativicutes	Selenomonadales	Veillonellaceae	Megasphaera	uncultured bacterium	8b8cc0ea8473c238021dd813ab90e353	0	0	0	0	0	0	0	0	0	0	0	0	0	0	0	0	0	0	0	0	0	0	0	0	0	0	0	0	0	0	0	0	0	0	0	0	0	0	0	0	0	0	0
Firmicutes	Negativicutes	Selenomonadales	Acidaminococcaceae	Acidaminococcus	uncultured organism	59606d3ae225c38844fc2d08ceb2036b	0	0	0	0	0	0	0	0	0	0	0	0	0	0	0	0	0	0	0	0	0	0	0	0	0	0	0	0	0	0	0	0	0	0	0	0	0	0	0	0	0	0	0
Firmicutes	Negativicutes	Selenomonadales	Acidaminococcaceae	uncultured	uncultured Firmicutes bacterium	26b79b8dfcfb6d3643f0e6d7293488fe	0	0	0	6	0	0	0	0	0	0	0	0	0	7	0	0	0	0	0	0	0	0	0	0	0	0	0	0	0	0	0	0	0	0	0	0	0	0	0	0	0	0	0
Firmicutes	Negativicutes	Selenomonadales	Acidaminococcaceae	uncultured	uncultured Firmicutes bacterium	d895c13d2d45562567f9b8aa66050e8d	0	0	0	0	0	0	0	0	0	0	0	0	0	0	0	0	0	0	53	0	0	0	0	0	0	0	0	0	0	0	0	0	231	0	0	42	0	0	0	34	23	0	0
Firmicutes	Negativicutes	Selenomonadales	Acidaminococcaceae	uncultured	uncultured Firmicutes bacterium	8ac853a36926e28399efc7ff44c988fc	0	0	0	0	0	0	0	0	0	0	0	0	0	0	0	0	0	0	0	0	0	0	0	0	0	0	0	0	0	0	0	0	0	0	0	0	0	0	0	0	0	0	0
Firmicutes	Negativicutes	Selenomonadales	Veillonellaceae	Selenomonas 3	NA	a64f4d12b90ef22b7ddb262589a52417	0	0	0	0	0	0	0	0	0	0	0	0	0	0	0	0	0	0	0	0	0	0	0	0	0	0	0	0	0	0	0	0	0	0	0	0	0	0	65	0	0	0	0
Firmicutes	Negativicutes	Selenomonadales	Veillonellaceae	uncultured	bacterium YE56	e96c26805710ac05c60a7c2e18e31fb8	0	0	0	0	0	0	0	0	0	0	0	0	0	0	0	0	0	0	0	0	0	0	0	0	0	0	0	0	0	0	0	0	0	0	0	0	0	0	0	0	0	0	0
Firmicutes	Negativicutes	Selenomonadales	Veillonellaceae	uncultured	bacterium YE56	669386bd8812b82f980ff1ad42e71a93	0	0	0	0	0	0	0	0	0	0	0	0	0	0	0	0	0	0	0	0	0	0	0	0	0	0	0	0	0	0	0	0	0	0	0	0	0	0	0	0	0	0	0
Firmicutes	Negativicutes	Selenomonadales	Veillonellaceae	uncultured	bacterium YE56	02afddf23e67944f7c6b362375dfc5bb	0	0	0	0	0	0	0	0	0	0	0	0	0	0	0	0	0	0	0	0	0	0	0	0	0	0	0	0	0	0	0	0	0	0	0	0	0	0	0	0	0	0	0
Firmicutes	Negativicutes	Selenomonadales	Veillonellaceae	uncultured	bacterium YE56	a43697e8480a77b18722f2ca81f748d6	0	0	0	0	0	0	0	0	0	0	0	0	0	0	0	0	0	0	0	0	0	0	0	0	0	0	0	0	0	0	0	0	0	0	0	0	0	0	0	0	0	0	0
Firmicutes	Negativicutes	Selenomonadales	Veillonellaceae	uncultured	bacterium YE56	db25842f6072320931c3d0993135e635	0	0	0	0	0	0	0	0	0	0	0	0	0	0	0	0	0	0	0	0	0	0	0	0	0	0	0	0	0	0	0	0	0	0	0	0	0	0	0	0	0	0	0
Firmicutes	Negativicutes	Selenomonadales	Veillonellaceae	NA	NA	4c1889cce81480bd0e60b05c29bf1668	0	0	0	0	0	0	0	0	0	0	0	0	0	16	0	0	0	0	0	0	0	0	0	0	0	0	0	0	0	0	0	0	0	0	0	0	0	0	0	0	0	0	0
Firmicutes	Negativicutes	Selenomonadales	Veillonellaceae	NA	NA	26c98827bd1ed77a217fe12c0ff8a770	0	0	0	0	0	0	0	0	0	0	0	0	0	0	0	0	0	0	0	0	0	0	0	0	0	0	0	0	0	0	0	0	0	0	0	0	0	0	0	0	0	0	0
Firmicutes	Negativicutes	Selenomonadales	Veillonellaceae	uncultured	NA	a73a64fde6a19a3cab8a6519aa675729	0	0	0	0	0	0	0	0	0	0	0	0	0	45	0	0	0	0	0	0	0	0	0	0	0	0	0	0	0	0	0	0	0	0	0	0	0	0	0	0	0	0	0
Firmicutes	Negativicutes	Selenomonadales	Veillonellaceae	uncultured	NA	cf47144c2adcddcbfbd732dd4f4a17f9	181	0	160	192	225	0	56	0	65	164	0	0	0	0	64	5	0	0	0	0	0	0	0	0	0	0	0	0	0	0	0	0	0	0	0	0	0	0	0	0	0	0	0
Firmicutes	Negativicutes	Selenomonadales	Veillonellaceae	uncultured	NA	b1196764fd992dbb454a0ccebb86c907	0	0	0	0	56	0	0	0	0	0	0	0	0	0	0	0	0	0	0	0	0	0	0	0	0	0	0	0	0	0	0	0	0	0	0	0	0	0	0	0	0	0	0
Firmicutes	Negativicutes	Selenomonadales	Veillonellaceae	NA	NA	3a025bbbe531cf9d510e1e176b0219fd	32	0	0	0	0	0	0	0	0	0	0	0	0	0	0	0	0	0	0	0	0	0	0	0	0	0	0	0	0	0	0	0	0	0	0	0	0	0	0	0	0	0	0
Firmicutes	Negativicutes	Selenomonadales	Veillonellaceae	Megamonas	NA	0c1ab514cacb115932c0d2eead435768	0	0	0	0	0	0	0	0	0	0	0	0	0	0	0	0	0	0	0	0	0	0	0	0	0	0	0	0	0	0	0	0	286	0	0	0	0	0	0	0	0	0	0
Firmicutes	Negativicutes	Selenomonadales	Veillonellaceae	Megamonas	NA	ed0953f73fa822c076bdd219926a945d	0	0	0	0	0	0	0	0	0	0	0	0	0	0	0	0	0	0	178	0	0	0	0	0	0	0	0	0	0	0	0	0	0	0	0	0	0	0	11	59	0	0	0
Firmicutes	Negativicutes	Selenomonadales	Veillonellaceae	Megamonas	NA	4280e8f1f9d8c27c911bad2a5b190508	0	0	0	0	0	0	0	0	0	0	0	0	0	0	0	0	0	0	36	0	0	0	0	0	0	0	0	0	0	0	0	0	75	0	0	0	0	0	0	0	0	0	0
Firmicutes	Negativicutes	Selenomonadales	Veillonellaceae	Megamonas	NA	bca91f5473d234f8f22069166be505bb	0	0	0	0	0	0	0	0	0	0	0	0	0	0	0	0	0	0	0	0	0	0	0	0	0	0	0	0	0	0	0	0	195	0	0	0	0	0	0	0	0	0	0
Firmicutes	Negativicutes	Selenomonadales	Veillonellaceae	Megamonas	NA	7698c13d1d8cc7fe01a25ed0c3821af9	0	0	0	0	0	0	0	0	0	0	0	0	0	0	0	0	0	0	0	0	0	0	0	0	0	0	0	0	0	0	0	0	0	0	0	0	0	0	0	0	0	0	0
Firmicutes	Negativicutes	Selenomonadales	Veillonellaceae	Megamonas	NA	07cf32ac6d3c9cf5d3a493c062a5fa6e	0	0	0	0	0	0	0	0	0	0	0	0	0	0	0	0	0	0	0	0	0	0	0	0	0	0	0	0	0	0	0	0	0	0	0	0	0	0	0	0	0	0	0
Firmicutes	Negativicutes	Selenomonadales	Veillonellaceae	Megamonas	uncultured bacterium	a18536216a795ec98c99493839728257	0	0	0	0	0	0	0	0	0	0	0	0	0	0	0	0	0	0	0	0	0	0	0	0	0	0	0	0	0	0	0	0	0	0	0	0	0	0	0	0	0	0	0
Firmicutes	Negativicutes	Selenomonadales	Veillonellaceae	Megamonas	uncultured bacterium	05f2b2971806d8b8b77695e2a4c170f2	0	0	0	0	0	0	0	0	0	0	0	0	0	0	0	0	0	0	0	0	0	0	0	0	0	0	0	0	0	0	0	0	0	0	0	0	0	0	0	0	0	0	0
Firmicutes	Negativicutes	Selenomonadales	Veillonellaceae	Megamonas	uncultured bacterium	f3f47f952a1fb727ecac071a590a1955	0	0	0	0	0	0	0	0	0	0	0	0	0	0	0	0	0	0	0	0	0	0	0	0	0	0	0	0	0	0	0	0	0	0	0	0	0	0	0	0	0	0	0
Firmicutes	Negativicutes	Selenomonadales	Veillonellaceae	Megamonas	uncultured bacterium	8a233b94a605b7dfe532be66bcbd4937	0	0	0	0	0	0	0	0	0	0	0	0	0	0	0	0	0	0	0	0	0	0	0	0	0	0	0	0	0	0	0	0	0	0	0	0	0	0	0	0	0	0	0
Firmicutes	Negativicutes	Selenomonadales	Veillonellaceae	Megamonas	uncultured bacterium	a8bf325bfa398039783f462b4a53adbf	0	0	0	0	0	0	0	0	0	0	0	0	0	0	0	0	0	0	0	0	0	0	0	0	0	0	0	0	0	0	0	0	0	0	0	0	0	0	0	0	0	0	0
Firmicutes	Negativicutes	Selenomonadales	Veillonellaceae	Dialister	NA	fa78e199c93455ef25116bfc8136195a	0	0	0	0	0	0	0	0	0	0	0	0	0	0	0	0	0	0	0	0	0	0	0	0	0	0	0	0	0	0	0	0	0	0	0	0	0	0	23	0	0	0	0
Firmicutes	Negativicutes	Selenomonadales	Veillonellaceae	Dialister	NA	6d457a522966272290adad4d6dff9c04	0	0	0	0	0	0	0	0	0	0	0	0	0	0	0	0	0	0	0	0	0	0	0	0	0	0	0	0	0	0	0	0	0	0	0	0	0	0	0	0	0	0	0
Firmicutes	Negativicutes	Selenomonadales	Veillonellaceae	Dialister	NA	bbd91b263317e0e2d33125ccbc2b0cfd	0	0	0	0	0	0	0	0	0	0	0	0	0	0	0	0	0	0	0	0	0	0	0	0	0	0	0	0	0	0	0	0	0	0	0	0	0	0	0	0	0	0	0
Firmicutes	Clostridia	Clostridiales	Lachnospiraceae	[Eubacterium] oxidoreducens group	NA	3ec564e82a2b9b2b2c51b949adc20a09	0	0	0	0	0	0	0	0	0	0	0	0	0	0	0	0	0	0	0	0	0	0	0	0	0	0	0	0	0	0	0	0	0	0	0	0	0	0	0	0	0	0	0
Firmicutes	Bacilli	Lactobacillales	Streptococcaceae	Streptococcus	NA	e93921ae58beba6889bd90c20ca3bcd3	0	0	0	0	0	0	0	0	0	0	0	0	0	0	0	0	0	0	0	0	0	0	0	0	0	0	0	0	0	0	0	0	0	0	0	0	0	0	0	0	0	3	0
Firmicutes	Bacilli	Lactobacillales	Streptococcaceae	Streptococcus	NA	0685b69b845ca73bca80a0312cc89cc4	0	0	0	0	0	0	0	0	0	0	0	0	0	0	0	0	0	0	0	0	0	0	0	0	0	0	0	0	0	0	0	0	0	0	0	0	0	0	0	0	0	2	0
Firmicutes	Bacilli	Lactobacillales	Streptococcaceae	Streptococcus	NA	d56bc9d36bdd6fa2f675bc77170ce775	0	0	47	5	0	0	6	2	670	0	0	0	2360	0	0	0	244	7	0	0	0	25	36	0	0	28	0	0	0	0	0	0	0	0	0	0	0	8	0	0	0	1470	0
Firmicutes	Bacilli	Lactobacillales	Streptococcaceae	Streptococcus	NA	8b6c0aa9928cd47524e38d1090fbb294	0	0	0	0	0	0	0	0	0	0	0	0	0	0	0	0	0	0	0	0	0	0	0	0	0	0	0	0	0	0	0	0	0	0	0	0	0	0	0	0	0	283	0
Firmicutes	Bacilli	Lactobacillales	Streptococcaceae	Streptococcus	NA	eb860ae2e7dfef247ab67756f9c12ce6	0	0	0	0	0	0	0	0	0	0	0	0	0	0	0	0	0	0	0	0	0	0	0	0	0	0	0	0	0	0	0	0	0	0	0	0	0	0	0	0	0	0	0
Firmicutes	Bacilli	Lactobacillales	Enterococcaceae	Enterococcus	NA	52531a3b39074db0fcb167b422ffead9	0	0	0	0	0	34	0	0	0	0	0	13	15	0	0	0	0	0	0	0	0	0	0	0	0	0	0	0	0	0	0	0	0	0	0	0	0	0	0	0	0	0	0
Firmicutes	Bacilli	Lactobacillales	Enterococcaceae	Enterococcus	NA	eb6092edbcc623ab5eda62777b5cdffe	0	0	0	0	0	74	0	46	0	0	0	37	49	0	0	0	38	21	0	0	0	0	0	0	0	0	0	0	0	0	0	0	0	0	0	0	0	0	0	0	0	0	0
Firmicutes	Bacilli	Lactobacillales	Enterococcaceae	Enterococcus	NA	1c58a2dfc31d291dd18e1898db520571	0	0	0	0	0	79	0	24	0	0	35	0	20	0	0	0	0	0	0	0	0	0	0	0	0	0	0	0	0	0	0	0	0	0	0	0	0	0	0	7	0	0	0
Firmicutes	Bacilli	Lactobacillales	Enterococcaceae	Enterococcus	NA	0a2da31d764c5be759a7a693eb09aee8	0	0	0	0	0	0	0	0	0	0	0	0	0	0	0	0	0	0	0	0	0	0	0	0	0	0	0	0	0	0	0	0	0	0	0	0	0	0	0	0	0	0	0
Firmicutes	Bacilli	Lactobacillales	Enterococcaceae	Enterococcus	NA	2ebc623e0f8d97c8ea6eafcd9b41e1c5	0	0	0	0	0	0	0	0	0	0	0	0	0	0	0	0	0	0	0	0	0	0	0	0	0	0	0	0	0	0	0	0	0	0	0	0	0	0	0	0	0	0	0
Firmicutes	Bacilli	Lactobacillales	Enterococcaceae	Enterococcus	NA	e78c74a82f49cc4fb2019df1771e20f6	0	0	0	0	0	0	0	0	0	0	0	0	0	0	0	0	0	0	0	0	0	0	0	0	0	0	0	0	0	0	0	0	0	0	0	0	0	0	0	0	0	0	0
Firmicutes	Bacilli	Lactobacillales	Enterococcaceae	Enterococcus	NA	1b9c7c1514eaa8348d98060efda53159	0	0	0	0	0	0	0	0	0	0	0	0	0	0	0	0	0	0	0	0	0	0	0	0	0	0	0	0	0	0	0	0	0	0	0	66	0	0	0	0	154	0	0
Firmicutes	Bacilli	Lactobacillales	Enterococcaceae	Enterococcus	NA	3346cfc2966b76e3364ea82b6a20eaf8	0	0	0	0	0	0	0	0	0	0	0	0	0	0	0	0	0	0	0	0	0	0	0	0	0	0	0	0	0	0	0	0	0	0	0	0	0	0	0	0	0	0	0
Firmicutes	Bacilli	Lactobacillales	Enterococcaceae	Enterococcus	NA	ac07d15b0ba97078981bbbe413837d0b	0	0	0	0	0	0	0	0	0	0	0	0	0	0	0	0	0	0	0	0	0	0	0	0	0	0	0	0	0	0	0	0	0	0	0	0	0	0	0	0	0	0	0
Firmicutes	Bacilli	Lactobacillales	Enterococcaceae	Enterococcus	NA	542bba98286eccb5d2fe03bb5abe66f3	0	0	0	0	0	0	0	0	0	0	0	0	0	0	0	0	0	0	0	0	0	0	0	0	0	0	0	0	0	0	0	0	0	0	0	0	0	0	0	0	0	0	0
Firmicutes	Bacilli	Bacillales	Bacillaceae	Bacillus	Bacillus asahii	d94ce22c98f4cc541d2325513aa9c747	0	0	0	0	0	0	0	0	0	0	0	0	0	0	0	0	0	0	0	0	0	0	0	0	0	0	0	0	0	0	0	0	0	0	0	0	0	0	0	0	0	0	0
Firmicutes	Clostridia	Clostridiales	NA	NA	NA	d8d618ce151927266c155715c98da0ad	0	0	0	0	0	0	0	0	0	0	0	0	0	0	0	0	0	0	0	0	0	0	0	0	0	0	0	0	0	0	0	0	0	0	0	0	0	0	0	0	0	0	0
Firmicutes	Negativicutes	Selenomonadales	Acidaminococcaceae	NA	NA	33a989c764ad63e4c6e54dbd28999ba5	0	0	0	0	0	0	0	0	0	0	0	0	0	0	0	0	0	0	0	0	0	0	0	0	0	0	0	0	0	0	0	0	0	0	0	0	0	0	0	0	0	0	0
Firmicutes	Negativicutes	Selenomonadales	Acidaminococcaceae	Phascolarctobacterium	NA	6ba2f03835ad14739c883092f596ee05	0	0	0	0	0	0	0	0	0	0	0	0	0	0	0	0	0	0	0	0	0	0	0	0	0	0	0	0	0	0	0	0	0	0	0	0	0	0	0	0	0	0	0
Firmicutes	Negativicutes	Selenomonadales	Acidaminococcaceae	Phascolarctobacterium	Phascolarctobacterium sp. canine oral taxon 212	b8aea0ea0acf2b8c4269faef6ece5591	0	0	0	0	0	0	0	0	0	0	0	0	0	0	0	0	0	0	0	0	0	0	0	0	0	0	0	0	0	0	0	0	0	0	0	0	0	0	0	0	0	0	0
Firmicutes	Negativicutes	Selenomonadales	Acidaminococcaceae	Phascolarctobacterium	NA	3fe6c4b657a8178b42a5a439ee348cbf	1015	57	91	1318	190	7	114	360	147	464	418	353	442	87	32	112	88	261	0	0	0	0	0	0	0	0	0	0	0	0	0	0	0	0	0	0	0	0	0	0	0	0	0
Firmicutes	Negativicutes	Selenomonadales	Acidaminococcaceae	Phascolarctobacterium	NA	9d363297cffe4463a40d463e394e980c	0	0	0	0	0	0	0	0	0	0	0	0	0	0	0	0	0	0	0	0	0	0	0	0	0	0	0	0	0	0	0	0	0	0	0	0	0	0	0	0	0	0	0
Firmicutes	Negativicutes	Selenomonadales	Acidaminococcaceae	Phascolarctobacterium	Phascolarctobacterium sp. canine oral taxon 212	bdf38905ad07836f4ef11e57e4bd21a0	0	0	0	0	0	0	0	0	0	0	0	0	0	0	0	0	0	0	0	0	0	0	0	0	0	0	0	0	0	0	0	0	0	0	0	0	0	0	0	0	0	0	0
Firmicutes	Negativicutes	Selenomonadales	Acidaminococcaceae	Phascolarctobacterium	NA	3da133b1cdb43be6963701051afef536	0	0	0	0	0	0	0	0	0	0	0	0	0	0	0	0	0	0	0	0	0	0	0	0	0	0	0	0	0	0	0	0	0	0	0	0	0	0	0	0	0	0	0
Firmicutes	Negativicutes	Selenomonadales	Acidaminococcaceae	Phascolarctobacterium	NA	7495d7b625b0363ad93656b411e5fec0	0	0	0	0	0	0	0	0	0	0	0	0	0	0	0	0	0	0	1018	0	0	0	214	0	0	0	0	0	0	1645	2451	0	905	653	0	338	0	0	1382	89	110	0	711
Firmicutes	Negativicutes	Selenomonadales	Acidaminococcaceae	Phascolarctobacterium	NA	a52160a6afa329ac63c690a675a81d2d	0	0	0	0	0	0	0	0	0	0	0	0	0	0	0	0	0	0	0	1076	277	1535	0	319	0	37	0	1309	3416	0	0	231	0	0	241	0	2081	2338	0	0	0	23	0
Firmicutes	Negativicutes	Selenomonadales	Acidaminococcaceae	Phascolarctobacterium	Phascolarctobacterium sp. canine oral taxon 212	905d64431de0730a1ec5522c64562cdf	0	0	0	0	0	0	0	0	0	0	0	0	0	0	0	0	0	0	0	0	0	0	242	0	0	0	0	0	0	0	0	0	0	0	0	0	0	0	0	0	0	0	0
Firmicutes	Negativicutes	Selenomonadales	Acidaminococcaceae	NA	NA	d9d8524061a6df307dc85f338e9e146a	0	0	0	0	0	0	0	0	0	0	0	0	0	0	0	0	0	0	0	0	0	0	0	0	0	0	0	0	0	3	0	0	0	0	0	0	0	0	0	0	0	0	0
Firmicutes	Negativicutes	Selenomonadales	Acidaminococcaceae	NA	NA	4a276b564ffd746b531f228b72909922	0	0	0	0	0	0	0	0	0	0	0	0	0	0	0	0	0	0	0	0	0	0	0	0	0	0	0	0	0	0	0	0	0	0	0	0	0	0	0	0	0	0	0
Firmicutes	Negativicutes	Selenomonadales	Acidaminococcaceae	NA	NA	260522c79527dd457000766124323d1f	0	0	0	0	0	0	0	0	0	0	0	0	0	0	0	0	0	0	0	0	0	0	0	0	0	0	0	0	0	0	0	0	0	0	0	0	0	0	0	0	0	0	0
Firmicutes	Negativicutes	Selenomonadales	NA	NA	NA	e4e1ce7aa20d8d5b4c6bc9ea5af24c38	0	0	0	0	0	0	0	0	0	0	0	0	0	0	0	0	0	0	0	0	0	0	0	0	0	0	0	0	0	0	0	0	0	0	0	0	0	0	0	0	0	0	0
Firmicutes	NA	NA	NA	NA	NA	9da72597fc1453845e724e8377c4f0fd	0	0	0	0	0	0	0	0	0	0	0	0	0	0	0	0	0	0	0	0	0	0	0	0	0	0	0	0	3	0	0	0	0	0	0	0	0	0	0	0	0	0	0
Firmicutes	Clostridia	Clostridiales	Family XIII	Family XIII UCG-001	uncultured bacterium	1b098fbc323594eb18b7031dbcb22f4a	0	0	0	0	0	0	0	0	0	0	0	0	0	0	0	0	0	0	0	0	0	9	0	0	0	0	0	0	0	0	0	0	0	0	0	0	14	8	0	0	0	0	0
Firmicutes	Clostridia	Clostridiales	Family XIII	Family XIII UCG-001	uncultured bacterium	352f55592d0087d57666ec6d6e5b8dc1	0	0	0	0	0	0	0	0	0	0	0	0	0	0	0	0	0	0	0	0	0	0	0	0	0	0	0	0	0	0	0	0	0	0	0	0	0	0	0	0	0	0	0
Firmicutes	Clostridia	Clostridiales	Family XIII	NA	NA	679fcf71b315eb27e9eeb99413a6031e	0	0	0	0	0	0	0	0	0	0	0	0	0	0	0	0	0	0	0	0	0	0	0	0	0	0	0	0	0	0	0	0	0	0	0	0	0	0	0	0	6	0	0
Firmicutes	Clostridia	Clostridiales	Family XIII	Anaerovorax	NA	8962b574371fd80a81b4d5296b9f7dc3	0	0	0	0	0	0	0	0	0	0	0	0	0	0	0	0	0	0	0	0	0	4	0	0	0	0	0	0	0	0	0	0	0	0	0	0	0	9	0	0	0	0	0
Firmicutes	Clostridia	Clostridiales	Family XIII	NA	NA	c2454637f55bf0c52fd8f4f6dbd7e5b5	0	0	0	0	0	0	0	0	0	0	0	0	0	0	0	0	0	0	0	0	0	0	0	0	0	0	0	0	0	0	0	0	0	0	0	0	0	0	0	0	0	0	0
Firmicutes	Clostridia	Clostridiales	Family XIII	[Eubacterium] nodatum group	unidentified	d93c5b0b1b3ae6a13f75f67f4faa5215	0	0	0	0	0	0	0	0	0	0	0	0	0	0	0	0	0	0	0	0	0	0	0	0	0	0	0	0	0	0	0	0	0	0	0	0	0	0	0	0	0	0	0
Firmicutes	Clostridia	Clostridiales	Family XIII	[Eubacterium] brachy group	uncultured Eubacteriaceae bacterium	2075e472a458e45fefdaacca4a7bd64e	0	0	0	0	0	0	0	0	0	0	0	0	0	0	0	0	0	0	0	0	0	5	0	0	0	0	0	0	0	0	0	0	0	0	0	0	0	0	0	0	0	0	0
Firmicutes	Clostridia	Clostridiales	Family XIII	NA	NA	dac005a3f5b697455c08af026cd48478	0	0	0	0	0	0	0	0	0	0	0	0	0	0	0	0	0	0	0	0	0	0	0	0	0	0	0	0	0	0	0	0	0	0	0	0	0	0	0	0	0	0	0
Firmicutes	Clostridia	Clostridiales	Family XIII	Family XIII AD3011 group	uncultured bacterium	853b58027bc6810e0ad955734b30f348	0	0	0	0	0	0	0	0	0	0	0	0	0	0	0	0	0	0	0	0	0	0	0	0	0	0	0	0	0	33	0	0	0	0	0	0	0	0	0	0	0	0	25
Firmicutes	Clostridia	Clostridiales	Family XIII	Family XIII AD3011 group	uncultured bacterium	51cea07612cd6d85e0a1cf867d8207c1	0	0	0	0	0	0	0	0	0	0	0	0	0	0	0	0	0	0	0	0	0	0	0	0	0	0	0	0	0	0	23	0	0	0	0	0	0	0	0	0	0	0	0
Firmicutes	Clostridia	Clostridiales	Clostridiales vadinBB60 group	Ambiguous_taxa	Ambiguous_taxa	21db1cfcb70f1c8db0af22cd788f756c	0	0	0	0	0	0	0	0	0	0	0	0	0	0	0	0	0	0	0	0	0	0	0	0	0	0	0	0	0	0	0	0	0	0	0	0	0	0	0	0	0	0	0
Firmicutes	Clostridia	Clostridiales	Clostridiales vadinBB60 group	uncultured bacterium	uncultured bacterium	3eb298293aa312ab9b6d575b3b1e19db	0	0	0	0	0	0	0	0	0	0	0	0	0	0	0	0	0	0	0	0	0	0	0	0	0	0	0	0	0	0	0	0	0	0	0	0	0	0	0	0	0	7	0
Firmicutes	Clostridia	Clostridiales	Christensenellaceae	Catabacter	Christensenella sp. AF73-05CM02	f60af14a7736b90df8cbfb1772a5d73c	0	0	0	0	0	0	0	0	0	0	0	0	0	0	0	0	0	0	0	0	0	43	0	0	0	0	0	0	10	0	0	0	0	0	0	0	0	16	0	0	0	0	0
Firmicutes	Clostridia	Clostridiales	Christensenellaceae	Catabacter	Christensenella sp. AF73-05CM02	7ca7079e41f414be1abe33052fc3ad61	0	0	0	0	0	0	0	0	0	0	0	0	0	0	0	0	0	0	0	15	0	0	0	0	0	0	0	0	0	0	0	0	0	0	0	0	17	0	0	0	0	0	0
Firmicutes	Clostridia	Clostridiales	Christensenellaceae	uncultured	uncultured bacterium	978b5ff76b4ee4d9660fadc474a2c34a	0	0	0	10	0	0	0	3	0	0	0	0	0	0	0	0	0	0	0	0	0	0	0	0	0	0	0	0	0	0	0	0	0	0	0	0	0	0	0	0	0	0	0
Firmicutes	Clostridia	Clostridiales	Christensenellaceae	uncultured	uncultured bacterium	6c555f55c87d5737fa10d8eca27d0691	16	0	0	0	0	0	0	0	8	0	0	0	0	0	0	0	0	0	0	0	0	0	0	0	0	0	0	0	0	9	6	0	0	0	0	0	20	0	0	0	0	0	0
Firmicutes	Clostridia	Clostridiales	Christensenellaceae	uncultured	uncultured bacterium	4242525e1d44954bb31a6305523fa26c	0	0	0	0	0	0	0	0	0	0	0	0	0	0	0	0	0	0	0	0	0	0	6	0	0	0	0	0	0	0	0	0	0	0	0	0	0	0	0	0	0	0	0
Firmicutes	Clostridia	Clostridiales	Christensenellaceae	uncultured	uncultured bacterium	7cb803490bd4ec41f1fd8fe9868eb1c9	0	0	0	0	0	0	0	0	0	0	0	0	0	0	0	0	0	0	0	4	8	25	0	0	0	0	0	0	6	0	0	0	0	0	0	0	0	0	0	0	0	0	0
Firmicutes	Clostridia	Clostridiales	Christensenellaceae	uncultured	uncultured bacterium	e2bb469d1d0ca003fbe615a5238728b4	0	0	0	0	0	0	0	0	0	0	0	0	0	0	0	0	0	0	0	0	0	0	0	0	0	0	0	0	0	0	0	0	0	0	0	0	0	0	0	0	0	0	0
Firmicutes	Clostridia	Clostridiales	Christensenellaceae	uncultured	uncultured bacterium	48be5c3b6d2aa6925eaf0aa8cec66394	0	0	0	0	0	0	0	0	0	0	0	0	0	0	0	0	0	0	0	60	0	48	0	0	0	0	4	31	0	0	0	8	0	0	3	0	81	56	0	0	0	0	0
Firmicutes	Clostridia	Clostridiales	Christensenellaceae	Christensenellaceae R-7 group	NA	76e77e1fd8ba621a1112300038840316	0	0	0	0	0	0	0	0	0	0	0	0	0	0	0	0	0	0	0	0	0	0	5	0	0	0	0	0	0	13	14	0	0	2	0	0	0	0	9	0	0	0	0
Firmicutes	Clostridia	Clostridiales	Ruminococcaceae	uncultured	uncultured bacterium	0e24a496cc7cababe3bf0721bd04a41b	0	0	0	0	0	0	0	0	0	0	0	0	0	0	0	0	0	0	0	0	0	0	0	0	0	0	0	0	0	0	0	0	0	0	0	0	0	0	0	0	0	0	0
Firmicutes	Clostridia	Clostridiales	Ruminococcaceae	uncultured	uncultured bacterium	23458066c4c8574d6b14b786963b068b	0	0	0	0	0	0	0	0	0	0	0	0	0	0	0	0	0	0	0	0	0	0	0	0	0	0	0	0	0	0	0	0	0	0	0	0	0	0	0	0	0	0	0
Firmicutes	Clostridia	Clostridiales	Ruminococcaceae	NA	NA	94408882f08700bf35e672fbde92f7f7	0	0	0	0	0	0	0	0	0	2	0	0	0	0	0	0	0	0	0	0	0	0	0	0	0	0	0	0	0	0	0	0	0	0	0	0	0	0	0	0	0	0	0
Firmicutes	Clostridia	Clostridiales	Ruminococcaceae	NA	NA	55ab074930be7122925712575be5015d	0	0	0	0	0	0	0	0	0	0	0	0	0	0	0	0	2	0	0	0	0	0	0	0	0	0	0	0	0	0	0	0	0	0	0	0	0	0	0	0	0	0	0
Firmicutes	Clostridia	Clostridiales	Ruminococcaceae	uncultured	uncultured bacterium	2bb9e99510a17d16b0c1c21b30f30d9a	0	0	0	0	0	0	0	0	0	0	0	0	0	0	0	0	0	0	0	0	0	0	0	0	0	0	0	0	0	0	0	0	3	0	0	0	0	0	0	0	0	0	0
Firmicutes	Clostridia	Clostridiales	Ruminococcaceae	Papillibacter	uncultured bacterium	cad128d75b55b5cf3301c7c98310700a	0	0	0	0	0	0	0	0	0	0	0	0	0	0	0	0	0	0	0	0	0	0	0	0	0	0	0	0	0	0	0	0	0	0	0	0	0	0	0	0	0	0	0
Firmicutes	Clostridia	Clostridiales	Ruminococcaceae	NA	NA	44886e0fc96d43f22ba6ce1acc7058e8	0	0	0	0	0	0	0	0	0	0	0	0	0	0	0	0	0	0	0	0	0	0	0	0	0	0	0	0	0	14	16	0	0	0	0	0	0	0	0	0	0	0	8
Firmicutes	Clostridia	Clostridiales	Ruminococcaceae	NA	NA	5ed9c43288dacbb50401ca5d5ae45e8e	0	0	0	0	0	0	0	0	0	0	0	0	0	0	0	0	0	0	15	0	0	0	0	0	0	0	0	0	0	0	0	0	59	0	0	7	0	0	0	0	0	0	0
Firmicutes	Clostridia	Clostridiales	Ruminococcaceae	uncultured	NA	e3bc74941380b41e13590f964dc3e9df	0	0	0	0	0	0	0	0	0	0	0	0	0	0	0	0	0	0	0	0	0	0	0	0	0	0	0	0	0	0	0	0	42	0	0	0	0	0	0	0	0	0	0
Firmicutes	Clostridia	Clostridiales	Ruminococcaceae	NA	NA	f7d49afeb57f61bbcbc7f06bb767125a	0	0	0	0	0	0	0	0	0	0	0	0	0	0	0	0	0	0	0	0	0	11	0	0	0	0	0	0	4	0	0	0	0	0	0	0	17	0	0	0	0	0	0
Firmicutes	Clostridia	Clostridiales	Ruminococcaceae	NA	NA	3760be0a2a02242b7a9ca04996d8b1f1	0	0	0	4	0	0	0	0	0	0	0	0	0	0	0	0	0	0	0	0	0	0	0	0	0	0	0	0	0	0	0	0	0	0	0	0	0	0	0	0	0	0	0
Firmicutes	Clostridia	Clostridiales	Ruminococcaceae	Intestinimonas	uncultured Firmicutes bacterium	470f3af806f513f38c7dbc2301acc99a	0	0	0	0	0	0	0	0	0	0	0	0	0	0	0	0	0	0	0	0	0	0	0	0	0	0	0	0	0	0	0	0	0	0	0	0	20	0	0	0	0	0	0
Firmicutes	Clostridia	Clostridiales	Ruminococcaceae	Intestinimonas	uncultured Firmicutes bacterium	917584b23a107fe7fd12c746b623b42c	0	0	0	0	0	0	0	0	0	0	0	0	0	0	0	0	0	0	0	0	0	0	0	0	0	0	0	0	0	0	0	0	0	0	0	0	0	0	0	0	0	0	0
Firmicutes	Clostridia	Clostridiales	Ruminococcaceae	NA	NA	5213b33ac27941af84290afbacf74f3f	0	0	0	0	0	0	0	0	0	0	0	0	0	0	0	0	0	0	0	0	0	0	0	0	0	0	0	0	0	0	0	0	0	0	0	0	0	0	0	0	0	0	0
Firmicutes	Clostridia	Clostridiales	Ruminococcaceae	Intestinimonas	uncultured Firmicutes bacterium	a8f457edb22fb7680414d13bea1a2236	36	0	80	123	8	0	47	18	0	57	0	21	73	0	0	0	20	24	0	0	0	0	10	0	0	0	0	0	0	0	46	0	0	0	0	0	0	0	0	0	0	20	11
Firmicutes	Clostridia	Clostridiales	Ruminococcaceae	NA	NA	8b107154a321e633eb4afa7ee44eccde	0	0	0	0	0	0	0	0	0	0	0	0	0	0	0	0	0	0	63	0	0	0	0	17	0	0	0	0	0	105	137	0	81	44	16	17	0	0	48	52	42	0	0
Firmicutes	Clostridia	Clostridiales	Ruminococcaceae	NA	NA	6f6267cbb89c7573e79029de82c0866b	0	0	0	0	0	0	0	0	0	0	0	0	0	0	0	0	0	0	0	0	0	0	0	0	0	0	0	0	0	0	0	0	60	0	0	0	0	0	0	0	0	0	0
Firmicutes	Clostridia	Clostridiales	Ruminococcaceae	Intestinimonas	uncultured Firmicutes bacterium	ac117f84ee9a959e8240d91d56e757d6	0	0	0	0	0	0	0	0	0	0	0	0	0	0	0	0	0	0	0	0	0	0	0	0	0	0	0	0	0	0	0	0	0	0	0	0	0	0	0	0	0	0	0
Firmicutes	Clostridia	Clostridiales	Ruminococcaceae	NA	NA	e91f1dc094924682b0d5928f1821459b	0	0	0	0	0	0	0	0	0	0	0	0	0	0	0	0	0	0	0	0	0	16	0	0	0	0	0	0	0	0	0	0	0	0	0	0	0	0	0	0	0	0	0
Firmicutes	Clostridia	Clostridiales	Ruminococcaceae	NA	NA	97a3a7c666156a514bd840bb7fbf962e	0	0	0	0	0	0	0	0	0	0	0	0	0	0	0	0	0	0	0	0	0	205	0	0	0	0	0	33	0	0	0	45	0	0	0	0	135	40	0	0	0	0	0
Firmicutes	Clostridia	Clostridiales	Ruminococcaceae	NA	NA	8a4cca6c3fd59279427664642e46c120	0	0	0	0	0	0	0	0	0	0	0	0	0	0	0	0	0	0	0	23	0	0	0	0	0	0	0	0	0	0	0	0	0	0	0	0	0	0	0	0	0	0	0
Firmicutes	Clostridia	Clostridiales	Ruminococcaceae	NA	NA	592245c39cb61ac60a4fa709854554ac	0	0	0	0	0	0	0	0	0	0	0	0	0	0	0	0	0	0	0	0	0	0	0	0	0	0	0	0	0	0	0	0	0	0	0	0	0	0	0	0	0	0	0
Firmicutes	Clostridia	Clostridiales	Ruminococcaceae	NA	NA	825ca6fd6b253607360fef13164ac3bd	44	0	46	80	7	4	21	35	31	21	0	89	43	52	15	0	63	0	0	0	0	0	134	0	0	0	0	0	0	199	243	0	0	59	0	0	0	0	61	0	0	0	261
Firmicutes	Clostridia	Clostridiales	Ruminococcaceae	NA	NA	b46ad327de901b5eaf68aea3416a5800	0	0	0	0	0	0	0	0	0	0	0	0	0	0	0	0	0	0	46	0	0	0	0	0	0	0	0	0	0	0	0	0	38	0	0	20	0	0	0	13	0	0	0
Firmicutes	Clostridia	Clostridiales	Ruminococcaceae	NA	NA	303a886b212c16e0030766bfa467cdc2	0	0	0	0	0	0	0	0	0	0	0	77	0	0	0	0	77	22	0	0	0	0	0	0	0	0	0	0	0	0	0	0	0	0	0	0	0	0	0	0	0	0	0
Firmicutes	Clostridia	Clostridiales	Ruminococcaceae	NA	NA	6dc70e85bb6ff42f3c7ef0a1c4fe13d0	0	0	0	0	0	0	0	0	0	0	0	0	0	0	0	0	0	0	0	0	0	0	0	0	0	0	0	0	0	0	0	0	0	0	0	0	107	28	0	0	0	0	0
Firmicutes	Clostridia	Clostridiales	Ruminococcaceae	NA	NA	773e3c859fbf4005953d96749de03cef	0	0	0	0	0	0	0	0	0	0	0	0	0	0	0	0	0	0	0	0	0	0	0	0	0	0	0	19	0	0	0	0	0	0	0	0	0	0	0	0	0	0	0
Firmicutes	Clostridia	Clostridiales	Ruminococcaceae	NA	NA	20993c99249fcb783ecbc27cb9d60464	0	0	0	0	0	0	0	0	0	0	0	0	0	0	0	0	0	0	0	0	0	0	0	0	0	0	0	0	0	0	0	0	0	0	0	0	0	0	0	0	0	0	0
Firmicutes	Clostridia	Clostridiales	Ruminococcaceae	NA	NA	90a6a6a8f609cdb8fcf7605a8579e5ed	0	0	0	0	0	0	0	0	0	0	0	0	0	0	0	0	0	0	0	0	0	0	0	0	0	0	0	0	0	0	0	0	0	0	0	0	0	0	0	0	0	0	0
Firmicutes	Clostridia	Clostridiales	Ruminococcaceae	NA	NA	6654e4bd5ab69d2504604144d001f68d	58	0	30	64	10	0	22	47	63	24	15	36	21	77	0	0	64	69	46	15	0	140	335	9	0	0	0	29	62	161	206	16	19	59	18	14	386	53	19	0	20	0	239
Firmicutes	Clostridia	Clostridiales	Ruminococcaceae	NA	NA	3d6b15bfacb12a6f5516ee7d2f3afea0	0	0	0	0	0	0	0	0	0	0	0	0	0	0	0	0	0	0	0	0	0	0	0	0	0	0	0	0	0	0	67	0	0	0	0	0	0	0	0	0	0	0	0
Firmicutes	Clostridia	Clostridiales	Ruminococcaceae	NA	NA	322c78b63cf7786c1a03fdeffe4f6477	0	0	0	0	0	0	0	0	0	0	0	0	0	0	0	0	0	0	0	0	0	0	0	0	0	0	0	0	0	32	37	0	0	0	0	0	0	0	0	0	0	0	0
Firmicutes	Clostridia	Clostridiales	Ruminococcaceae	NA	NA	716b9a3bf581477e506a2ecda304f9d6	0	0	0	0	0	0	0	0	0	0	0	0	0	0	0	0	0	0	0	0	0	0	0	0	0	0	0	0	0	0	0	0	0	0	0	0	0	0	0	0	0	0	0
Firmicutes	Clostridia	Clostridiales	Ruminococcaceae	NA	NA	f88d18103045c4e75973d194b3d8002c	0	0	0	0	0	0	0	0	0	0	0	0	0	0	0	0	0	0	0	0	0	0	0	0	0	0	0	25	0	0	0	0	0	0	0	0	67	0	0	0	0	0	0
Firmicutes	Clostridia	Clostridiales	Ruminococcaceae	NA	NA	ac9a57bd6f68285a51b9752627835761	0	0	0	0	0	0	0	0	0	0	0	0	0	0	0	0	0	0	0	0	0	0	0	0	0	0	0	0	0	31	43	0	0	0	0	0	0	0	0	0	0	0	14
Firmicutes	Clostridia	Clostridiales	Ruminococcaceae	NA	NA	c2e21bc4e259389baf3272b0290a4cc9	0	0	0	0	0	0	0	0	0	0	0	0	0	0	0	0	0	0	0	0	0	0	15	0	0	0	0	0	0	0	0	0	0	0	0	0	0	0	0	0	0	0	0
Firmicutes	Clostridia	Clostridiales	Ruminococcaceae	NA	NA	646183ec72743ff67f68d4c25f456ec9	0	0	0	0	0	0	0	0	0	0	0	0	0	0	0	0	0	0	0	0	0	13	0	0	0	0	0	31	0	0	0	0	0	0	0	0	0	13	0	0	0	0	0
Firmicutes	Clostridia	Clostridiales	Ruminococcaceae	Intestinimonas	uncultured Firmicutes bacterium	f98c4e64634e62eed5988c33ba977efc	0	0	0	0	0	0	0	0	0	0	0	0	0	11	0	0	0	0	0	0	0	0	0	0	0	0	0	0	0	0	0	0	0	0	0	0	0	0	0	0	0	0	0
Firmicutes	Clostridia	Clostridiales	Ruminococcaceae	Butyricicoccus	Butyricicoccus desmolans	40dfce21ccdabffd892e5f9c57a7736b	0	0	0	0	0	0	0	0	0	0	0	0	0	0	0	0	0	0	0	0	0	0	0	0	0	0	0	0	0	0	0	0	0	0	0	0	0	0	0	0	0	0	0
Firmicutes	Clostridia	Clostridiales	Ruminococcaceae	Ruminiclostridium 9	uncultured bacterium	b0f4f2091a84578b86ae7fc6185175b5	0	0	0	0	0	0	0	0	0	0	0	0	0	0	0	0	0	0	0	0	0	0	0	0	0	0	0	0	0	12	19	0	0	9	0	0	0	0	16	0	0	0	0
Firmicutes	Clostridia	Clostridiales	Ruminococcaceae	Ruminiclostridium 9	uncultured bacterium	0afad8368e6fd080b37de73e5b483873	10	0	0	0	0	0	0	0	0	0	0	0	7	0	0	0	0	0	0	0	0	0	0	0	0	0	0	0	0	0	0	0	0	0	0	0	0	0	0	0	0	0	0
Firmicutes	Clostridia	Clostridiales	Ruminococcaceae	Ruminococcaceae NK4A214 group	uncultured bacterium	b3ec5f1f9449c549f4e806bb32e1d70c	0	0	0	0	0	0	0	0	0	3	0	0	0	0	0	0	0	0	0	0	0	0	0	0	0	0	0	0	0	0	0	0	0	0	0	0	0	0	0	0	0	0	0
Firmicutes	Clostridia	Clostridiales	Ruminococcaceae	Ruminococcaceae NK4A214 group	uncultured bacterium	ab19ed3567bd3f2ce36876ea7734ced5	0	0	0	0	0	0	0	0	0	0	0	0	0	0	0	0	0	0	0	0	0	0	0	0	0	0	0	0	0	0	0	0	0	0	0	0	0	0	0	0	0	0	0
Firmicutes	Clostridia	Clostridiales	Ruminococcaceae	Ruminococcaceae NK4A214 group	uncultured bacterium	5e07eab6e757cb902479ca2162e3a2c8	0	0	0	0	0	0	0	0	0	0	0	0	0	0	0	0	0	0	289	0	0	0	0	0	0	0	0	0	0	0	0	0	0	0	0	0	0	0	0	0	0	0	0
Firmicutes	Clostridia	Clostridiales	Ruminococcaceae	Ruminococcaceae NK4A214 group	uncultured bacterium	bfaee6dadafbda912a1c17ea614ebd6f	28	0	118	48	9	0	67	64	57	128	12	44	124	104	13	0	70	6	205	1033	247	226	84	106	0	0	0	119	172	674	1096	3105	213	335	294	56	403	916	320	104	32	107	1306
Firmicutes	Clostridia	Clostridiales	Ruminococcaceae	Ruminococcaceae NK4A214 group	uncultured bacterium	4a01e8281621874cd1f99130a82a0768	0	0	0	0	0	0	0	0	0	0	0	0	0	0	0	0	0	0	0	0	0	0	0	0	0	0	0	0	0	0	0	0	0	0	0	0	0	0	0	0	0	57	0
Firmicutes	Clostridia	Clostridiales	Ruminococcaceae	Ruminococcaceae NK4A214 group	uncultured bacterium	e0359301138bc49050c7b0ac55310050	0	0	0	0	0	0	0	0	0	0	0	0	0	0	0	0	0	0	0	0	0	0	282	0	0	0	0	0	0	0	0	0	0	0	0	0	0	0	0	0	0	0	0
Firmicutes	Clostridia	Clostridiales	Ruminococcaceae	Ruminococcaceae NK4A214 group	uncultured bacterium	acd4a206147d3be1a7548010cfdaff00	0	0	0	0	0	0	0	0	0	108	0	0	0	0	0	0	0	0	0	0	0	0	0	0	0	0	0	0	0	0	0	0	0	0	0	0	0	0	0	0	0	0	0
Firmicutes	Clostridia	Clostridiales	Ruminococcaceae	uncultured	uncultured bacterium	57644623b490a4a76e08e3c3b9c3bfd0	0	0	0	0	0	0	0	0	0	0	0	0	0	0	0	0	0	0	0	0	0	0	0	0	0	0	0	0	0	0	0	4	0	0	0	0	0	0	0	0	0	0	0
Firmicutes	Clostridia	Clostridiales	Ruminococcaceae	Ruminiclostridium 9	NA	13405ff5bc0cb24ed60e5dd8f9968bcf	0	0	0	0	0	0	0	0	0	0	0	0	0	0	0	0	0	0	0	96	0	0	0	0	0	0	0	0	0	0	0	67	0	0	0	0	51	0	0	0	0	0	0
Firmicutes	Clostridia	Clostridiales	Ruminococcaceae	Ruminiclostridium 9	NA	4f78d130185bf3f8a99300c60aefe496	0	0	0	0	0	0	0	0	0	0	0	0	0	0	0	0	0	0	0	437	3	37	0	0	0	0	0	134	88	0	0	593	0	0	0	0	105	2795	96	0	0	0	0
Firmicutes	Clostridia	Clostridiales	Ruminococcaceae	Ruminiclostridium 9	NA	a3c319e04d0cdd4e6c7b9c006526a92a	0	0	0	0	0	0	0	0	0	0	0	0	0	0	0	0	0	0	23	0	0	0	0	0	0	0	0	0	0	0	0	0	0	0	0	0	0	0	0	0	0	0	0
Firmicutes	Clostridia	Clostridiales	Ruminococcaceae	uncultured	uncultured bacterium	40ccbd15870b33b7e1913fc77457058a	0	0	0	0	0	0	0	0	0	0	0	0	0	0	0	0	0	0	0	0	0	0	0	0	0	0	0	0	0	0	0	0	0	0	0	0	0	0	0	0	0	0	0
Firmicutes	Clostridia	Clostridiales	Ruminococcaceae	uncultured	uncultured bacterium	0118d6372a8764d49a1baa4e10a92ad3	0	0	0	0	0	0	0	0	0	4	0	0	0	0	0	0	0	0	0	0	0	0	0	0	0	0	0	0	0	0	0	0	0	0	0	0	0	0	0	0	0	0	0
Firmicutes	Clostridia	Clostridiales	Ruminococcaceae	NA	NA	8729e70bf20264ffe0b7e38a5761aedc	0	0	0	0	0	0	0	2	0	0	0	0	0	0	0	0	0	0	0	0	0	0	0	0	0	0	0	0	0	0	0	0	0	0	0	0	0	0	0	0	0	0	0
Firmicutes	Clostridia	Clostridiales	Ruminococcaceae	Ruminiclostridium 9	NA	23f1c61c1ae8a4b6f74cde57c4563df2	0	0	0	0	0	0	0	0	0	0	0	0	0	0	0	0	0	0	0	0	0	0	0	0	0	0	0	0	0	0	0	0	0	0	0	0	0	0	0	0	0	0	0
Firmicutes	Clostridia	Clostridiales	Ruminococcaceae	NA	NA	72cd428d9787cdf01294711d61ca2f11	0	0	0	0	0	0	0	0	0	0	0	0	0	0	0	0	0	0	0	0	0	0	0	0	0	0	0	17	0	0	0	0	0	0	0	0	0	0	0	0	0	0	0
Firmicutes	Clostridia	Clostridiales	Ruminococcaceae	NA	NA	ec70166860ff63e6270d862e6e58eea3	0	0	0	0	0	0	0	0	0	0	0	0	0	0	0	0	0	0	0	0	0	0	0	0	0	0	0	0	0	0	0	0	0	0	0	0	0	0	0	0	0	0	0
Firmicutes	Clostridia	Clostridiales	Ruminococcaceae	NA	NA	150eb73392e6a70d475e76857847d119	0	0	0	0	0	0	0	0	0	0	0	0	0	0	0	0	0	0	0	0	0	0	0	0	0	0	0	0	0	0	0	0	0	0	0	0	0	0	0	8	0	0	0
Firmicutes	Clostridia	Clostridiales	Ruminococcaceae	Ruminococcaceae NK4A214 group	uncultured Firmicutes bacterium	1d653e988ca71a1ddb46341e559eddc5	0	0	0	0	0	0	0	0	0	0	0	0	0	0	0	0	0	0	0	26	0	0	0	7	0	0	0	0	0	0	0	34	0	0	10	0	43	119	0	0	0	6	0
Firmicutes	Clostridia	Clostridiales	Ruminococcaceae	Ruminococcaceae NK4A214 group	uncultured Firmicutes bacterium	141ab174b1323314b096e79b5959477c	0	0	0	0	0	0	0	0	0	0	0	0	0	0	0	0	0	0	0	0	0	0	0	0	0	0	0	0	0	16	26	0	0	0	0	0	0	0	14	0	0	0	0
Firmicutes	Clostridia	Clostridiales	Ruminococcaceae	Ruminococcaceae NK4A214 group	uncultured Firmicutes bacterium	0051f9457e26948277d706840bfef749	0	0	0	0	0	0	0	0	0	0	0	0	0	0	0	0	0	0	0	0	0	0	16	0	0	0	0	0	0	0	0	0	0	0	0	0	0	0	0	0	0	0	36
Firmicutes	Clostridia	Clostridiales	Ruminococcaceae	uncultured	NA	2ddcd94cde3a150794c6a7adc29b9542	0	0	0	0	0	0	0	0	0	0	0	0	0	0	0	0	0	0	0	0	0	0	0	0	0	0	0	2	0	0	0	0	0	0	0	0	0	0	0	0	0	0	0
Firmicutes	Clostridia	Clostridiales	Ruminococcaceae	uncultured	NA	96dc86f83e4f7644b2df5b3a0563a508	0	0	0	0	0	0	0	0	0	0	0	0	0	0	0	0	0	0	0	0	0	0	0	0	0	0	0	0	0	87	146	0	0	44	0	0	0	0	0	0	0	0	0
Firmicutes	Clostridia	Clostridiales	Ruminococcaceae	uncultured	NA	a0058edd86c945e38b06bf877485edd4	136	28	621	68	153	0	191	260	169	452	172	160	546	163	146	0	228	76	256	87	24	118	4753	193	0	10	0	144	17	71	122	505	469	43	384	32	1164	539	156	145	32	0	4072
Firmicutes	Clostridia	Clostridiales	Ruminococcaceae	uncultured	NA	98ffcdfabaf5e7b1e6df4939d352b403	0	0	0	0	0	0	0	0	0	0	0	0	0	0	56	0	0	0	0	0	0	0	0	0	0	0	0	0	0	0	0	0	0	0	0	0	0	0	0	0	0	0	0
Firmicutes	Clostridia	Clostridiales	Ruminococcaceae	uncultured	NA	7feb1b5c2187f3a97bd2d2da51670e67	0	0	0	0	0	0	0	0	0	0	0	0	0	0	0	0	0	0	0	0	0	0	0	0	0	0	0	0	0	0	0	0	0	0	0	0	0	61	0	0	0	0	0
Firmicutes	Clostridia	Clostridiales	Ruminococcaceae	uncultured	NA	ff73e674dd3e1d935fa2cac167f1419b	0	0	0	0	0	0	0	0	0	0	0	0	0	0	0	0	0	0	0	0	0	0	0	0	0	0	0	0	0	0	0	0	0	0	0	0	0	0	0	0	0	0	0
Firmicutes	Clostridia	Clostridiales	Ruminococcaceae	uncultured	NA	8da6307fe413860dd9be622f2f7e9252	0	0	0	0	0	0	0	56	0	0	0	65	0	0	0	0	32	0	0	0	0	0	0	0	0	0	0	0	0	0	0	0	0	0	0	0	0	0	0	0	0	0	0
Firmicutes	Clostridia	Clostridiales	Ruminococcaceae	uncultured	NA	41da3ea635456a9187a22c2cd6b5a334	0	0	0	0	0	0	0	0	0	0	0	0	0	0	0	0	0	0	0	0	0	0	0	0	0	0	0	0	0	0	0	0	0	0	0	0	0	0	0	0	0	0	216
Firmicutes	Clostridia	Clostridiales	Ruminococcaceae	uncultured	NA	c76a8ab11a719aef0f35b64b2167acb9	0	0	0	0	0	0	0	0	0	0	0	0	0	0	0	0	0	0	0	0	0	0	0	0	0	0	0	0	0	0	0	0	0	0	0	0	0	0	0	0	0	0	108
Firmicutes	Clostridia	Clostridiales	Ruminococcaceae	uncultured	NA	f41668f830642bdcf673b876675283fc	0	0	0	0	0	0	0	0	0	0	0	0	0	0	0	0	0	0	0	0	0	0	0	0	0	0	0	0	0	0	0	0	0	0	0	0	0	0	0	0	0	0	0
Firmicutes	Clostridia	Clostridiales	Ruminococcaceae	NA	NA	264eda094ae007cc829527ed89212cc2	0	0	0	0	0	0	0	0	0	0	0	0	0	0	0	0	0	0	0	0	0	0	0	0	0	0	0	0	0	0	0	0	0	0	0	0	0	0	0	0	4	0	0
Firmicutes	Clostridia	Clostridiales	Ruminococcaceae	uncultured	uncultured bacterium	5f19b9f09e08dcb989b6f4170884f2ba	0	0	0	0	0	0	0	0	0	0	0	0	0	0	0	0	0	0	0	0	0	0	0	0	0	0	0	0	0	0	0	0	0	0	0	0	0	0	0	0	0	0	0
Firmicutes	Clostridia	Clostridiales	Ruminococcaceae	uncultured	uncultured bacterium	2d93c84ce99c3ce0816581a1d8ec585d	0	0	0	0	0	0	0	0	0	0	0	0	0	0	0	0	0	0	0	0	0	0	0	0	0	0	0	0	0	0	2	0	0	0	0	0	0	0	0	0	0	0	0
Firmicutes	Clostridia	Clostridiales	Ruminococcaceae	Candidatus Soleaferrea	NA	a9c08ceaa2d6110a652647190d7dc229	0	0	0	0	0	0	0	0	0	0	0	0	0	0	0	0	0	0	0	0	0	0	0	0	0	0	0	0	0	0	0	0	0	0	0	0	0	0	0	0	0	0	0
Firmicutes	Clostridia	Clostridiales	Ruminococcaceae	Candidatus Soleaferrea	NA	d57f2f4f870fada191afd69779780ac8	0	0	0	0	0	0	0	0	0	0	0	0	0	0	0	0	0	0	0	0	0	0	0	0	0	0	0	0	0	0	0	0	0	0	0	28	0	0	0	0	22	0	0
Firmicutes	Clostridia	Clostridiales	Ruminococcaceae	Candidatus Soleaferrea	NA	fb1e4e5281eae57902e39e28c99678e2	0	0	0	0	0	0	0	0	0	0	0	0	0	0	0	0	0	0	0	0	0	0	0	0	0	0	0	0	0	0	0	0	0	0	0	0	0	0	0	0	0	0	0
Firmicutes	Clostridia	Clostridiales	Ruminococcaceae	Candidatus Soleaferrea	uncultured Firmicutes bacterium	a1571b4878eb18f3aeb91f2a4800f483	0	0	0	0	0	0	0	0	0	0	0	0	0	0	0	0	0	0	0	0	0	0	0	0	0	0	0	0	0	0	0	0	0	0	0	0	0	0	0	0	0	0	0
Firmicutes	Clostridia	Clostridiales	Ruminococcaceae	Candidatus Soleaferrea	NA	08664bb5b9ea33c3a15bf268a5960989	0	0	0	0	0	0	0	0	0	0	0	0	0	0	0	0	0	0	0	32	0	0	0	0	0	0	0	0	18	0	0	0	0	0	27	0	0	25	0	0	0	0	0
Firmicutes	Clostridia	Clostridiales	Ruminococcaceae	Candidatus Soleaferrea	uncultured Firmicutes bacterium	0171032aff4a2774ce9dbaa53819239e	0	0	0	0	0	0	0	0	0	0	0	0	0	0	0	0	0	0	0	0	0	0	0	0	0	0	0	0	0	0	0	0	0	0	0	0	0	0	0	0	0	0	0
Firmicutes	Clostridia	Clostridiales	Ruminococcaceae	Candidatus Soleaferrea	uncultured Firmicutes bacterium	998527a59dc8c46ff494468c53a12c1d	0	0	0	9	0	0	0	0	0	0	0	0	0	0	0	0	0	0	0	0	0	0	0	0	0	0	0	0	0	0	0	0	0	0	0	0	0	0	0	0	0	0	0
Firmicutes	Clostridia	Clostridiales	Ruminococcaceae	Candidatus Soleaferrea	uncultured Firmicutes bacterium	596e137a6066eb2749876130a8335fad	0	0	0	0	0	0	0	0	0	0	0	0	0	0	0	0	0	0	0	0	0	0	0	0	0	0	0	0	0	0	0	0	0	0	0	0	0	0	0	0	0	0	0
Firmicutes	Clostridia	Clostridiales	Ruminococcaceae	Candidatus Soleaferrea	NA	b90cf02f6c656dceb6ad890dcf07d7fd	0	0	0	0	0	0	0	0	0	0	0	0	0	0	0	0	0	0	0	0	0	0	0	0	0	0	0	0	0	0	0	0	0	0	0	0	0	0	0	0	0	0	0
Firmicutes	Clostridia	Clostridiales	Ruminococcaceae	Candidatus Soleaferrea	NA	2fec52aad541bbc8e782580488c57c63	0	0	0	0	0	0	0	0	0	0	0	0	0	0	0	0	0	0	0	9	0	0	0	0	0	0	0	0	0	0	0	0	0	0	0	0	0	0	0	0	0	0	0
Firmicutes	Clostridia	Clostridiales	Ruminococcaceae	Candidatus Soleaferrea	NA	3e76fae394cd73c24c272dce6564a764	0	0	0	0	0	0	0	0	0	0	0	0	0	0	0	0	0	0	0	20	0	32	0	0	0	0	0	0	0	0	0	12	0	0	0	0	0	0	0	0	0	0	0
Firmicutes	Clostridia	Clostridiales	Ruminococcaceae	Candidatus Soleaferrea	uncultured Firmicutes bacterium	62ba833ca16206647a2458450b931b65	0	0	0	0	0	0	0	0	0	0	0	0	0	0	0	0	0	0	0	0	0	74	0	0	0	0	0	0	53	0	0	0	0	0	0	0	0	0	0	0	0	0	0
Firmicutes	Clostridia	Clostridiales	Ruminococcaceae	Candidatus Soleaferrea	uncultured Firmicutes bacterium	15b77dc8700b073f7f0d52135745d48f	0	0	0	0	0	0	0	0	0	0	0	0	0	0	0	0	0	0	0	0	0	0	0	0	0	0	0	0	0	14	36	0	0	8	0	0	0	0	13	0	0	0	0
Firmicutes	Clostridia	Clostridiales	Ruminococcaceae	Candidatus Soleaferrea	uncultured Firmicutes bacterium	759e5d12eb225cce0b20a9792570465f	0	0	0	0	0	0	0	0	0	0	0	0	0	0	0	0	0	0	0	0	0	0	0	0	0	0	0	0	0	0	0	0	0	0	0	0	0	0	0	0	0	0	0
Firmicutes	Clostridia	Clostridiales	Ruminococcaceae	Candidatus Soleaferrea	NA	075bbc9e11dfa77e2e54d9bf148d5c68	0	0	0	0	0	0	0	0	0	0	0	0	0	0	0	0	0	0	0	0	0	0	0	0	0	0	0	0	0	0	0	0	0	0	0	0	0	0	0	0	0	0	0
Firmicutes	Clostridia	Clostridiales	Ruminococcaceae	Candidatus Soleaferrea	uncultured Firmicutes bacterium	620f9b00b4be5e9094db7a7370cfa126	0	0	0	0	0	0	0	0	0	0	0	0	0	0	0	0	0	0	9	14	0	0	0	0	0	0	0	0	0	0	0	58	0	0	0	0	0	45	0	0	0	0	0
Firmicutes	Clostridia	Clostridiales	Ruminococcaceae	Candidatus Soleaferrea	uncultured Ruminococcaceae bacterium	16e65c1c3af114375bcf0bfc908801f9	0	0	0	0	0	0	0	0	0	0	0	0	0	0	0	0	0	0	0	3	0	0	0	0	0	0	0	0	0	0	0	6	0	0	0	0	0	0	0	0	0	9	0
Firmicutes	Clostridia	Clostridiales	Ruminococcaceae	Candidatus Soleaferrea	uncultured Clostridiales bacterium	6adbf64871d1a7d502d8f0111cad3153	0	0	0	0	0	0	0	0	0	0	0	0	0	0	0	0	0	0	0	0	0	0	30	0	0	0	0	0	0	17	28	0	0	0	0	0	0	0	0	0	0	0	74
Firmicutes	Clostridia	Clostridiales	Ruminococcaceae	Candidatus Soleaferrea	uncultured Clostridiales bacterium	82fd9517752d25235a7a9d5f63f1957f	0	0	0	0	0	0	0	0	0	0	0	0	0	0	0	0	0	0	0	0	0	20	0	0	0	0	0	3	21	0	0	0	0	0	0	0	8	8	0	0	0	0	0
Firmicutes	Clostridia	Clostridiales	Ruminococcaceae	Candidatus Soleaferrea	uncultured Clostridiales bacterium	95b9798f535bd6171ed22ff0b6fff529	0	0	0	0	0	0	0	0	0	0	0	0	0	0	0	0	0	0	0	0	0	0	0	0	0	0	0	0	0	0	0	0	0	0	0	0	0	0	0	0	0	0	0
Firmicutes	Clostridia	Clostridiales	Ruminococcaceae	Candidatus Soleaferrea	NA	3037faac61a3669feaf6f65b06f6a8ec	0	0	0	0	0	0	0	0	0	0	0	0	0	0	0	0	0	0	0	0	0	21	0	0	0	0	0	0	0	0	0	0	0	0	0	0	0	0	0	0	0	0	0
Firmicutes	Clostridia	Clostridiales	Ruminococcaceae	Candidatus Soleaferrea	NA	1894c3aadbd5095957c5c749beb301bb	0	0	0	0	0	0	0	0	2	0	0	0	0	0	0	0	0	0	0	0	0	0	0	0	0	0	0	0	0	0	0	0	0	0	0	0	0	0	0	0	0	0	0
Firmicutes	Clostridia	Clostridiales	Ruminococcaceae	Candidatus Soleaferrea	NA	70e39242c84d24f27460f15a119ef2ce	0	0	0	0	0	0	0	0	0	0	0	0	0	0	0	0	0	0	0	0	0	0	0	0	0	0	0	0	0	0	0	0	0	0	0	0	0	0	0	0	0	0	0
Firmicutes	Clostridia	Clostridiales	Ruminococcaceae	Candidatus Soleaferrea	uncultured Firmicutes bacterium	020395e3dfd6545813941c5e86a62528	0	0	0	0	0	0	0	0	0	0	0	0	0	0	0	0	0	0	0	0	0	28	0	0	0	0	0	0	0	0	0	0	0	0	0	0	0	0	0	0	0	0	0
Firmicutes	Clostridia	Clostridiales	Ruminococcaceae	Candidatus Soleaferrea	uncultured Firmicutes bacterium	1e6e61cb2c791b693bc6c161e14eeddb	0	0	0	0	0	0	0	0	0	0	0	0	0	0	0	0	0	0	0	0	0	0	0	0	0	0	0	0	0	0	0	0	0	0	0	0	0	0	0	0	0	0	0
Firmicutes	Clostridia	Clostridiales	Ruminococcaceae	Candidatus Soleaferrea	uncultured Firmicutes bacterium	370f5250763a593cd358c66a0bd4594e	0	0	0	0	0	0	0	0	0	0	0	0	0	0	0	0	0	0	0	20	0	25	0	0	0	0	0	0	0	0	0	0	0	0	0	0	0	24	0	0	0	0	0
Firmicutes	Clostridia	Clostridiales	Ruminococcaceae	Candidatus Soleaferrea	uncultured Firmicutes bacterium	51a545887c10027b6c481b7794a522a5	0	0	0	0	0	0	0	0	0	0	0	0	0	0	0	0	0	0	0	0	0	0	0	0	0	0	0	0	0	0	0	0	0	0	0	0	0	0	0	0	0	12	0
Firmicutes	Clostridia	Clostridiales	Ruminococcaceae	Candidatus Soleaferrea	uncultured Firmicutes bacterium	cb4e2d9d609e021a04cebaabba33210e	0	0	0	0	0	0	0	0	0	0	0	0	0	0	0	0	0	0	0	0	0	0	0	30	0	0	0	0	0	0	0	0	0	0	43	0	0	0	0	0	0	0	0
Firmicutes	Clostridia	Clostridiales	Ruminococcaceae	Candidatus Soleaferrea	NA	73ebe3e9965263d09e464c1583a7166b	0	0	0	0	0	0	0	0	0	0	0	0	0	0	0	0	0	0	0	0	0	0	20	0	0	0	0	0	0	0	0	22	0	0	0	0	0	0	0	0	0	0	17
Firmicutes	Clostridia	Clostridiales	Ruminococcaceae	Candidatus Soleaferrea	NA	be3ebfb40d9901690c88b6255201158b	0	0	0	0	0	0	0	0	0	0	0	0	0	0	0	0	0	0	0	0	0	0	0	0	0	0	0	0	0	0	0	0	0	0	0	0	0	0	0	0	0	0	0
Firmicutes	Clostridia	Clostridiales	Ruminococcaceae	Candidatus Soleaferrea	uncultured Clostridiales bacterium	fe5d567baaf262eee5dade3588f75038	0	0	0	0	0	0	0	0	0	0	0	0	0	0	0	0	0	0	0	0	0	0	0	0	0	0	0	0	0	0	0	0	0	0	0	92	0	0	0	0	156	0	0
Firmicutes	Clostridia	Clostridiales	Ruminococcaceae	Candidatus Soleaferrea	uncultured Clostridiales bacterium	c3278d701cb97d641370c28745656f5d	0	0	0	0	0	0	0	0	0	0	0	0	0	0	0	0	0	0	46	0	0	0	0	0	0	0	0	0	0	0	0	0	60	0	0	0	0	0	0	19	0	0	0
Firmicutes	Clostridia	Clostridiales	Ruminococcaceae	Candidatus Soleaferrea	uncultured Clostridiales bacterium	4e2386b999767b8c208ee131ce286f72	0	0	0	0	0	0	0	0	0	0	0	0	0	0	0	0	0	0	0	0	0	0	0	0	0	0	0	0	0	0	0	0	0	0	0	0	0	0	0	0	0	0	0
Firmicutes	Clostridia	Clostridiales	Ruminococcaceae	Candidatus Soleaferrea	uncultured Clostridiales bacterium	549e493319bb326e9051fa75048098ba	0	0	0	0	0	0	0	0	0	0	0	0	0	0	0	0	0	0	0	0	0	0	0	0	0	0	0	0	0	0	0	0	0	0	0	0	0	0	0	0	0	0	0
Firmicutes	Clostridia	Clostridiales	Ruminococcaceae	Candidatus Soleaferrea	NA	af933a1a9d09c088c089d4491771c679	0	0	0	0	0	0	0	0	0	0	0	0	0	0	0	0	0	0	0	0	0	0	0	0	0	0	0	0	0	0	0	0	0	0	0	0	0	0	0	0	0	0	0
Firmicutes	Clostridia	Clostridiales	Ruminococcaceae	Candidatus Soleaferrea	NA	5be79e37d0a808c811d7683590ded31f	9	0	0	0	0	0	0	0	0	0	0	0	0	0	0	0	0	0	0	0	0	0	0	0	0	0	0	0	0	0	0	0	0	0	0	0	0	0	0	0	0	0	0
Firmicutes	Clostridia	Clostridiales	Ruminococcaceae	Candidatus Soleaferrea	uncultured Ruminococcaceae bacterium	12e3c48be3c67d83eba07aea4b63ff5a	0	0	0	0	0	0	0	0	0	0	0	0	0	0	0	0	0	0	0	0	0	0	0	0	0	0	0	0	0	0	0	0	0	0	0	0	0	0	0	0	0	0	0
Firmicutes	Clostridia	Clostridiales	Ruminococcaceae	uncultured	NA	0903e765cc5067cb0d77e44bd4a3cc52	0	0	0	0	0	0	0	0	0	0	0	0	0	0	0	0	0	0	0	0	0	0	0	0	0	0	0	0	0	0	0	0	0	0	0	0	4	0	0	0	0	0	0
Firmicutes	Clostridia	Clostridiales	Ruminococcaceae	Ruminococcaceae UCG-013	uncultured bacterium	09aee3e5c769180e63aa39642840becc	0	0	0	0	0	0	0	0	0	0	0	0	0	0	0	0	0	0	0	0	0	0	0	0	0	0	0	0	0	0	0	0	0	5	0	0	0	0	0	0	0	0	0
Firmicutes	Clostridia	Clostridiales	Ruminococcaceae	Ruminococcaceae UCG-005	uncultured bacterium	61c1e4683d6c9904fb20be0ea22a958b	0	0	0	0	0	0	0	0	0	0	0	0	0	0	0	0	0	0	0	0	26	119	0	0	0	0	0	28	10	0	0	66	0	0	28	0	1195	87	0	0	0	137	0
Firmicutes	Clostridia	Clostridiales	Ruminococcaceae	Ruminococcaceae UCG-005	NA	4112e9ca73ef9702f0e281c07163edc4	0	0	0	0	0	0	0	0	0	0	0	0	0	0	0	0	0	0	0	0	0	0	58	0	0	0	0	0	0	132	184	0	0	39	0	0	0	0	0	0	0	0	160
Firmicutes	Clostridia	Clostridiales	Ruminococcaceae	Ruminococcaceae UCG-013	uncultured bacterium	7d04ec004eda59def65cc41959dea293	0	0	0	0	0	0	0	0	0	0	0	0	0	0	0	0	0	0	0	12	0	0	0	8	0	0	0	0	0	0	0	27	0	0	115	0	16	114	0	0	0	13	0
Firmicutes	Clostridia	Clostridiales	Ruminococcaceae	Ruminococcaceae UCG-013	uncultured bacterium	88e52b3263391ccf5dfd525a92f23caf	0	0	0	0	0	0	0	0	0	0	0	0	0	0	0	0	0	0	0	0	0	0	0	0	0	0	0	0	0	64	57	0	0	12	0	0	0	0	0	0	0	0	0
Firmicutes	Clostridia	Clostridiales	Ruminococcaceae	Ruminococcaceae UCG-013	uncultured bacterium	fb4ed35eb81b4e2c3ef3fb9f7e964ee9	0	0	0	0	0	0	0	0	0	0	0	0	0	0	0	0	0	0	0	0	0	0	0	0	0	0	0	0	0	0	0	0	0	0	0	0	0	0	14	0	0	0	0
Firmicutes	Clostridia	Clostridiales	Ruminococcaceae	Ruminococcaceae UCG-013	uncultured bacterium	e7a493897165fedb5a3c696600fac0fc	0	0	0	0	0	0	0	0	0	0	0	0	0	0	0	0	0	0	0	0	0	0	0	0	0	0	0	0	0	0	0	0	0	0	0	0	0	0	0	0	0	0	0
Firmicutes	Clostridia	Clostridiales	Ruminococcaceae	Ruminococcaceae UCG-013	uncultured bacterium	363d7642f4970423f983361ee3efd810	0	0	0	0	0	0	0	0	0	0	0	0	0	0	0	0	0	0	0	0	0	0	0	0	0	0	0	0	0	0	0	0	0	0	0	0	0	0	0	0	0	0	0
Firmicutes	Clostridia	Clostridiales	Ruminococcaceae	Ruminococcaceae UCG-013	uncultured bacterium	96eec43f1c6cb7b3ecb8ab1f7a3622a2	0	0	0	0	0	0	0	0	0	0	0	0	0	0	0	0	0	0	0	0	0	0	0	0	0	0	0	0	0	2328	2970	0	0	653	0	0	0	0	393	0	0	0	0
Firmicutes	Clostridia	Clostridiales	Ruminococcaceae	Ruminococcaceae UCG-013	uncultured bacterium	4ad74289b29f58b0f2f7f2b06dee6b15	0	0	0	0	0	0	0	0	0	0	0	0	0	0	0	0	0	0	0	0	0	0	0	0	0	0	0	0	0	1184	1482	0	0	302	0	0	0	0	236	0	0	0	0
Firmicutes	Clostridia	Clostridiales	Ruminococcaceae	Ruminococcaceae UCG-013	uncultured bacterium	d1d97cfd70422a49745c44070bc01e1d	0	0	0	0	0	0	0	0	0	0	0	0	0	0	0	0	0	0	0	0	0	54	0	0	0	0	0	0	0	0	0	0	0	0	0	0	0	0	0	0	0	0	0
Firmicutes	Clostridia	Clostridiales	Ruminococcaceae	Ruminococcaceae UCG-013	uncultured bacterium	3dff295851a904f0f54cd78e05f20047	0	0	0	0	0	0	0	0	0	0	0	0	0	0	0	0	0	0	0	195	0	13023	0	0	0	0	0	275	44	0	0	96	0	0	0	0	1049	316	160	0	0	38	0
Firmicutes	Clostridia	Clostridiales	Ruminococcaceae	Ruminococcaceae UCG-013	uncultured bacterium	1813bd884e16d58ba69e32502940e6c1	0	0	0	0	0	0	0	0	0	0	0	0	0	0	0	0	0	0	0	190	0	15823	0	0	0	0	0	282	0	0	0	99	0	0	0	0	1194	379	184	0	0	0	0
Firmicutes	Clostridia	Clostridiales	Ruminococcaceae	Ruminococcaceae UCG-013	uncultured bacterium	26ba9997185734510dafec0b0a722c6f	0	0	0	0	0	0	0	0	0	0	0	0	0	0	0	0	0	0	0	169	0	12027	0	0	0	0	0	263	0	0	0	8	0	0	0	0	309	61	136	0	0	32	0
Firmicutes	Clostridia	Clostridiales	Ruminococcaceae	Ruminococcaceae UCG-013	uncultured bacterium	2c184389fff6bc43e6518948fea76ef3	0	0	0	0	0	0	0	0	0	0	0	0	0	0	0	0	0	0	0	0	0	0	0	0	0	0	0	0	0	0	0	55	0	0	0	0	818	224	0	0	0	0	0
Firmicutes	Clostridia	Clostridiales	Ruminococcaceae	uncultured	uncultured bacterium	f3973f2e3a75dac04f5305dab37db231	0	0	0	0	0	0	0	0	0	0	0	0	0	0	0	0	0	0	0	0	0	0	0	0	0	0	0	0	0	0	0	0	0	0	0	0	0	0	0	0	0	0	0
Firmicutes	Clostridia	Clostridiales	Ruminococcaceae	NA	NA	4c69700d60312b216a167f3d5bb5aee7	0	0	0	0	0	0	0	0	0	0	0	0	0	0	0	0	0	0	0	0	0	0	0	0	0	0	0	0	0	0	0	0	0	0	0	0	0	0	0	0	0	0	0
Firmicutes	Clostridia	Clostridiales	Ruminococcaceae	NA	NA	8f02bb059f32ac954e2b0b59188f6246	0	0	7	0	0	0	0	0	0	0	0	0	0	0	0	0	0	0	0	0	0	0	0	0	0	0	0	0	0	0	0	0	0	0	0	0	0	0	0	0	0	0	0
Firmicutes	Clostridia	Clostridiales	Ruminococcaceae	NA	NA	6a7bf79523d70afe242d1bced964f6dd	0	0	0	0	0	0	0	0	0	0	0	0	0	0	0	0	0	0	0	0	0	0	0	0	0	0	0	0	0	0	0	0	0	8	0	0	0	0	0	0	0	0	0
Firmicutes	Clostridia	Clostridiales	NA	NA	NA	1002a42cb134a1fdb1a4d2a3de4a8f58	0	0	0	0	0	0	0	0	0	17	0	0	0	0	0	0	0	0	0	0	0	0	0	0	0	0	0	0	0	0	0	0	0	0	0	0	0	0	0	0	0	0	0
Firmicutes	Clostridia	Clostridiales	Ruminococcaceae	NA	NA	c6f11652057215166f167154690bd6da	0	0	0	0	0	0	0	0	0	0	0	0	0	0	0	0	0	0	0	0	0	0	0	0	0	0	0	0	0	0	0	0	0	0	0	0	0	0	0	0	0	0	0
Firmicutes	Clostridia	Clostridiales	Ruminococcaceae	Ruminococcaceae UCG-004	uncultured rumen bacterium	d93a13c1b90349b8adfbf48ea657bcd1	0	0	0	0	0	0	0	0	0	0	0	0	0	0	0	0	0	0	10	0	0	0	0	0	0	0	0	0	0	0	0	0	10	0	0	14	0	0	0	0	7	0	0
Firmicutes	Clostridia	Clostridiales	Ruminococcaceae	Ruminiclostridium 9	NA	e8d477b9ea3c0a690e61a38f0434ade8	0	0	0	0	0	0	0	0	0	0	0	0	0	0	0	0	0	0	0	0	0	0	0	0	0	0	0	0	0	0	0	0	0	0	0	0	0	0	0	0	0	0	0
Firmicutes	Clostridia	Clostridiales	Ruminococcaceae	Ruminiclostridium 9	Colidextribacter massiliensis	d296627c8ae61d042a536fe2943e87e9	0	0	0	0	0	0	0	0	0	0	0	0	0	0	0	0	0	0	0	0	0	0	0	0	0	0	0	0	0	0	0	0	0	0	0	0	0	0	0	0	0	0	0
Firmicutes	Clostridia	Clostridiales	Ruminococcaceae	Ruminiclostridium 9	Colidextribacter massiliensis	cdd22cd3d57942d883e5d8f21ceb8cf7	0	0	0	0	0	0	0	0	0	0	0	0	0	0	0	0	0	0	0	0	0	0	0	0	0	0	0	0	0	0	0	0	0	0	0	0	0	0	0	0	0	0	0
Firmicutes	Clostridia	Clostridiales	Ruminococcaceae	Ruminiclostridium 9	Colidextribacter massiliensis	a4b9f4304b83ec104902d016bd3926d2	0	0	0	0	0	0	0	0	0	0	0	0	0	0	0	0	0	0	0	8	0	0	0	0	0	0	0	0	0	0	0	5	0	0	0	0	0	13	0	0	0	0	0
Firmicutes	Clostridia	Clostridiales	Ruminococcaceae	NA	NA	5aef890ec20dfc6e713cb371c58fd4ed	0	0	0	0	0	0	0	0	0	0	0	0	0	0	0	0	0	0	0	0	0	0	0	0	0	0	0	0	0	0	0	0	0	0	0	0	0	0	0	0	0	0	0
Firmicutes	Clostridia	Clostridiales	Ruminococcaceae	Intestinimonas	NA	33ff7d878cc110b97b821f6b5e1b7c29	310	77	554	270	544	0	278	303	227	759	448	418	579	231	122	0	22	88	0	0	0	0	0	0	0	0	0	0	0	0	0	0	0	0	0	0	0	0	0	0	0	0	0
Firmicutes	Clostridia	Clostridiales	Ruminococcaceae	Intestinimonas	NA	f9e3ac72191c19dc7b3cbf0560af27cc	0	0	0	0	0	0	0	0	58	0	0	0	0	0	0	0	0	0	0	0	0	0	0	0	0	0	0	0	0	0	0	0	0	0	0	0	0	0	0	0	0	0	0
Firmicutes	Clostridia	Clostridiales	Ruminococcaceae	Intestinimonas	NA	259a5f05c3f504164d8d3dbe817d8f94	0	0	0	0	0	0	0	0	0	0	0	0	0	0	0	0	0	0	0	0	0	0	0	0	0	0	0	0	0	0	0	0	0	0	0	0	0	0	0	0	0	0	0
Firmicutes	Clostridia	Clostridiales	Ruminococcaceae	Intestinimonas	NA	a3d7d914ef2d83e063ac244f81f4f81e	0	0	0	0	0	0	0	0	0	0	0	0	0	0	0	0	0	0	0	0	0	0	0	0	0	0	0	0	0	0	0	0	0	0	0	0	0	0	0	0	0	0	0
Firmicutes	Clostridia	Clostridiales	Ruminococcaceae	Intestinimonas	NA	7fee17553317dcd3d29adfdd7e8b6228	0	0	0	0	0	0	0	0	0	0	0	0	0	0	0	0	0	0	0	0	0	0	0	0	0	0	0	0	0	0	0	0	0	0	0	0	0	0	0	0	0	0	0
Firmicutes	Clostridia	Clostridiales	Ruminococcaceae	Intestinimonas	NA	c73f43147c41420ee452e796fa9efd5d	0	0	0	0	0	0	0	0	0	0	0	0	0	0	0	0	0	0	0	0	0	0	0	0	0	0	0	0	0	0	0	0	0	0	0	0	0	0	0	0	0	0	0
Firmicutes	Clostridia	Clostridiales	Ruminococcaceae	NA	NA	342857a01dd474271619fe2e75c5d636	0	0	0	0	0	0	0	0	0	0	0	0	0	0	0	0	0	0	0	0	0	0	0	0	0	0	0	0	0	0	0	0	0	0	0	0	0	0	0	0	0	0	0
Firmicutes	Clostridia	Clostridiales	Ruminococcaceae	Intestinimonas	NA	4e68f527de6e849f260aa758aa6e5841	0	0	0	0	0	0	0	0	0	0	0	0	0	0	0	0	0	0	0	0	0	0	0	0	0	0	0	0	0	0	0	0	0	0	0	0	0	0	0	155	0	0	0
Firmicutes	Clostridia	Clostridiales	Ruminococcaceae	Intestinimonas	NA	450cbe55d37223250cddd30f1b0e73fc	0	0	0	0	0	0	0	0	0	0	0	0	0	0	0	0	0	0	0	0	0	0	0	0	0	0	0	0	0	0	0	0	0	0	0	0	0	0	0	0	0	0	0
Firmicutes	Clostridia	Clostridiales	Ruminococcaceae	Intestinimonas	NA	681539cd7c92f19b0f63dec3ccca6d4b	0	0	0	0	0	0	0	0	0	0	0	0	0	0	0	0	0	0	0	0	0	0	0	0	0	0	0	0	0	0	0	0	0	0	0	0	0	0	0	0	0	0	0
Firmicutes	Clostridia	Clostridiales	Ruminococcaceae	Intestinimonas	NA	5a97c338d571a1f766559407a97ff7ba	0	0	0	0	0	0	0	0	0	0	0	0	0	0	0	0	0	0	0	0	0	0	0	0	0	0	0	0	0	0	0	0	0	0	0	146	0	0	0	0	0	0	0
Firmicutes	Clostridia	Clostridiales	Ruminococcaceae	Intestinimonas	NA	757a1fd9d8d1d4ce30897856a643a679	0	0	0	0	0	0	0	0	0	0	0	0	0	0	0	0	0	0	1912	0	0	0	0	0	0	0	0	0	0	0	0	0	1852	0	0	519	0	0	58	267	23	0	0
Firmicutes	Clostridia	Clostridiales	Ruminococcaceae	Intestinimonas	NA	5f853ce82b5d5790ad938dd7784142ca	0	0	0	0	0	0	0	0	0	0	0	0	0	0	0	0	0	0	0	0	0	0	0	0	0	0	0	0	0	0	0	0	0	0	0	0	0	0	0	0	0	0	0
Firmicutes	Clostridia	Clostridiales	Ruminococcaceae	Intestinimonas	NA	e9fef35e840274cc67e3eff5e0032f2b	35	0	104	0	71	0	122	0	0	158	0	40	52	0	0	0	254	0	44	63	0	23	0	14	0	0	0	36	9	0	64	40	45	0	59	68	80	50	0	0	76	416	0
Firmicutes	Clostridia	Clostridiales	Ruminococcaceae	Intestinimonas	NA	033836e833f89f94f520e35d67c9b136	0	0	0	0	0	0	0	0	0	0	0	0	0	0	0	0	0	0	0	0	0	0	0	0	0	0	0	0	0	0	0	0	0	0	0	0	0	0	0	0	0	0	0
Firmicutes	Clostridia	Clostridiales	Ruminococcaceae	Intestinimonas	NA	1ccdfd25b292b8f86c049bb318762ea0	0	0	0	0	0	0	0	0	0	0	0	0	0	0	0	0	0	0	0	0	0	0	0	0	0	0	0	0	0	0	0	0	0	0	0	0	0	0	0	0	0	0	0
Firmicutes	Clostridia	Clostridiales	Ruminococcaceae	Intestinimonas	NA	d372986d69b450bebabe1388d23079ab	0	0	48	0	0	0	0	0	0	0	0	0	0	0	0	0	0	0	0	0	0	0	0	0	0	0	0	0	0	0	0	0	0	0	0	0	0	0	0	0	0	0	0
Firmicutes	Clostridia	Clostridiales	Ruminococcaceae	NA	NA	b79e51aabae0506325d38eb7d406add4	0	0	0	0	0	0	0	0	0	0	0	0	0	0	0	0	0	0	0	0	0	0	0	0	0	0	0	0	0	0	0	0	0	0	0	0	0	0	0	0	0	0	0
Firmicutes	Clostridia	Clostridiales	Ruminococcaceae	NA	NA	453a498886cddaf0b92322bd8c15d752	0	0	0	0	0	0	0	0	0	0	0	0	0	0	0	0	0	0	0	0	0	0	0	0	0	0	0	0	0	0	0	0	0	0	0	0	0	0	0	0	0	0	0
Firmicutes	Clostridia	Clostridiales	Ruminococcaceae	NA	NA	097661b375752a986b6ee641acd0d649	0	0	0	0	0	0	0	0	0	0	0	0	0	0	0	0	0	0	0	0	0	0	0	0	0	0	0	0	0	0	0	0	0	0	0	0	0	0	0	0	0	0	0
Firmicutes	Clostridia	Clostridiales	Ruminococcaceae	Intestinimonas	NA	615285a80e03327ddca0adc97d124e0f	0	0	0	0	0	0	0	0	0	0	0	0	0	0	0	0	0	0	0	0	0	0	0	0	0	0	0	0	0	0	0	0	0	0	0	0	0	0	0	21	0	0	0
Firmicutes	Clostridia	Clostridiales	Ruminococcaceae	Intestinimonas	NA	f901f86a4f4cd21fec1e0c9df237c236	0	0	0	0	0	0	0	0	0	0	0	0	0	0	0	0	0	0	0	0	0	0	0	0	0	0	0	0	0	0	0	0	0	0	0	0	0	0	0	0	0	0	0
Firmicutes	Clostridia	Clostridiales	Ruminococcaceae	Intestinimonas	NA	b543c65bfeaaa29b315449717233bfa7	0	0	0	0	0	0	0	0	0	0	0	0	0	0	0	0	0	0	0	0	0	0	29	0	0	0	0	0	0	31	0	0	0	11	0	0	0	55	0	0	0	0	15
Firmicutes	Clostridia	Clostridiales	Ruminococcaceae	Intestinimonas	NA	0b26c988fe4e0963a834da12d88c8725	0	0	0	0	0	0	0	0	0	0	0	0	0	0	0	0	0	0	0	0	0	0	0	0	0	0	0	0	0	0	0	0	0	0	25	0	0	0	0	0	0	0	0
Firmicutes	Clostridia	Clostridiales	Ruminococcaceae	NA	NA	ae34e943d87995579540d3be1fd06d49	0	0	0	0	0	0	0	0	0	0	0	0	0	0	0	0	0	0	0	0	0	0	0	0	0	0	0	0	0	0	10	0	0	0	0	0	0	0	0	0	0	0	0
Firmicutes	Clostridia	Clostridiales	Ruminococcaceae	NA	NA	23e35cbe60ccdc078dadb880f3336ac7	0	0	0	0	0	0	0	0	0	0	0	0	0	0	0	0	0	0	0	0	0	0	0	0	0	0	0	0	0	0	0	0	0	0	0	0	0	0	7	0	0	0	0
Firmicutes	Clostridia	Clostridiales	Ruminococcaceae	NA	NA	a1885ff27cedae1391a8414e73a415bd	0	0	0	0	0	0	0	0	0	0	0	0	0	0	0	0	0	0	0	0	0	0	0	0	0	0	0	0	0	0	0	0	0	0	0	0	0	0	0	0	0	0	7
Firmicutes	Clostridia	Clostridiales	Ruminococcaceae	NA	NA	1ec8dd52aea831375cf1ec91360e02f9	0	0	0	0	0	0	0	0	0	0	0	0	18	0	0	0	0	0	0	0	0	0	0	0	0	0	0	0	0	0	0	0	0	0	0	0	0	0	0	0	0	0	0
Firmicutes	Clostridia	Clostridiales	Ruminococcaceae	uncultured	uncultured bacterium	f37335fab1965646d8e20faa295fe1f4	0	0	3	0	0	0	0	0	0	0	0	0	0	0	0	0	0	0	0	0	0	0	0	0	0	0	0	0	0	0	0	0	0	0	0	0	0	0	0	0	0	0	0
Firmicutes	Clostridia	Clostridiales	Ruminococcaceae	NA	NA	95d97c216d5aee09c97220cc79991fe4	0	0	0	0	0	0	0	0	0	0	0	0	0	6	0	0	0	0	0	0	0	0	0	0	0	0	0	0	0	0	0	0	0	0	0	0	0	0	0	0	0	0	0
Firmicutes	Clostridia	Clostridiales	Ruminococcaceae	uncultured	NA	c41555013b3c83bfc6e3960c1aaef1c3	0	0	0	0	0	0	0	0	0	0	0	0	0	0	0	0	0	0	0	0	0	0	0	0	0	0	0	0	0	0	0	0	0	0	0	0	0	0	0	0	0	6	0
Firmicutes	Clostridia	Clostridiales	Ruminococcaceae	NA	NA	f35580bc4f52f83845b14975bcb6a639	0	0	0	0	477	0	0	0	0	0	0	0	0	0	0	0	0	0	0	0	0	0	0	0	0	0	0	0	0	0	0	0	0	0	0	0	0	0	0	0	0	0	0
Firmicutes	Clostridia	Clostridiales	Ruminococcaceae	NA	NA	3fb0a7a2ed92c2c1bb062b2a3583a3d4	2003	153	395	3344	346	51	1081	113	1220	1479	951	0	2437	472	0	0	0	0	0	0	0	0	0	0	0	0	0	0	0	0	0	0	0	0	0	0	0	0	0	0	0	0	0
Firmicutes	Clostridia	Clostridiales	Ruminococcaceae	NA	NA	7fe1531b122bf5e7b66050a94cf07aaa	0	0	716	1497	0	0	0	330	389	0	407	725	1615	367	139	523	135	539	0	0	3	0	0	0	0	0	0	0	0	0	0	0	0	0	0	0	0	0	0	0	0	0	0
Firmicutes	Clostridia	Clostridiales	Ruminococcaceae	NA	NA	a9f299c8e2af87e2f94b6292705c9911	0	0	0	0	0	0	0	0	0	0	0	0	0	0	0	0	0	0	0	0	0	0	0	0	0	0	0	0	0	0	0	0	0	0	0	0	0	0	0	0	0	0	0
Firmicutes	Clostridia	Clostridiales	Ruminococcaceae	NA	NA	6824072e8fd67af61a5a90059aff0673	0	0	0	0	0	0	0	0	0	0	0	0	0	0	0	0	0	0	0	0	0	0	0	0	0	0	0	0	0	0	0	0	0	0	0	0	0	0	0	0	0	0	0
Firmicutes	Clostridia	Clostridiales	Ruminococcaceae	NA	NA	bd16fea641a143ec0908736ea46c62d1	0	0	0	0	0	0	0	0	0	0	0	0	0	0	0	2	0	0	0	0	0	0	0	0	0	0	0	0	0	0	0	0	0	0	0	0	0	0	0	0	0	0	0
Firmicutes	Clostridia	Clostridiales	Ruminococcaceae	uncultured	uncultured bacterium	4267386a26246c309a0111b187d33c66	0	0	0	0	0	0	0	0	0	0	0	0	0	0	0	0	0	0	0	0	0	0	0	0	0	0	0	0	0	0	0	0	0	0	0	0	0	0	0	0	0	0	0
Firmicutes	Clostridia	Clostridiales	Ruminococcaceae	uncultured	NA	6fc46cd4a78f63c7a395412e10dfbe6d	0	0	0	0	0	0	0	0	0	0	0	5	0	0	0	0	0	0	0	0	0	0	0	0	0	0	0	0	0	0	0	0	0	0	0	0	0	0	0	0	0	0	0
Firmicutes	Clostridia	Clostridiales	Ruminococcaceae	uncultured	uncultured bacterium	1e898f9c3ebfe46a4d48c6abbe0af1f9	0	0	0	11	0	0	0	0	0	0	0	0	0	0	0	0	0	0	0	0	0	0	0	0	0	0	0	0	0	0	0	0	0	0	0	0	0	0	0	0	0	0	0
Firmicutes	Clostridia	Clostridiales	Ruminococcaceae	uncultured	NA	0ff01e8315f31458cf5c16efa7c9afdd	0	0	0	0	0	0	0	0	0	0	0	0	0	0	0	0	0	0	0	0	0	0	0	0	0	0	0	0	0	0	0	0	0	0	0	0	0	0	0	0	0	0	0
Firmicutes	Clostridia	Clostridiales	Ruminococcaceae	uncultured	NA	81c4182b90bac4e3c3bf0424e596e7e4	0	0	0	0	0	0	0	0	0	0	0	0	0	0	0	0	0	0	0	0	0	0	0	0	0	0	0	0	0	0	0	0	0	0	0	0	0	0	0	0	0	0	0
Firmicutes	Clostridia	Clostridiales	Ruminococcaceae	uncultured	NA	ddee29ec8ef9788aaeef5580aa64b5f6	0	0	0	0	0	0	0	0	0	2	0	0	0	0	0	0	0	0	0	0	0	0	0	0	0	0	0	0	0	0	0	0	0	0	0	0	0	0	0	0	0	0	0
Firmicutes	Clostridia	Clostridiales	Lachnospiraceae	NA	NA	9f36a87dd41c7bcb8d1064da82a15103	0	0	0	0	0	0	0	0	0	0	0	0	0	0	0	0	0	0	0	0	0	0	0	0	0	0	0	0	0	0	0	0	0	0	0	0	0	0	0	0	0	24	0
Firmicutes	Clostridia	Clostridiales	Ruminococcaceae	Ruminococcaceae UCG-010	uncultured bacterium	1e0714982c555b244c4cde6a9739aabd	0	0	0	0	0	0	0	0	0	0	0	0	0	0	0	0	0	0	0	0	0	0	0	0	0	0	0	0	0	0	0	0	0	0	0	0	0	0	0	0	0	656	0
Firmicutes	Clostridia	Clostridiales	Ruminococcaceae	Ruminococcaceae UCG-010	uncultured bacterium	3d04a9c16109f5c86ffbbfeb515ce691	0	0	0	0	0	0	0	0	0	0	0	0	0	0	0	0	0	0	0	176	169	0	24	13	0	9	0	16	0	4	0	1211	0	0	439	0	527	614	34	0	0	265	114
Firmicutes	Clostridia	Clostridiales	Ruminococcaceae	Ruminococcaceae UCG-010	uncultured bacterium	8ca6812b2189f9179ea33f78b500ffbf	0	0	0	0	0	0	0	0	0	0	0	0	0	0	0	0	0	0	0	0	0	0	0	0	0	0	0	0	0	0	0	0	0	0	0	0	0	0	0	0	0	0	0
Firmicutes	Clostridia	Clostridiales	Ruminococcaceae	Ruminococcaceae UCG-010	uncultured bacterium	74e8474633aaedcaa50cf4e5fef18a04	0	0	0	0	0	0	0	0	0	0	0	0	0	0	0	0	0	0	0	0	0	0	0	0	0	0	0	0	0	0	0	0	0	0	0	0	329	0	0	0	0	0	0
Firmicutes	Clostridia	Clostridiales	Ruminococcaceae	Ruminococcaceae UCG-010	uncultured bacterium	818586ae7c47cd032834b36689d52fa3	0	0	0	0	0	0	0	0	0	0	0	0	0	0	0	0	0	0	0	0	0	0	0	0	0	0	0	0	0	0	0	0	0	0	0	0	0	0	0	0	0	0	0
Firmicutes	Clostridia	Clostridiales	Ruminococcaceae	Ruminococcaceae UCG-010	uncultured bacterium	f4d2417819fd91a3908bd3e59cbfc847	0	0	0	0	0	0	0	0	0	0	0	0	0	0	0	0	0	0	0	0	0	0	0	0	0	0	0	0	0	0	0	5	0	0	0	0	0	0	0	0	0	0	0
Firmicutes	Clostridia	Clostridiales	Lachnospiraceae	NA	NA	49fa4d53aa68585f0d2d011c7021d9e1	0	0	0	0	0	0	0	0	0	0	0	0	0	0	0	0	0	0	0	0	0	0	0	0	0	0	0	0	0	0	0	0	0	0	0	0	0	0	0	0	0	5	0
Firmicutes	Clostridia	Clostridiales	Ruminococcaceae	Ruminococcaceae NK4A214 group	uncultured bacterium	5d21b130d9cd9a2516dfe7d13d8dd23b	0	0	0	0	0	0	0	0	0	0	0	0	0	0	0	0	0	0	0	0	0	0	0	11	0	0	3	0	30	0	0	65	0	0	0	0	17	0	0	0	0	0	0
Firmicutes	Clostridia	Clostridiales	Ruminococcaceae	Ruminococcaceae NK4A214 group	uncultured bacterium	0e227bec3d26d14f7a8f71edc8e9dd7b	0	0	0	0	0	0	0	0	0	0	0	0	0	0	0	0	0	0	0	105	0	36	0	0	0	7	0	0	0	0	0	155	0	0	38	0	0	210	108	0	0	98	0
Firmicutes	Clostridia	Clostridiales	Ruminococcaceae	Ruminococcaceae NK4A214 group	uncultured bacterium	f383f92be433d2b1fcc677fb509b91a1	0	0	0	0	0	0	0	0	0	0	0	0	0	0	0	0	0	0	0	0	0	0	0	0	0	0	0	0	0	95	259	0	0	42	0	0	0	0	0	0	0	0	0
Firmicutes	Clostridia	Clostridiales	Ruminococcaceae	Ruminococcaceae NK4A214 group	uncultured bacterium	7c14b8609ff61b4527a9066ef4b53d84	0	0	0	0	0	0	0	0	0	0	0	0	0	0	0	0	0	0	0	151	76	0	0	0	0	0	0	70	0	0	0	88	0	0	0	0	54	245	0	0	0	0	0
Firmicutes	Clostridia	Clostridiales	Ruminococcaceae	Ruminococcaceae NK4A214 group	uncultured bacterium	878efa48d629b18c7d87b9c6af2d4f90	0	0	0	0	0	0	0	0	0	0	0	0	0	0	0	0	0	0	0	0	74	0	0	0	0	0	0	0	0	0	0	0	0	0	0	0	0	0	0	0	0	0	0
Firmicutes	Clostridia	Clostridiales	Ruminococcaceae	Ruminococcaceae NK4A214 group	uncultured bacterium	4c5b605f0ce2717ed246022c026f1412	0	0	0	0	0	0	0	0	0	0	0	0	0	0	0	0	0	0	0	0	0	0	0	0	0	0	0	0	0	0	0	0	0	0	0	0	0	0	55	0	0	0	0
Firmicutes	Clostridia	Clostridiales	Peptococcaceae	uncultured	uncultured bacterium	e13dc6f91ee6a37075fe28e41cc1baff	0	0	0	0	0	0	0	0	0	0	0	0	0	0	0	0	0	0	0	0	0	0	0	0	0	0	0	0	0	0	0	0	0	0	0	0	0	0	0	0	0	0	0
Firmicutes	Clostridia	Clostridiales	Ruminococcaceae	Ruminococcaceae NK4A214 group	uncultured bacterium	f48bfd281402785f8a832ab4e4f75012	0	0	0	0	0	0	0	0	0	0	0	0	0	0	0	0	0	0	0	0	0	0	0	0	0	0	0	0	0	0	0	0	0	0	0	0	0	0	107	0	0	0	0
Firmicutes	Clostridia	Clostridiales	Ruminococcaceae	Ruminococcaceae NK4A214 group	uncultured bacterium	afa8e3f9398b16b8c4470fc6913ab179	0	0	0	0	0	0	0	0	0	0	0	0	0	0	0	0	0	0	0	0	0	0	0	0	0	0	0	0	0	327	813	0	0	157	0	0	0	0	243	0	0	0	168
Firmicutes	Clostridia	Clostridiales	Ruminococcaceae	Ruminococcaceae NK4A214 group	uncultured bacterium	03bd76d6cd88a7278f53346d9ec791c6	0	0	0	0	0	0	0	0	0	0	0	0	0	0	0	0	0	0	0	0	0	0	0	0	0	0	0	0	0	0	0	0	0	0	0	0	0	0	0	0	0	0	57
Firmicutes	Clostridia	Clostridiales	Ruminococcaceae	Ruminococcaceae NK4A214 group	uncultured bacterium	7e62721a4799d5a213c32f069ff7279d	0	0	0	0	0	0	0	0	0	0	0	0	0	0	0	0	0	0	0	0	0	0	0	0	0	0	0	0	0	0	0	0	0	0	0	0	0	0	0	0	0	0	0
Firmicutes	Clostridia	Clostridiales	Ruminococcaceae	Ruminococcaceae NK4A214 group	uncultured bacterium	55ef72c9a5dabd743cd61ad07ec1da68	0	0	0	0	0	0	0	0	0	0	0	0	0	0	0	0	0	0	0	289	92	52	0	177	0	0	0	188	31	0	0	294	0	0	712	0	107	698	0	0	0	0	0
Firmicutes	Clostridia	Clostridiales	Ruminococcaceae	Ruminococcaceae NK4A214 group	uncultured bacterium	e5cca1347122cc65d2f899fde04a858c	0	0	0	0	0	0	0	0	0	0	0	0	0	0	0	0	0	0	0	0	0	0	0	0	0	0	0	0	0	0	0	0	0	0	35	0	0	0	0	0	0	0	0
Firmicutes	Clostridia	Clostridiales	Ruminococcaceae	Ruminococcaceae NK4A214 group	uncultured bacterium	b9139153c7cece94b60edb895192ce2a	0	0	0	0	0	0	0	0	0	0	0	0	0	0	0	0	0	0	0	0	0	0	17	0	0	0	0	0	0	0	0	0	0	0	0	0	0	0	0	0	0	0	29
Firmicutes	Clostridia	Clostridiales	Ruminococcaceae	Ruminococcaceae NK4A214 group	uncultured bacterium	5de43c80804102904025aed0170c1140	0	0	0	0	0	0	0	0	0	0	0	0	0	0	0	0	0	0	0	0	0	0	0	0	0	0	0	0	0	0	0	0	0	0	0	0	0	0	0	0	0	0	29
Firmicutes	Clostridia	Clostridiales	Ruminococcaceae	Ruminococcaceae NK4A214 group	uncultured bacterium	dff0d4541f6728143227bbcb69ff8208	0	0	0	0	0	0	0	0	0	0	0	0	0	0	0	0	0	0	0	0	0	0	0	0	0	0	0	0	0	0	0	0	0	0	0	0	0	0	0	0	0	0	0
Firmicutes	Clostridia	Clostridiales	Ruminococcaceae	Ruminococcaceae NK4A214 group	NA	da521663a5389ce586fbf27a1c42d02f	5	0	13	14	0	0	4	0	6	0	0	6	7	0	0	0	0	0	0	0	0	0	0	0	0	0	0	0	0	0	0	0	0	0	0	0	0	0	0	0	0	0	0
Firmicutes	Clostridia	Clostridiales	Ruminococcaceae	Ruminococcaceae NK4A214 group	NA	f0a9bf863acf01aae203a20fdb17c049	0	0	0	0	0	0	0	0	0	0	0	0	0	0	0	0	0	0	0	0	0	0	0	0	0	0	0	0	0	0	0	0	0	0	0	0	0	0	0	0	0	0	0
Firmicutes	Clostridia	Clostridiales	Ruminococcaceae	Ruminococcaceae NK4A214 group	NA	6ee14c85521aafc90f6f0a8d44b73863	0	0	0	0	0	0	0	0	0	0	0	0	0	0	0	0	0	0	0	0	0	0	0	0	0	0	0	0	0	0	0	0	0	0	0	0	0	0	0	0	0	0	0
Firmicutes	Clostridia	Clostridiales	Ruminococcaceae	Ruminococcaceae NK4A214 group	NA	56f5c064324acd892b7d6bf41c128850	0	0	0	0	0	0	0	0	0	0	0	0	0	0	0	0	0	0	0	0	0	0	0	0	0	0	0	0	0	0	0	0	0	0	0	15	0	0	0	0	0	0	0
Firmicutes	Clostridia	Clostridiales	Ruminococcaceae	Ruminococcaceae NK4A214 group	NA	bfa4b62b333528d6289cfb4cf9bf2ea8	0	0	0	0	0	0	0	0	0	0	0	0	0	0	0	0	0	0	0	0	0	0	0	0	0	0	0	0	0	0	0	0	0	0	0	0	0	0	0	0	0	0	0
Firmicutes	Clostridia	Clostridiales	Ruminococcaceae	Ruminococcaceae NK4A214 group	NA	54e735f6ab808d9f0472e489695b882e	0	0	0	0	0	0	0	0	0	0	0	0	0	0	0	0	0	0	0	0	0	0	0	0	0	0	0	0	0	0	0	0	0	0	0	0	0	0	0	0	0	0	0
Firmicutes	Clostridia	Clostridiales	Ruminococcaceae	Ruminococcaceae NK4A214 group	NA	4a3c5891efaa4a2be7823e4d82588b77	0	0	0	0	0	0	0	0	0	0	0	0	0	0	0	0	0	0	0	0	0	0	0	0	0	0	0	0	0	0	0	0	0	0	0	0	0	0	0	0	0	0	0
Firmicutes	Clostridia	Clostridiales	Ruminococcaceae	Ruminococcaceae NK4A214 group	NA	bf270589e8c13c52a255b85c7b0d2ff7	0	0	0	0	0	0	0	5	0	0	0	0	0	0	0	0	0	0	0	0	0	0	0	0	0	0	0	0	0	0	0	0	0	0	0	0	0	0	0	0	0	0	0
Firmicutes	Clostridia	Clostridiales	Ruminococcaceae	Ruminococcaceae NK4A214 group	NA	9b50893982cfbe0f713354a38f9eb3c0	0	0	0	0	0	0	0	0	0	0	0	0	0	0	0	0	0	0	0	0	0	0	0	0	0	0	0	0	0	0	0	0	0	0	0	0	0	0	0	0	0	0	0
Firmicutes	Clostridia	Clostridiales	NA	NA	NA	4c6f729bf8bd760b788c5446b4e01581	0	0	0	0	0	0	0	0	0	0	0	0	0	0	0	0	0	0	0	0	0	0	0	0	0	0	0	0	0	0	0	0	0	0	0	0	0	0	0	0	0	0	0
Firmicutes	Clostridia	Clostridiales	Ruminococcaceae	Ruminococcus 2	NA	70c2e554abd9f0066c840b6295284e95	0	0	0	0	0	0	0	0	0	0	0	0	0	0	0	0	0	0	0	0	0	0	0	0	0	0	0	0	0	0	0	0	0	0	0	0	0	7	0	0	0	0	0
Firmicutes	Clostridia	Clostridiales	Lachnospiraceae	NA	NA	eee57e77e7ad7872fd4a6e6adaf5ccd6	0	0	0	0	0	0	0	0	0	0	0	0	0	0	0	0	0	0	0	0	0	0	0	0	0	0	0	0	0	0	0	0	0	0	14	0	0	0	0	0	0	0	0
Firmicutes	Clostridia	Clostridiales	Lachnospiraceae	NA	NA	d8d039acd900fb96f444b63e3bf35cac	0	0	0	0	0	0	0	0	0	0	0	0	0	0	0	0	0	0	0	0	0	0	0	0	0	0	0	0	0	0	0	0	0	0	0	0	0	0	0	0	0	0	0
Firmicutes	Clostridia	Clostridiales	Ruminococcaceae	Ruminococcus 1	Ruminococcus sp. Zagget7	6073961e549efc37fd9197f832210ba8	0	0	0	0	0	0	0	0	0	0	0	0	0	0	0	0	0	0	0	0	0	0	0	0	0	0	0	0	0	0	0	0	0	0	0	0	0	0	0	0	0	0	0
Firmicutes	Clostridia	Clostridiales	Lachnospiraceae	Lachnospiraceae UCG-004	uncultured bacterium	024614c8dd31698ae424ea1bbffde990	0	0	0	0	0	0	0	0	0	0	0	0	0	0	0	0	0	0	0	0	0	0	0	0	0	0	0	0	0	0	0	0	0	0	0	0	0	0	0	0	0	0	0
Firmicutes	Clostridia	Clostridiales	Lachnospiraceae	NA	NA	47bea80fcaf9112e47576a90763eaecc	0	0	0	0	0	0	0	0	0	0	0	0	0	0	0	0	0	0	0	0	0	0	0	0	0	0	0	0	0	0	0	0	0	0	0	0	0	0	0	0	0	0	0
Firmicutes	Clostridia	Clostridiales	Lachnospiraceae	NA	NA	f6240a4f1fbf4aed31cf855761937c3f	0	0	0	0	0	0	0	0	0	0	0	0	0	0	0	0	0	0	0	0	0	0	0	0	0	0	0	0	0	0	0	0	0	0	0	0	0	0	0	0	0	0	0
Firmicutes	Clostridia	Clostridiales	Lachnospiraceae	NA	NA	ec3f2ce826efe5ccd7056c58fddd3d8f	0	0	0	0	0	0	0	0	0	0	0	0	0	0	0	0	0	0	0	0	0	0	0	0	0	0	0	0	0	0	0	0	0	0	0	0	0	0	0	0	0	0	0
Firmicutes	Clostridia	Clostridiales	Lachnospiraceae	NA	NA	a08053d6fc932c2d392343b65a2af2cf	0	0	0	0	0	0	0	0	0	0	0	0	0	0	0	0	0	0	0	0	0	0	0	0	0	0	0	0	0	0	0	0	0	0	0	0	0	0	0	0	5	0	0
Firmicutes	Clostridia	Clostridiales	Lachnospiraceae	NA	NA	7f72c60d529b045635e96f399dec4896	0	0	0	0	0	0	0	0	0	0	0	0	0	0	0	0	0	0	0	0	0	0	0	0	0	0	0	0	0	0	0	0	0	0	0	0	0	0	0	0	2	0	0
Firmicutes	Clostridia	Clostridiales	Ruminococcaceae	NA	NA	eaf7530cae3f560618b3a7a584740f6f	0	0	0	0	0	0	0	0	0	0	0	0	0	0	0	0	0	0	0	0	0	0	0	0	0	0	0	0	0	0	0	0	0	0	0	0	0	0	0	0	0	0	0
Firmicutes	Clostridia	Clostridiales	Ruminococcaceae	NA	NA	8b973361eb7164d29674a167c320f287	0	0	0	0	0	0	0	0	0	0	0	0	0	0	4	0	0	0	0	0	0	0	0	0	0	0	0	0	0	0	0	0	0	0	0	0	0	0	0	0	0	0	0
Firmicutes	Clostridia	Clostridiales	NA	NA	NA	4ab7c8d0b26b440e8dca585bad22e345	0	0	0	0	0	0	0	0	0	0	0	0	0	0	0	0	0	0	0	0	0	0	0	0	0	0	0	0	0	0	0	0	0	0	0	0	0	0	0	0	0	0	0
Firmicutes	Clostridia	Clostridiales	NA	NA	NA	3baa678071e1a18cf8f1ca29ed1f85cf	0	0	0	0	0	0	0	0	0	0	0	0	0	0	0	0	0	0	0	0	0	0	0	0	0	0	0	0	0	0	23	0	0	0	0	0	0	0	0	0	0	0	0
Firmicutes	Clostridia	Clostridiales	Ruminococcaceae	Ruminiclostridium 9	NA	8de5399b3a38570f8f93f8af375b11c1	0	0	0	0	0	0	0	0	0	0	0	0	0	0	0	0	0	0	0	0	0	0	0	0	0	0	0	0	0	0	0	0	0	0	0	0	0	0	0	0	0	0	0
Firmicutes	Clostridia	Clostridiales	Ruminococcaceae	uncultured	uncultured bacterium	eb615b7f080f2363c24a572b18920e82	0	0	0	0	0	0	0	0	0	0	0	0	0	0	0	0	0	0	0	0	0	0	0	0	0	0	0	0	0	0	0	0	0	0	0	0	0	0	0	0	0	0	0
Firmicutes	Clostridia	Clostridiales	Ruminococcaceae	Ruminiclostridium 9	NA	ac30083eba16a272bfca750b860e997d	0	0	0	0	0	0	0	0	0	0	0	0	0	0	0	0	0	0	5	0	0	0	0	0	0	0	0	0	0	0	0	0	0	0	0	0	0	0	0	0	0	0	0
Firmicutes	Clostridia	Clostridiales	Ruminococcaceae	Ruminiclostridium 9	NA	c65c7ae87bd4955020462d91ebfd9e66	0	0	0	0	0	0	0	0	0	0	0	0	0	0	0	0	0	0	0	0	0	0	0	0	0	0	0	0	0	34	52	13	0	0	0	0	0	0	0	0	0	0	0
Firmicutes	Clostridia	Clostridiales	Ruminococcaceae	Ruminiclostridium 9	uncultured rumen bacterium	0a0051978f58cfbfa804a540456cb72b	0	0	0	0	0	0	0	0	0	0	0	0	0	0	0	0	0	0	0	0	0	0	0	0	0	0	0	0	0	0	0	0	0	0	13	0	0	0	0	0	0	0	0
Firmicutes	Clostridia	Clostridiales	Ruminococcaceae	Ruminiclostridium 9	uncultured rumen bacterium	68e118d931a256aebd2ff0590d0962d8	0	0	0	0	0	0	0	0	0	0	0	0	0	0	0	0	0	0	0	0	0	0	0	0	0	0	0	0	0	0	0	0	0	0	0	0	0	0	14	0	0	0	0
Firmicutes	Clostridia	Clostridiales	Ruminococcaceae	Ruminiclostridium 9	uncultured rumen bacterium	c39815f705ac81d388ee02b243b08832	0	0	0	0	0	0	0	0	0	0	0	0	0	0	0	0	0	0	0	0	0	0	0	0	0	0	0	0	0	0	0	0	0	0	0	0	0	0	0	0	0	0	0
Firmicutes	Clostridia	Clostridiales	Ruminococcaceae	Ruminiclostridium 9	uncultured rumen bacterium	8043a273b365d2158b565da69f955a8b	0	0	0	0	0	0	0	0	0	0	0	0	0	0	0	0	0	0	0	0	0	0	0	0	0	0	0	0	0	0	0	0	0	3	0	0	0	0	0	0	0	0	0
Firmicutes	Clostridia	Clostridiales	Ruminococcaceae	Ruminiclostridium 9	uncultured rumen bacterium	8e75f564eeb5a88654736bfd1f9b309a	0	0	0	0	0	0	0	0	0	0	0	0	0	0	0	0	0	0	0	0	0	0	184	0	0	0	0	0	0	0	71	0	0	0	0	0	0	0	0	0	0	0	781
Firmicutes	Clostridia	Clostridiales	Ruminococcaceae	Ruminiclostridium 9	uncultured rumen bacterium	c8a3c6138d6dca4b37e576582e0d06dd	187	110	237	134	2570	0	121	238	24	1155	106	1312	117	101	0	0	532	25	0	385	13	1618	0	0	0	0	0	2901	446	0	0	225	0	0	223	0	896	817	0	0	0	0	0
Firmicutes	Clostridia	Clostridiales	Ruminococcaceae	Ruminiclostridium 9	uncultured rumen bacterium	b1e173dd5a8f79a2b15b6d3253713795	0	0	0	0	0	0	0	0	0	0	0	0	0	0	0	0	0	0	0	801	0	0	0	0	0	0	0	0	0	0	0	0	0	0	0	0	0	0	41	0	0	0	0
Firmicutes	Clostridia	Clostridiales	Ruminococcaceae	Ruminiclostridium 9	uncultured rumen bacterium	2da6e754b9e353804d127210ffacf369	0	0	0	0	0	0	0	0	0	0	0	0	0	0	0	0	0	0	0	748	0	0	0	0	0	0	0	0	0	0	0	0	0	0	0	0	0	0	0	0	0	0	0
Firmicutes	Clostridia	Clostridiales	Ruminococcaceae	Ruminiclostridium 9	uncultured rumen bacterium	de03ca988bacf6f10e7d7825262c3c21	0	0	48	0	0	0	0	0	0	0	0	0	0	0	0	0	0	0	0	0	0	0	0	0	0	0	0	0	0	0	0	0	0	0	0	0	0	0	0	0	0	0	0
Firmicutes	Clostridia	Clostridiales	Ruminococcaceae	Ruminiclostridium 9	uncultured rumen bacterium	ab849b13ea530b829fafc241195a8c28	0	0	0	0	0	0	0	0	0	0	0	0	0	0	0	0	0	0	0	0	0	0	0	0	0	0	0	0	0	0	0	0	0	0	0	0	0	0	0	0	0	0	0
Firmicutes	Clostridia	Clostridiales	Ruminococcaceae	Ruminiclostridium 9	uncultured rumen bacterium	309520c4521858adf37026951d17e92e	0	0	0	0	0	0	0	0	0	0	0	0	0	0	0	0	0	0	0	0	0	0	0	0	0	0	0	0	0	0	0	0	0	0	0	0	0	0	0	0	0	0	0
Firmicutes	Clostridia	Clostridiales	Ruminococcaceae	Ruminiclostridium 9	uncultured rumen bacterium	4c9045fccd51f04117d9b3e5e397dbc6	0	0	0	0	0	0	0	0	0	0	0	0	0	0	0	0	0	0	0	0	0	0	0	0	0	0	0	0	0	0	0	0	0	0	0	0	0	0	0	0	0	0	0
Firmicutes	Clostridia	Clostridiales	Ruminococcaceae	Ruminiclostridium 9	uncultured rumen bacterium	3bd5ee60bbfaf2ba07b637b8d813fb15	0	0	0	0	0	0	0	0	0	0	0	0	0	0	0	0	0	0	0	0	0	0	0	0	0	0	0	0	0	0	0	0	0	0	0	0	0	0	0	0	0	0	0
Firmicutes	Clostridia	Clostridiales	Ruminococcaceae	Ruminiclostridium 9	uncultured rumen bacterium	fed614bac6d52efcaa228a9c5080f676	0	0	0	0	0	0	0	0	0	0	0	0	0	0	0	0	0	0	0	0	0	0	0	0	0	0	0	0	0	0	0	0	0	0	0	0	0	0	0	0	0	0	0
Firmicutes	Clostridia	Clostridiales	Ruminococcaceae	Ruminiclostridium 9	uncultured rumen bacterium	13e17e5d6ae8577a875dc933946eeaec	249	0	122	0	410	0	97	0	0	489	0	0	0	321	15	0	0	0	0	0	0	0	0	0	0	0	0	0	0	0	0	0	0	0	0	0	0	0	0	0	0	0	0
Firmicutes	Clostridia	Clostridiales	Ruminococcaceae	Ruminiclostridium 9	uncultured rumen bacterium	4c4b0c4e856994d9e141aa51dfa081a6	109	0	141	70	2031	0	83	0	0	749	51	489	61	52	0	0	376	0	0	0	0	0	0	0	0	0	0	0	0	0	0	0	0	0	0	0	0	0	0	0	0	0	0
Firmicutes	Clostridia	Clostridiales	Ruminococcaceae	Ruminiclostridium 9	uncultured rumen bacterium	de93c2ac0f74345e59b10d1bf0a65b75	0	0	0	0	0	0	0	0	0	0	24	329	0	0	0	0	0	0	0	0	0	0	0	0	0	0	0	0	0	0	0	0	0	0	0	0	0	0	0	0	0	0	0
Firmicutes	Clostridia	Clostridiales	Ruminococcaceae	Ruminiclostridium 9	uncultured rumen bacterium	df5a69b8ac88b82db4653f35b4769479	0	0	0	0	0	0	0	0	0	0	0	0	0	0	0	0	0	0	0	0	0	0	0	0	0	0	0	0	0	0	0	0	0	0	0	0	108	0	0	0	0	0	0
Firmicutes	Clostridia	Clostridiales	Ruminococcaceae	Ruminiclostridium 9	uncultured rumen bacterium	6cf0093ee2fd4950a0e4470339d49c03	0	0	0	0	0	0	0	0	0	0	0	0	0	0	0	0	0	0	0	0	0	0	0	0	0	0	0	0	0	0	0	0	0	0	0	0	0	0	0	0	0	0	0
Firmicutes	Clostridia	Clostridiales	Ruminococcaceae	Ruminiclostridium 9	uncultured rumen bacterium	e7c3377841d66eaf0360053cf9055e04	0	0	0	0	0	0	0	0	0	0	0	0	0	0	0	0	0	0	0	0	0	261	0	0	0	0	0	0	66	0	0	0	0	0	0	0	0	0	0	0	0	0	0
Firmicutes	Clostridia	Clostridiales	Ruminococcaceae	Ruminiclostridium 9	uncultured rumen bacterium	d33d27c0b43bc3d1a9a118df5f21a773	0	0	0	0	0	0	0	0	0	0	0	0	0	0	0	0	0	0	0	0	0	0	0	0	0	0	0	0	0	0	0	0	0	0	153	0	0	0	0	0	0	0	0
Firmicutes	Clostridia	Clostridiales	Ruminococcaceae	Ruminiclostridium 9	uncultured rumen bacterium	91106cc4847041e2586611f8317519fc	0	0	0	0	0	0	0	0	0	0	0	0	0	0	0	0	0	0	0	0	0	0	0	0	0	0	0	0	0	0	0	0	0	0	0	0	0	0	0	0	0	0	0
Firmicutes	Clostridia	Clostridiales	Ruminococcaceae	Ruminiclostridium 9	uncultured rumen bacterium	0a1a01d056b58a603237a7f9d40c0e79	0	0	0	0	0	0	0	0	0	0	0	0	0	0	0	0	0	0	0	0	0	0	0	0	0	0	0	0	0	0	0	0	0	0	0	0	0	0	0	0	0	0	0
Firmicutes	Clostridia	Clostridiales	Ruminococcaceae	Ruminiclostridium 9	uncultured rumen bacterium	90a238a120882e5bec2ca093fd343640	0	0	0	0	0	0	0	0	0	0	0	0	0	0	0	0	0	0	0	0	0	0	0	0	0	0	0	0	0	0	54	0	0	0	0	0	0	0	0	0	0	0	0
Firmicutes	Clostridia	Clostridiales	Ruminococcaceae	Ruminiclostridium 9	uncultured rumen bacterium	44e8876d68e90d5c27e91a7ab290cabc	0	0	0	0	0	0	0	1521	0	0	0	0	0	0	1114	0	0	0	0	0	0	0	0	774	0	0	0	0	0	3104	3862	0	0	904	3652	0	0	0	6401	0	0	0	0
Firmicutes	Clostridia	Clostridiales	Ruminococcaceae	Ruminiclostridium 9	uncultured rumen bacterium	0ff6c7e6e0394d7c6d6914b40cac7062	0	0	0	0	0	0	0	0	0	0	0	0	0	0	0	0	0	0	0	0	0	0	0	0	0	0	0	0	0	1263	1561	0	0	333	0	0	0	0	2680	0	0	0	0
Firmicutes	Clostridia	Clostridiales	Ruminococcaceae	Ruminiclostridium 9	uncultured rumen bacterium	45f863f1d8bc9b2fd6236409eb4485cb	0	0	0	0	0	0	0	0	0	0	0	0	0	0	0	0	0	0	0	0	0	0	0	0	0	0	0	0	0	0	0	0	0	0	0	0	0	0	0	0	0	0	0
Firmicutes	Clostridia	Clostridiales	Ruminococcaceae	Ruminiclostridium 9	uncultured rumen bacterium	8ac5ff1fb9d6734156932b0c26bb7b1c	0	0	0	0	0	0	0	1681	0	0	0	0	0	0	0	0	0	0	0	0	0	0	0	0	0	0	0	0	0	0	0	0	0	0	0	0	0	0	0	0	0	700	0
Firmicutes	Clostridia	Clostridiales	Ruminococcaceae	Ruminiclostridium 9	uncultured rumen bacterium	124cfceae8700a497cd859c8bf951e43	0	0	0	0	0	0	0	0	0	0	0	0	0	0	0	0	0	0	0	0	0	0	388	0	0	0	0	0	0	567	762	0	0	205	0	0	0	0	44	0	0	0	829
Firmicutes	Clostridia	Clostridiales	Ruminococcaceae	Ruminiclostridium 9	uncultured rumen bacterium	320d017a5f0ae106040be6fd3d48866c	0	0	0	0	0	0	0	0	0	0	0	0	0	0	0	0	0	0	0	0	0	0	0	0	0	0	0	0	0	0	0	0	0	0	0	0	0	0	0	0	0	0	0
Firmicutes	Clostridia	Clostridiales	Ruminococcaceae	Ruminiclostridium 9	uncultured rumen bacterium	af7a6208ddc9f32598f76e3249cca07f	0	0	0	0	0	0	0	0	0	0	0	0	0	0	0	0	0	0	0	0	0	0	0	0	0	0	0	0	0	0	0	0	0	0	0	0	0	0	0	0	0	213	0
Firmicutes	Clostridia	Clostridiales	Ruminococcaceae	Ruminiclostridium 9	uncultured rumen bacterium	088e2a09137648ae6c0728075ae1d4da	0	0	0	0	0	0	0	0	0	0	0	0	0	0	0	0	0	0	0	0	0	0	0	0	0	0	0	0	0	0	0	0	0	0	0	0	0	0	0	0	0	0	0
Firmicutes	Clostridia	Clostridiales	Ruminococcaceae	Ruminiclostridium 9	uncultured rumen bacterium	71a530ef8e31147f004a6b5032ec7693	0	0	0	0	0	0	0	0	0	0	0	0	0	0	0	0	0	0	166	0	0	0	0	0	0	0	0	0	0	0	0	0	211	0	0	73	0	0	0	101	78	0	0
Firmicutes	Clostridia	Clostridiales	Ruminococcaceae	Ruminiclostridium 9	uncultured rumen bacterium	e23e5373f04a50b08bae5d64d26ef871	0	0	0	0	0	0	0	0	0	0	0	0	0	0	0	0	0	0	0	0	0	0	0	0	0	0	0	0	0	0	0	0	0	0	0	0	0	0	0	0	0	0	0
Firmicutes	Clostridia	Clostridiales	Ruminococcaceae	Ruminiclostridium 9	uncultured rumen bacterium	9a540438696bce163c7753654d9cb526	0	0	0	0	0	0	0	0	0	0	0	0	0	0	0	0	0	0	0	0	0	0	0	47	0	0	0	0	0	0	0	0	0	0	8835	0	0	0	0	0	0	0	0
Firmicutes	Clostridia	Clostridiales	Ruminococcaceae	Ruminiclostridium 9	uncultured rumen bacterium	d0e76c436fc74000888f3f050d353462	0	0	0	0	0	0	0	0	0	0	0	0	0	0	0	0	0	0	0	0	0	0	992	0	0	0	0	0	0	0	0	0	0	0	0	0	0	0	28	0	0	0	5638
Firmicutes	Clostridia	Clostridiales	Ruminococcaceae	Ruminiclostridium 9	uncultured rumen bacterium	9185bc0600a002736ee2c9581e56b61c	0	0	0	0	0	0	0	0	0	0	0	0	0	0	0	0	0	0	0	66	0	0	0	0	0	0	0	0	0	0	0	190	0	0	106	0	0	173	0	0	0	0	0
Firmicutes	Clostridia	Clostridiales	Ruminococcaceae	Ruminiclostridium 9	uncultured rumen bacterium	7aef5d733696d006bbeb823915aa84d6	0	0	0	0	0	0	0	0	0	0	0	0	0	0	0	0	0	0	0	0	0	0	0	0	0	0	0	0	0	0	0	0	0	0	42	0	0	0	0	0	0	0	0
Firmicutes	Clostridia	Clostridiales	Ruminococcaceae	Ruminiclostridium 9	uncultured rumen bacterium	62d14e7b63fc18bd52d9fa1e6e12c4e1	0	0	0	0	0	0	0	0	0	0	0	0	0	0	0	0	0	0	131	0	0	0	0	0	0	0	0	0	0	0	0	0	0	0	0	0	0	0	0	0	0	0	0
Firmicutes	Clostridia	Clostridiales	Ruminococcaceae	Ruminiclostridium 9	uncultured rumen bacterium	f8321dc8f5d348d791dca6c155001bc0	0	0	0	0	0	0	0	0	0	0	0	0	0	0	0	0	0	0	50	0	0	0	0	0	0	0	0	0	0	0	0	0	0	0	0	0	0	0	0	0	0	0	0
Firmicutes	Clostridia	Clostridiales	Ruminococcaceae	Ruminiclostridium 9	uncultured rumen bacterium	21057b92b24d9c60c159dacfe10c6323	0	0	0	0	0	0	0	0	0	0	0	0	0	0	0	0	0	0	942	0	0	0	0	0	0	0	0	0	0	0	0	0	0	0	0	0	0	0	0	0	0	0	0
Firmicutes	Clostridia	Clostridiales	Ruminococcaceae	Ruminiclostridium 9	uncultured rumen bacterium	57cad67efe12bf3b0c0442c32a00d811	0	0	0	0	0	0	0	0	0	0	0	0	0	0	0	0	0	0	0	0	0	0	0	0	0	0	0	0	0	0	0	0	0	0	0	0	0	0	0	0	0	0	0
Firmicutes	Clostridia	Clostridiales	Ruminococcaceae	Ruminiclostridium 9	uncultured rumen bacterium	2584cb8b1bcb8f1d2f5045b912e2d97f	0	0	0	0	0	0	0	0	0	0	0	0	0	0	0	0	0	0	0	0	0	0	0	0	0	0	0	0	0	0	0	0	0	0	0	0	0	0	0	0	0	0	0
Firmicutes	Clostridia	Clostridiales	Ruminococcaceae	Ruminiclostridium 9	uncultured rumen bacterium	95178d998c113d3914bad1900855ede9	0	0	0	0	0	0	0	0	0	0	0	0	0	0	0	0	0	0	632	0	0	0	0	0	0	0	0	0	0	0	0	0	0	0	0	0	0	0	0	0	0	0	0
Firmicutes	Clostridia	Clostridiales	Ruminococcaceae	Ruminiclostridium 9	uncultured rumen bacterium	32e0662da2785754ea1cd76e81183488	0	0	0	0	0	0	0	0	0	0	0	0	0	0	0	0	0	0	0	0	0	0	0	0	0	0	0	0	0	0	0	0	0	0	0	0	0	0	0	0	0	0	0
Firmicutes	Clostridia	Clostridiales	Ruminococcaceae	Ruminiclostridium 9	uncultured rumen bacterium	e1508e1783bfbfa1acc6092e26174bec	0	0	0	0	0	0	0	0	0	0	0	0	0	0	0	0	0	0	0	0	0	0	0	0	0	0	0	0	0	0	0	0	0	0	0	0	0	0	0	0	0	0	0
Firmicutes	Clostridia	Clostridiales	Ruminococcaceae	Ruminiclostridium 9	NA	aec8958e65fb71fe8d4c12e679156248	0	0	0	0	0	0	0	0	0	0	0	0	0	0	0	0	0	0	0	0	0	0	0	0	0	0	0	0	0	0	0	0	0	0	0	0	0	0	0	0	0	0	0
Firmicutes	Clostridia	Clostridiales	Ruminococcaceae	Ruminiclostridium 9	uncultured rumen bacterium	9f5f245429a6c484652eec54512e1b23	0	0	0	0	0	0	0	0	0	0	0	0	0	0	0	0	0	0	0	0	0	0	0	0	0	0	0	0	0	0	0	0	497	0	0	122	0	0	0	0	278	0	0
Firmicutes	Clostridia	Clostridiales	Ruminococcaceae	Ruminiclostridium 9	uncultured rumen bacterium	3a6804e078b8ce46ce615e711b7a11b7	0	0	0	0	0	0	0	0	0	0	0	0	0	0	0	0	0	0	0	0	0	0	0	0	0	0	0	0	0	0	0	0	0	0	0	0	0	0	0	0	0	0	0
Firmicutes	Clostridia	Clostridiales	Ruminococcaceae	Ruminiclostridium 9	uncultured rumen bacterium	51617eb349df1e19037db13bf373806f	0	0	0	0	0	0	0	0	0	35	0	53	0	0	0	0	0	0	0	0	0	0	0	0	0	0	0	0	0	0	0	0	0	0	0	0	0	0	0	0	0	0	0
Firmicutes	Clostridia	Clostridiales	Ruminococcaceae	Ruminiclostridium 9	uncultured rumen bacterium	c429ce7d271ee143e7c0eb24281cfdea	0	0	0	0	0	0	0	0	0	17	0	0	0	0	0	0	0	0	0	0	0	0	0	0	0	0	0	0	0	0	0	0	0	0	0	0	0	0	0	0	0	0	0
Firmicutes	Clostridia	Clostridiales	Ruminococcaceae	Ruminiclostridium 9	uncultured rumen bacterium	b23dd2f1d9247c727c8ad115383e4dcc	0	0	0	0	0	0	0	0	0	0	0	0	0	0	0	0	0	0	0	0	0	0	0	0	0	0	0	0	0	0	0	0	0	0	0	0	0	0	0	0	0	0	0
Firmicutes	Clostridia	Clostridiales	Ruminococcaceae	Ruminiclostridium 9	uncultured rumen bacterium	a44edee12333773ce98203058a736f57	0	0	0	0	0	0	0	0	0	0	0	0	0	0	0	0	0	0	0	0	0	0	0	0	0	0	0	0	0	0	0	0	0	0	0	0	0	0	0	0	0	0	0
Firmicutes	Clostridia	Clostridiales	Ruminococcaceae	Ruminiclostridium 9	uncultured rumen bacterium	e2fe37e76e70ed08b986168e29959037	0	0	0	0	0	0	0	0	0	0	0	0	0	0	0	0	0	0	0	0	0	0	0	0	0	0	0	0	0	0	0	0	0	0	0	0	0	0	0	0	0	0	0
Firmicutes	Clostridia	Clostridiales	Ruminococcaceae	Ruminiclostridium 9	uncultured rumen bacterium	ec4f2057157344ba83e958566476c868	0	0	0	0	0	0	0	0	0	0	0	0	0	0	0	0	0	0	0	0	0	0	0	0	0	0	0	0	0	0	0	0	0	0	0	0	0	0	0	0	0	0	0
Firmicutes	Clostridia	Clostridiales	Ruminococcaceae	Ruminiclostridium 9	uncultured rumen bacterium	3587e51c4f87011e9e8c866c5b8ce05f	0	0	0	0	0	0	0	0	0	0	0	0	0	0	0	0	0	0	122	0	0	0	0	0	0	0	0	0	0	0	0	0	1513	0	0	0	0	0	0	105	41	0	0
Firmicutes	Clostridia	Clostridiales	Ruminococcaceae	Ruminiclostridium 9	uncultured rumen bacterium	eae4d5a718da2d43ddc97ad114035b1a	0	0	0	0	0	0	0	0	0	0	0	0	0	0	0	0	0	0	6592	0	0	0	0	0	0	0	0	0	0	0	0	0	0	0	0	4263	0	0	108	1867	0	0	0
Firmicutes	Clostridia	Clostridiales	Ruminococcaceae	Ruminiclostridium 9	uncultured rumen bacterium	33bd6db757d9ddf463fcc3c9abb7a178	0	0	0	0	0	0	0	0	0	0	0	0	0	0	0	0	0	0	2299	0	0	0	0	0	0	0	0	0	0	0	0	0	0	0	0	0	0	0	0	0	0	0	0
Firmicutes	Clostridia	Clostridiales	Ruminococcaceae	Ruminiclostridium 9	uncultured rumen bacterium	23d7580e184331a28911a527de5e448e	0	0	0	0	0	0	0	0	0	0	0	0	0	0	0	0	0	0	0	0	0	0	0	0	0	0	0	0	0	0	0	0	0	0	0	0	0	0	0	0	0	0	0
Firmicutes	Clostridia	Clostridiales	Ruminococcaceae	Ruminiclostridium 9	uncultured rumen bacterium	2c27dc9a5648e6701cfa4dbc61001182	0	0	0	0	0	0	0	0	0	0	0	0	0	0	0	0	0	0	0	0	0	0	0	0	0	0	0	0	0	0	0	0	0	0	0	0	0	0	0	0	0	0	0
Firmicutes	Clostridia	Clostridiales	Ruminococcaceae	Ruminiclostridium 9	uncultured rumen bacterium	2a7f69e3b927dd644a11c28004992119	0	0	0	0	0	0	0	0	0	0	0	0	0	0	0	0	0	0	0	0	0	0	0	0	0	0	0	0	0	0	0	0	0	0	0	0	0	0	0	0	0	0	0
Firmicutes	Clostridia	Clostridiales	Ruminococcaceae	Ruminiclostridium 9	uncultured rumen bacterium	9536274d6c2a9cf4684ec164cde8e6a8	0	0	0	0	0	0	0	0	0	0	0	0	0	0	0	0	0	0	0	0	0	0	0	0	0	0	0	0	0	0	0	0	0	0	0	0	0	0	0	0	0	0	0
Firmicutes	Clostridia	Clostridiales	Ruminococcaceae	Ruminiclostridium 9	uncultured rumen bacterium	db08904bd6995cb7e9ba8c035a8f648d	179	70	85	13	273	0	220	95	49	88	86	482	91	91	23	9	70	33	794	250	46	100	34	82	62	24	0	380	57	4014	8542	15541	0	1922	667	333	126	874	2339	322	33	34	100
Firmicutes	Clostridia	Clostridiales	Ruminococcaceae	Ruminiclostridium 9	uncultured rumen bacterium	0916f35232a9ab5c4a26e12c8c8f6886	0	0	0	0	0	0	0	0	0	0	0	0	0	0	0	0	0	0	0	0	0	0	0	0	0	0	0	0	0	0	0	0	0	0	0	0	0	0	94	0	0	0	0
Firmicutes	Clostridia	Clostridiales	Ruminococcaceae	Ruminiclostridium 9	uncultured rumen bacterium	b55ec1140b24713c6339aa52c7ffd664	0	0	0	0	0	0	0	0	0	0	0	0	0	0	0	0	0	0	0	0	0	0	0	0	0	0	0	0	0	0	0	169	0	0	0	0	0	0	0	0	0	0	0
Firmicutes	Clostridia	Clostridiales	Ruminococcaceae	Ruminiclostridium 9	uncultured rumen bacterium	662c66a5c5fbbff098ad54e7950185bc	0	0	0	0	0	0	0	0	0	0	0	0	0	0	0	0	0	0	0	0	0	0	0	0	0	0	0	0	0	0	0	0	0	0	0	0	0	0	0	0	0	0	0
Firmicutes	Clostridia	Clostridiales	Ruminococcaceae	Ruminiclostridium 9	uncultured rumen bacterium	12b176d55162233a3dff1f200deff37a	0	0	0	0	0	0	0	0	0	0	0	0	0	0	0	0	0	0	0	0	0	0	0	0	0	0	0	0	0	0	0	0	0	0	0	0	0	0	0	0	0	0	0
Firmicutes	Clostridia	Clostridiales	Ruminococcaceae	Ruminiclostridium 9	uncultured rumen bacterium	da2a903f33408dae70978cc683895eab	0	0	0	0	0	0	0	0	0	0	0	0	0	0	0	0	0	0	0	0	0	0	0	0	0	0	0	0	0	0	0	0	58	0	0	0	0	0	0	0	31	0	0
Firmicutes	Clostridia	Clostridiales	Ruminococcaceae	Ruminiclostridium 9	uncultured rumen bacterium	7c3b0a5b8e7c496be8e4e7ee73000eea	0	0	0	0	0	0	0	0	0	0	0	0	0	0	0	0	0	0	0	0	0	0	0	0	0	0	0	0	0	0	0	0	0	0	0	0	0	0	0	0	0	0	0
Firmicutes	Clostridia	Clostridiales	Ruminococcaceae	uncultured	NA	6aecf539761a7bcd76eb73b16e9be0b4	0	0	0	0	0	0	0	0	0	0	0	0	0	0	0	0	0	0	0	0	0	0	0	0	0	0	0	0	0	0	0	0	0	0	0	0	0	9	0	0	0	0	0
Firmicutes	Clostridia	Clostridiales	Ruminococcaceae	Ruminiclostridium 9	NA	ee976eb3fcaf6b3407915d401b3e0ae1	0	0	0	0	0	0	0	0	0	0	0	0	0	0	0	0	0	0	0	0	0	0	0	0	0	0	0	0	0	0	0	0	0	0	0	0	0	0	0	0	0	0	0
Firmicutes	Clostridia	Clostridiales	Ruminococcaceae	NA	NA	0d92c94a7d450f3e2622ae8b16e04bb1	0	0	0	0	0	0	0	0	0	0	0	0	0	0	0	0	0	0	0	0	0	0	0	0	0	0	0	0	0	0	0	0	0	0	0	0	0	0	0	0	0	0	0
Firmicutes	Clostridia	Clostridiales	Ruminococcaceae	NA	NA	b4efd5c9ab5e5ecf91cc54413a5df2d4	0	0	0	0	0	0	0	0	0	0	0	0	0	0	0	0	0	0	7	0	0	0	0	0	0	0	0	0	0	0	0	0	0	0	0	0	0	0	0	0	0	0	0
Firmicutes	Clostridia	Clostridiales	Ruminococcaceae	NA	NA	f35bb7b85d2c3e950f455eb42583a7d9	0	0	0	0	0	0	0	0	0	0	0	0	0	0	0	0	0	0	0	0	0	0	0	0	0	0	0	0	0	0	0	0	0	0	0	0	0	0	0	0	0	0	0
Firmicutes	Clostridia	Clostridiales	Ruminococcaceae	Ruminiclostridium 9	NA	849b28da110228605778e3195bed602d	0	0	0	0	0	0	0	0	0	0	0	0	0	0	0	0	0	0	0	0	0	0	0	0	0	0	0	0	0	0	0	0	0	0	0	0	0	0	0	0	0	0	0
Firmicutes	Clostridia	Clostridiales	Ruminococcaceae	NA	NA	e6c0f9e8eccc5bbb7f50493adaaf510b	0	0	0	0	0	0	0	0	0	0	0	0	0	0	0	0	0	0	0	0	0	0	0	0	0	0	0	0	0	0	0	0	0	0	0	0	0	0	0	0	0	0	0
Firmicutes	Clostridia	Clostridiales	Ruminococcaceae	uncultured	uncultured bacterium	c87a34335027026d3b2c61ff12763c9f	0	0	0	0	0	0	0	0	0	0	0	0	0	0	0	0	0	0	0	0	0	0	0	0	0	0	0	0	0	0	0	0	0	0	0	0	0	0	0	0	0	0	0
Firmicutes	Clostridia	Clostridiales	Ruminococcaceae	Ruminiclostridium 9	uncultured rumen bacterium	5001c77c84a38e674fb9f9d667793eb3	0	0	0	0	0	0	0	0	0	0	0	0	0	0	12	0	0	0	0	0	0	0	0	0	0	0	0	0	0	0	0	0	0	0	0	0	0	0	0	0	0	0	0
Firmicutes	Clostridia	Clostridiales	Ruminococcaceae	Ruminiclostridium 9	uncultured rumen bacterium	cf65f32af2b32813778e7135e94630ab	0	0	0	0	0	0	0	0	0	0	0	0	0	0	0	0	0	0	0	0	0	0	0	0	0	0	0	0	0	0	0	0	0	4	0	0	0	0	0	0	0	0	0
Firmicutes	Clostridia	Clostridiales	Ruminococcaceae	uncultured	uncultured bacterium	caaeb1194fee832f4f9bb56ced89bbbe	0	0	0	0	0	0	0	0	0	0	0	0	0	0	0	0	0	0	0	0	0	0	0	0	0	0	0	0	0	0	0	0	0	0	0	0	0	0	0	0	0	0	0
Firmicutes	Clostridia	Clostridiales	Ruminococcaceae	uncultured	uncultured bacterium	e5b43a1d812de52b8cabb6baa4244772	0	0	0	0	0	0	0	0	0	0	0	0	0	0	0	0	0	0	0	0	0	0	0	0	0	0	0	0	0	0	0	0	0	0	0	0	0	0	0	0	0	0	0
Firmicutes	Clostridia	Clostridiales	Ruminococcaceae	uncultured	NA	52142ab757b0003bdaf2cca64ebf53f9	0	0	0	0	0	0	0	0	0	0	0	0	0	0	0	0	0	0	0	0	0	0	0	0	0	0	0	0	0	0	0	0	0	0	0	0	0	0	0	0	0	0	0
Firmicutes	Clostridia	Clostridiales	Ruminococcaceae	uncultured	uncultured bacterium	1c94d480e475a4f51f91367cf576dd58	0	0	0	0	0	0	0	0	0	0	0	0	0	0	0	0	0	0	0	0	0	0	0	3	0	0	0	0	0	17	16	0	0	0	0	0	0	7	3	0	0	0	0
Firmicutes	Clostridia	Clostridiales	Ruminococcaceae	uncultured	uncultured bacterium	a4499077794164ff10c7da5ddf54f51a	0	0	0	0	0	0	0	0	0	0	0	0	0	0	0	0	0	0	0	0	0	0	0	0	0	0	0	0	0	0	0	0	0	0	0	0	0	0	0	0	0	0	0
Firmicutes	Clostridia	Clostridiales	Ruminococcaceae	Ruminiclostridium 9	uncultured rumen bacterium	1081fd98d5f88be60d84c6668d75090e	0	0	0	0	0	0	0	0	0	0	0	0	0	0	2	0	0	0	0	0	0	0	0	0	0	0	0	0	0	0	0	0	0	0	0	0	0	0	0	0	0	0	0
Firmicutes	Clostridia	Clostridiales	Lachnospiraceae	NA	NA	6cba579196857c98fbc22a0406c0706e	0	0	0	0	0	0	0	0	0	0	0	0	0	0	0	0	0	0	0	0	0	0	0	0	0	0	0	0	0	0	0	0	0	0	0	0	0	0	0	0	0	0	0
Firmicutes	Clostridia	Clostridiales	NA	NA	NA	f1b11d0fae2a4024fbfbe9d209d8e638	0	0	0	0	0	0	0	0	0	0	0	0	0	0	0	0	0	0	0	0	0	0	0	0	0	0	0	0	0	0	0	0	0	0	0	0	0	0	0	0	0	0	0
Firmicutes	Clostridia	Clostridiales	Ruminococcaceae	Ruminococcus 1	uncultured bacterium	42881525c00a2296ed9e6bc76f89622f	0	0	0	0	0	0	0	0	0	0	0	0	0	0	0	0	0	0	0	0	0	0	0	0	0	0	0	0	0	0	0	0	0	0	0	0	0	0	0	0	0	0	0
Firmicutes	Clostridia	Clostridiales	NA	NA	NA	a6978decf3b9ab48d194d568dd2c1d7c	0	0	0	0	0	0	0	0	0	0	0	0	0	0	0	0	0	0	0	0	0	0	0	0	0	0	0	0	0	0	0	0	0	0	0	0	0	0	0	0	0	0	0
Firmicutes	Clostridia	Clostridiales	NA	NA	NA	294e2a5d77be455649786c17a0ad8e00	0	0	0	0	0	0	0	0	0	0	0	0	0	0	0	0	0	0	0	0	0	0	0	0	0	0	0	0	0	0	0	0	0	0	0	0	0	0	0	0	0	11	0
Firmicutes	Clostridia	Clostridiales	Lachnospiraceae	uncultured	NA	49954ec50fd95e8deecd5e841d197848	0	0	0	0	0	0	0	0	0	0	0	0	0	0	0	0	0	0	0	0	0	0	0	0	0	0	0	0	0	0	0	0	0	0	0	0	0	0	0	0	0	0	0
Firmicutes	Clostridia	Clostridiales	Lachnospiraceae	Shuttleworthia	Oscillospiraceae bacterium Zagget4	7afdaa30cc0ddf2088094f45887efe2b	0	0	0	0	0	0	0	0	0	0	0	0	0	0	0	0	0	0	0	0	0	0	0	0	0	0	0	0	0	0	0	0	0	0	0	0	0	0	4	0	0	0	0
Firmicutes	Clostridia	Clostridiales	Lachnospiraceae	Tyzzerella 3	uncultured bacterium	e264d29410627850aae6f90a73430cb9	0	0	0	0	0	0	0	0	0	0	0	0	0	0	0	0	0	0	0	0	0	0	0	0	0	0	0	0	0	0	0	0	0	0	0	0	0	0	0	0	0	0	0
Firmicutes	Clostridia	Clostridiales	Lachnospiraceae	Tyzzerella 3	NA	dd035c5a0c4f9d5270069fbf28dca578	0	0	0	0	0	0	0	0	0	0	0	0	0	0	0	0	0	0	0	0	0	0	0	0	0	0	0	0	0	0	0	0	0	0	0	0	0	0	0	0	0	0	0
Firmicutes	Clostridia	Clostridiales	Lachnospiraceae	Tyzzerella 3	NA	0edd31e2115ee08c94af188f9e9140e0	0	0	0	0	0	0	0	0	0	0	0	0	0	0	0	0	0	0	0	0	0	0	0	0	0	0	0	0	0	0	0	0	0	0	0	0	0	0	0	0	0	0	0
Firmicutes	Clostridia	Clostridiales	Lachnospiraceae	Tyzzerella 3	NA	78419b049efc69d401622f19680b34cb	0	0	0	0	0	0	0	0	0	0	0	0	0	0	0	0	0	0	0	4	0	0	0	0	0	0	0	0	0	0	0	0	0	0	0	0	0	0	0	0	0	0	0
Firmicutes	Clostridia	Clostridiales	Lachnospiraceae	Tyzzerella 3	uncultured bacterium	3c42abf8b847cc7cd13949a2b73d16bb	0	0	0	0	0	0	0	0	0	0	0	0	0	0	0	0	0	0	0	0	0	0	0	3	0	0	0	0	0	0	0	0	0	0	0	0	0	0	0	0	0	0	0
Firmicutes	Clostridia	Clostridiales	Lachnospiraceae	Tyzzerella 3	uncultured bacterium	bb3dbe420d156eee6f3a03ea07cdb7da	0	0	0	0	0	0	0	0	0	0	0	0	0	0	0	0	0	0	0	0	0	0	0	0	0	0	0	0	0	0	0	0	0	0	0	0	0	0	0	0	0	0	0
Firmicutes	Clostridia	Clostridiales	Lachnospiraceae	Tyzzerella 3	uncultured bacterium	49b5ce66dccc0fa49cfc8a12eb8e79ed	0	0	0	0	0	0	0	0	0	0	0	0	0	0	0	0	0	0	0	0	0	0	0	0	0	0	0	0	0	0	0	0	0	0	0	0	0	0	4	0	0	0	0
Firmicutes	Clostridia	Clostridiales	Lachnospiraceae	Tyzzerella 3	uncultured bacterium	7ccd4d7153ffeaf5f9d452fff11a9277	0	0	0	0	0	0	0	0	0	0	0	0	0	0	0	0	0	0	0	0	0	0	0	0	0	0	0	0	0	0	0	0	0	0	0	0	0	0	0	0	0	0	0
Firmicutes	Clostridia	Clostridiales	Lachnospiraceae	Tyzzerella 3	uncultured bacterium	9768bc4c7a2f06b461cda00e224727a4	0	0	0	0	0	0	0	0	0	0	0	0	0	0	0	0	0	0	0	0	0	0	0	0	0	0	0	0	0	0	0	0	0	0	0	0	0	0	0	0	0	0	0
Firmicutes	Clostridia	Clostridiales	Lachnospiraceae	Tyzzerella 3	uncultured bacterium	86295a88468243a873ecc9c0b7c13882	0	0	0	0	0	0	0	0	0	0	0	0	0	0	0	0	0	0	0	0	0	0	0	0	0	0	0	0	0	0	0	0	0	0	0	0	0	0	0	0	0	0	0
Firmicutes	Clostridia	Clostridiales	Lachnospiraceae	Tyzzerella 3	uncultured bacterium	7ea4b7ff46224ac079082a8c910ea462	0	0	0	0	0	0	0	0	0	0	0	0	0	0	0	0	0	0	0	0	0	0	0	0	0	0	0	0	0	0	0	0	0	0	0	0	0	0	0	0	0	0	0
Firmicutes	Clostridia	Clostridiales	Lachnospiraceae	Tyzzerella 3	uncultured bacterium	0e97bf5558e081d8829de35aae93a61a	0	0	0	0	0	0	0	0	0	0	0	0	0	0	0	0	0	0	0	0	0	0	0	0	0	0	0	0	0	0	0	0	0	0	0	0	0	0	0	0	0	0	0
Firmicutes	Clostridia	Clostridiales	Lachnospiraceae	Tyzzerella 3	uncultured bacterium	c897213d60223a7b86054fc70b9c19a3	0	0	0	0	0	0	0	0	0	0	0	0	0	0	0	0	0	0	0	0	0	0	0	469	0	0	0	0	0	0	0	0	0	0	673	0	0	0	0	0	0	0	0
Firmicutes	Clostridia	Clostridiales	Lachnospiraceae	Tyzzerella 3	uncultured bacterium	ae2fa56b569a3b117bf09ad0c6069172	0	0	0	0	0	0	0	0	0	0	0	0	0	0	0	0	0	0	0	896	789	14476	0	0	0	10	15	552	6409	0	0	1699	0	0	0	0	2432	582	210	0	0	337	0
Firmicutes	Clostridia	Clostridiales	Lachnospiraceae	Tyzzerella 3	uncultured bacterium	29c5f7a06c8dae11b4b85531c7d722ab	0	0	0	0	0	0	0	0	0	0	0	0	0	0	0	0	0	0	0	0	86	0	0	0	0	0	0	0	0	0	0	0	0	0	0	0	0	0	0	0	0	0	0
Firmicutes	Clostridia	Clostridiales	Lachnospiraceae	Tyzzerella 3	uncultured bacterium	747c8633ee1c609ad17986fdf5b06081	0	0	0	0	0	0	0	0	0	0	0	0	0	0	0	0	0	0	0	0	0	0	0	0	0	0	0	0	0	0	0	0	0	0	0	0	0	0	0	0	0	0	0
Firmicutes	Clostridia	Clostridiales	Lachnospiraceae	Tyzzerella 3	uncultured bacterium	cb0b92063193ff8d7620ff933311cb71	0	0	0	0	0	0	0	0	0	0	0	0	0	0	0	0	0	0	0	0	0	0	0	247	0	0	0	0	0	0	0	0	0	0	372	0	0	0	0	0	0	0	0
Firmicutes	Clostridia	Clostridiales	Lachnospiraceae	Tyzzerella 3	uncultured bacterium	8ecdc8fbf55243cdbef0f6952d9b0408	0	0	0	0	0	0	0	0	0	0	0	0	0	0	0	0	0	0	0	0	0	0	0	244	0	0	0	0	0	0	0	0	0	0	302	0	0	0	0	0	0	0	0
Firmicutes	Clostridia	Clostridiales	Lachnospiraceae	Tyzzerella 3	uncultured bacterium	c235697ce4605da50a2f87fc15cf791a	0	0	0	0	0	0	0	0	0	0	0	0	0	0	0	0	0	0	0	0	0	0	1207	0	0	0	0	0	0	1674	3050	0	0	700	0	0	0	0	823	0	0	0	1804
Firmicutes	Clostridia	Clostridiales	Lachnospiraceae	Tyzzerella 3	uncultured bacterium	010a07f16df1b2bb6ba84bf6efa1a084	0	0	0	0	0	0	0	0	0	0	0	0	0	0	0	0	0	0	0	0	0	0	0	0	0	0	0	0	0	563	943	0	0	227	0	0	0	0	0	0	0	0	0
Firmicutes	Clostridia	Clostridiales	Lachnospiraceae	Tyzzerella 3	uncultured bacterium	75d1eb99281b59f2094e327dcf95686e	0	0	0	0	0	0	0	0	0	0	0	0	0	0	0	0	0	0	0	0	0	0	392	0	0	0	0	0	0	0	0	0	0	0	0	0	0	0	0	0	0	0	1560
Firmicutes	Clostridia	Clostridiales	Lachnospiraceae	Tyzzerella 3	NA	1ac487860022b5bb434b4ddd5ec3b2ca	0	0	0	0	0	0	0	0	0	0	0	0	0	0	0	0	0	0	0	0	0	0	0	0	0	0	0	0	0	0	0	0	0	0	0	0	0	0	0	0	0	0	0
Firmicutes	Clostridia	Clostridiales	Lachnospiraceae	Tyzzerella 3	NA	6d079a6a94fc9349638d6116724dcda6	0	0	0	0	0	0	0	0	0	0	0	0	0	0	0	0	0	0	0	0	0	0	0	0	0	0	0	0	0	0	0	0	0	0	0	0	0	0	0	0	0	4	0
Firmicutes	Clostridia	Clostridiales	Lachnospiraceae	NA	NA	b5b909df655e8a6b465a637959364fb4	0	0	0	0	0	0	0	0	0	0	0	0	0	0	0	0	0	0	0	0	0	0	0	0	0	0	0	0	0	0	0	18	0	0	0	0	4	64	0	0	0	0	52
Firmicutes	Clostridia	Clostridiales	Lachnospiraceae	NA	NA	1cc8064303f6115742682588927f2352	0	0	0	0	0	0	0	0	0	0	0	0	0	0	0	0	0	0	0	9	0	0	0	0	0	0	0	0	0	0	0	0	0	0	0	0	0	0	0	0	0	0	0
Firmicutes	Clostridia	Clostridiales	NA	NA	NA	13f84cd8e013ca1533e9bbac2ac8f928	0	0	0	0	0	0	0	0	0	0	0	0	0	0	0	0	0	0	0	0	0	0	0	0	0	0	0	0	0	0	0	0	0	0	0	0	0	0	0	0	0	0	2
Firmicutes	Clostridia	Clostridiales	Christensenellaceae	Christensenellaceae R-7 group	uncultured bacterium	fa9f18c2f473296ec3a4625c3b2758c7	0	0	0	0	0	0	0	0	0	0	0	0	0	0	0	0	0	0	0	6	0	0	0	0	0	0	0	0	0	0	0	0	0	0	0	0	0	0	0	0	0	0	0
Firmicutes	Clostridia	Clostridiales	NA	NA	NA	5f4dd9618d82f8c125580886848058c8	0	0	0	0	0	0	0	0	0	0	0	0	0	0	0	0	0	0	0	0	0	0	0	0	0	0	0	0	0	0	0	0	0	0	0	0	0	0	0	0	0	0	0
Firmicutes	Clostridia	Clostridiales	Christensenellaceae	Christensenellaceae R-7 group	NA	c0c4667519b9630a5c00310061eee7d7	14	0	33	36	0	0	18	8	40	63	13	0	18	8	6	0	0	0	0	86	0	211	0	6	0	0	0	104	137	0	0	6	7	0	43	0	5	14	0	0	0	15	0
Firmicutes	Clostridia	Clostridiales	Christensenellaceae	Christensenellaceae R-7 group	NA	568c58d2aed7b016bc66adea972f8878	0	0	0	0	0	0	0	0	0	0	0	0	0	0	0	0	0	0	0	0	0	0	0	0	0	0	0	0	0	0	0	0	0	0	0	0	0	0	19	0	0	0	4
Firmicutes	Clostridia	Clostridiales	Lachnospiraceae	NA	NA	1496bc0eaf3ec95494b84d59cbeff0f6	0	0	0	0	0	0	0	0	0	0	0	0	0	0	0	0	0	0	3	0	0	0	0	0	0	0	0	0	0	0	0	0	0	0	0	0	0	0	0	0	0	0	0
Firmicutes	Clostridia	Clostridiales	Christensenellaceae	Christensenellaceae R-7 group	uncultured bacterium	c51a640af56de9f2cf16811e2e07568f	0	0	0	0	0	0	0	0	0	0	0	0	0	0	0	0	0	0	0	0	0	0	0	0	0	0	0	0	0	0	0	0	0	0	0	0	0	0	0	0	5	0	0
Firmicutes	Clostridia	Clostridiales	Ruminococcaceae	Ruminiclostridium 5	uncultured bacterium	891ecf0ca595a7bada28d53035a937dd	0	0	0	0	0	0	0	0	0	0	0	0	0	0	0	0	0	0	0	0	0	0	0	0	0	0	0	0	0	0	0	0	0	0	0	0	0	0	0	0	0	0	0
Firmicutes	Clostridia	Clostridiales	Ruminococcaceae	Ruminiclostridium 5	uncultured bacterium	dbf9620af1b809185f786bd66980bfbd	0	0	0	0	0	0	0	0	0	0	0	0	0	0	0	0	0	0	0	0	0	0	4	0	0	0	0	0	0	0	0	0	0	0	0	0	0	0	0	0	0	0	0
Firmicutes	Clostridia	Clostridiales	Ruminococcaceae	Ruminococcus 1	uncultured bacterium	1f55808c0bc226020897680dbbbeab0e	0	0	0	0	0	0	0	0	0	0	0	0	11	0	0	0	0	0	0	0	0	0	0	0	0	0	0	0	0	0	0	0	0	0	0	0	0	0	0	0	0	0	0
Firmicutes	Clostridia	Clostridiales	Ruminococcaceae	Ruminococcus 1	uncultured bacterium	f8c417206cf3e3114a150ab8f5727c9d	0	0	0	0	0	0	0	0	0	0	0	0	0	0	0	0	0	0	0	0	0	0	0	0	0	0	0	0	0	0	0	0	0	0	0	0	0	0	0	0	0	0	0
Firmicutes	Clostridia	Clostridiales	Ruminococcaceae	Ruminococcus 1	uncultured bacterium	842890f781df54c11ed63b7086ad35fa	0	0	0	0	0	0	0	0	0	0	0	0	0	0	0	0	0	0	0	0	0	0	0	0	0	0	0	0	0	0	0	0	0	0	0	0	0	0	0	0	0	0	0
Firmicutes	Clostridia	Clostridiales	Ruminococcaceae	Ruminococcus 1	uncultured bacterium	dbc769f74f8033cbec2b21d7f075502b	0	0	0	0	0	0	0	0	0	0	0	0	0	0	0	0	0	0	0	0	0	0	0	0	0	0	0	0	0	0	0	0	0	0	0	0	0	0	0	0	0	0	0
Firmicutes	Clostridia	Clostridiales	Ruminococcaceae	Ruminococcus 1	uncultured bacterium	d6f23e447de4592310d6e814b88ceb6e	0	0	0	0	0	0	0	0	0	0	0	0	0	0	0	0	0	0	0	0	0	0	0	0	0	0	0	0	0	0	0	0	0	0	0	0	0	0	0	0	0	0	3
Firmicutes	Clostridia	Clostridiales	Ruminococcaceae	Ruminococcus 1	uncultured bacterium	95f56293efd0d94682c773a9d000f9a8	0	0	0	0	0	0	0	0	0	0	0	0	0	0	0	0	0	0	0	0	0	0	0	0	0	0	0	0	0	0	0	0	0	0	0	0	0	0	0	0	0	13	0
Firmicutes	Clostridia	Clostridiales	Lachnospiraceae	NA	NA	2e6e27099f184e0e6d7996e2ce789658	0	0	0	0	0	0	0	0	0	0	0	0	0	0	0	0	0	0	0	0	0	0	0	0	0	0	0	0	0	0	0	0	0	0	0	0	0	0	0	0	0	0	0
Firmicutes	Clostridia	Clostridiales	Lachnospiraceae	NA	NA	1fc7e328af826f4bde07f54783813cd9	0	0	0	0	0	0	0	0	9	0	0	0	0	0	0	0	0	0	0	0	0	0	0	0	0	0	0	0	0	0	0	0	0	0	0	0	0	0	0	0	0	0	0
Firmicutes	Clostridia	Clostridiales	Lachnospiraceae	NA	NA	ba09348955b231aade95e78901921f9e	0	0	0	0	0	0	0	0	0	0	0	0	0	0	0	0	0	0	0	0	0	0	0	0	0	0	0	0	0	0	0	0	0	2	0	0	0	0	0	0	0	0	0
Firmicutes	Clostridia	Clostridiales	Lachnospiraceae	NA	NA	922b8562dc71b45a2500c1b4b5e74b3e	0	0	0	0	0	0	5	0	0	0	0	0	0	0	0	0	0	0	0	0	0	0	0	0	0	0	0	0	0	0	0	0	0	0	0	0	0	0	0	0	0	0	0
Firmicutes	Clostridia	Clostridiales	Ruminococcaceae	Ruminiclostridium 9	NA	fbec93cd670749f24829565574a43700	0	0	0	0	0	0	0	0	0	0	0	0	0	0	0	0	0	0	0	0	0	0	0	0	0	0	0	0	0	0	0	0	10	0	0	0	0	0	0	0	0	0	0
Firmicutes	Clostridia	Clostridiales	Ruminococcaceae	NA	NA	abe264a8d9254fb47434d5821edd0ce4	0	0	0	0	0	0	0	0	0	0	0	0	0	0	0	0	0	0	0	0	0	0	0	0	0	0	0	0	0	0	0	0	0	0	0	0	0	0	0	0	0	0	0
Firmicutes	Negativicutes	Selenomonadales	Veillonellaceae	NA	NA	11cee77fbcfa99157567ba815fa02e96	0	0	0	0	0	0	0	0	0	0	0	0	0	0	0	0	0	0	0	0	0	0	0	0	0	0	0	0	0	0	0	0	6	0	0	0	0	0	0	0	0	0	0
Firmicutes	Clostridia	Clostridiales	Lachnospiraceae	NA	NA	0167ab94ffea10f19a86a94dc9c19517	0	0	0	0	0	0	0	0	0	0	0	0	0	0	0	0	0	0	0	0	0	0	0	0	0	0	0	0	0	0	0	0	0	0	0	0	0	0	0	0	0	0	0
Firmicutes	Clostridia	Clostridiales	Lachnospiraceae	Lachnoclostridium	[Clostridium] aldenense	f147a25c8e53c17888e3e059635cf955	0	0	0	0	0	0	0	0	0	0	0	0	0	0	0	0	0	0	0	0	0	0	0	0	0	0	0	0	0	0	0	0	0	0	0	0	0	0	0	0	0	0	0
Firmicutes	Clostridia	Clostridiales	Lachnospiraceae	NA	NA	8027ca3f027f2805b4af6b89610a4e66	0	2	0	0	0	0	0	0	0	0	0	0	0	0	0	0	0	0	0	0	0	0	0	0	0	0	0	0	0	0	0	0	0	0	0	0	0	0	0	0	0	0	0
Firmicutes	Clostridia	Clostridiales	Lachnospiraceae	NA	NA	8716204992ff57824367442550f3a923	0	0	0	0	0	0	0	0	0	0	0	0	0	0	0	0	0	0	0	0	0	0	0	0	0	0	0	0	0	0	0	0	0	0	0	0	0	0	0	0	0	0	0
Firmicutes	Clostridia	Clostridiales	Lachnospiraceae	NA	NA	d4b18f6742fff7ff6dba741a9cb2adb2	0	0	0	0	0	0	0	0	0	0	0	0	0	0	0	0	0	0	0	0	0	0	0	159	0	0	0	0	0	0	0	0	0	0	211	0	0	0	0	0	0	0	0
Firmicutes	Clostridia	Clostridiales	Lachnospiraceae	NA	NA	3c4bf132270b241bbebba136b1cc3cf8	0	0	0	0	0	0	0	0	0	0	0	0	0	0	0	0	0	0	0	0	0	0	0	0	0	0	0	0	0	0	0	0	0	0	53	0	0	0	0	0	0	0	0
Firmicutes	Clostridia	Clostridiales	Lachnospiraceae	NA	NA	7158b0d82eb70ae6fdb585a5ed800de0	0	0	0	0	0	0	0	0	0	0	0	0	0	0	0	0	0	0	0	0	0	0	0	0	0	0	0	0	0	8	0	0	0	5	0	0	0	0	0	0	0	0	0
Firmicutes	Clostridia	Clostridiales	Lachnospiraceae	NA	NA	12732fb5498133edea90666688194d8f	0	0	0	0	0	0	0	0	0	0	0	0	0	0	0	0	0	0	0	0	0	0	0	0	0	0	0	0	0	0	0	0	0	0	0	0	0	0	0	0	0	0	0
Firmicutes	Clostridia	Clostridiales	Lachnospiraceae	NA	NA	928ca9a649bfeada3384ef1a727182a2	0	0	0	0	0	0	0	0	0	0	0	0	0	0	0	0	0	0	0	0	0	0	0	0	0	0	0	0	0	0	0	0	0	0	0	0	0	0	0	0	0	0	0
Firmicutes	Clostridia	Clostridiales	Lachnospiraceae	NA	NA	5f875a0721f6cb77b2739ea6b651e26d	0	0	0	0	0	0	0	0	0	0	0	0	0	0	0	0	0	0	0	0	0	0	0	0	0	0	0	0	0	0	0	0	0	0	0	0	0	0	0	0	0	0	0
Firmicutes	Clostridia	Clostridiales	Lachnospiraceae	NA	NA	7501840ea49b9fa91d51bb90f1dd228f	0	0	0	0	51	0	0	0	0	0	0	0	0	0	0	0	0	0	0	0	0	0	0	0	0	0	0	0	0	0	0	0	0	0	0	0	0	0	0	0	0	0	0
Firmicutes	Clostridia	Clostridiales	Lachnospiraceae	NA	NA	7dffca53cad6663b1078dd61bc9d7267	0	0	0	0	0	0	0	0	0	0	0	0	0	0	0	0	0	0	0	0	0	0	0	0	0	0	0	0	0	0	0	0	0	0	0	0	0	0	0	0	0	0	0
Firmicutes	Clostridia	Clostridiales	Lachnospiraceae	NA	NA	a261cfb84f714158e89cda719b09a0f5	0	0	0	0	0	0	0	0	0	0	0	0	0	0	0	0	0	0	0	0	0	0	0	0	0	0	0	0	0	0	0	0	0	0	0	0	0	0	0	0	0	0	0
Firmicutes	Clostridia	Clostridiales	Lachnospiraceae	NA	NA	e265441a497af48db1fec8dff904d423	0	0	0	0	0	0	0	0	0	0	0	0	0	0	0	0	0	0	0	0	0	0	0	0	0	0	0	0	0	0	0	0	0	0	0	0	0	0	0	0	0	0	0
Firmicutes	Clostridia	Clostridiales	Lachnospiraceae	NA	NA	028b24775dff4c5c10fd6a61c19961d1	0	0	0	0	0	0	0	0	0	0	0	0	0	0	0	0	0	0	0	0	0	0	0	0	0	0	0	0	0	0	0	0	0	0	0	0	0	0	0	0	0	0	0
Firmicutes	Clostridia	Clostridiales	Lachnospiraceae	NA	NA	1c4f3bd521c7790741e836ee49e81aa8	0	0	0	0	0	0	0	0	0	0	0	0	0	0	0	0	0	0	0	0	0	0	0	0	0	0	0	0	0	0	0	0	0	0	0	0	0	0	0	0	0	0	0
Firmicutes	Clostridia	Clostridiales	Lachnospiraceae	NA	NA	106cb7ac5745f2921a81743c2e1ca46c	0	0	0	0	0	0	0	0	0	0	0	0	0	0	0	0	0	0	0	0	0	0	0	0	0	0	0	0	0	0	0	0	0	0	0	0	0	0	0	0	0	0	0
Firmicutes	Clostridia	Clostridiales	Lachnospiraceae	NA	NA	eb84219c868f25cf8b245a9c30d4d832	0	0	0	0	0	0	0	0	0	0	0	0	0	0	0	0	0	0	0	0	0	0	0	0	0	0	0	0	0	0	0	0	0	0	0	0	0	0	0	0	0	0	0
Firmicutes	Clostridia	Clostridiales	Lachnospiraceae	NA	NA	2d8640e80d474805a80723674f6257bd	48	0	49	18	0	0	66	11	0	205	0	65	34	0	0	0	0	0	0	0	0	0	0	0	0	0	0	0	0	0	0	0	0	0	0	0	0	0	0	0	0	0	0
Firmicutes	Clostridia	Clostridiales	Lachnospiraceae	NA	NA	a0d645334d5a1d89a7ad5b6b59d420cc	0	0	0	0	0	0	0	0	0	0	0	0	0	0	0	0	0	0	0	0	0	0	0	0	0	0	0	0	0	0	0	0	0	0	0	0	0	0	0	0	0	0	0
Firmicutes	Clostridia	Clostridiales	Lachnospiraceae	uncultured	uncultured bacterium	f0e27bc1541f177686e2f7fb0a61880f	0	0	0	0	0	0	0	0	0	0	0	0	0	0	0	0	0	0	0	0	0	0	0	0	0	0	0	0	0	0	0	0	0	0	0	0	0	0	0	0	0	0	0
Firmicutes	Clostridia	Clostridiales	Lachnospiraceae	NA	NA	29d9e425aa35dda5113d96724cb6b88d	0	0	0	0	0	0	0	0	0	0	0	0	0	0	0	0	19	0	0	0	0	0	0	0	0	0	0	0	0	0	0	0	0	0	0	0	0	0	0	0	0	0	0
Firmicutes	Clostridia	Clostridiales	Lachnospiraceae	NA	NA	85acfbc91e794e299684941a8c1d9734	0	0	0	0	0	0	0	0	0	0	0	0	0	0	0	0	0	0	0	0	0	0	0	0	0	0	0	0	0	16	0	0	0	0	0	0	0	0	0	0	0	0	0
Firmicutes	Clostridia	Clostridiales	Lachnospiraceae	Shuttleworthia	uncultured bacterium	ee52e9d8c31040fafd8a217c7f76bdf5	0	0	0	0	0	0	0	0	0	0	0	0	0	0	0	0	0	0	0	0	0	0	0	0	0	0	0	0	0	0	0	0	0	0	0	0	45	0	0	0	0	0	0
Firmicutes	Clostridia	Clostridiales	Lachnospiraceae	Shuttleworthia	uncultured bacterium	95f309ad65af0c9e66d199c48627aa4e	0	0	0	0	0	0	0	0	0	0	0	0	0	0	0	0	0	0	0	0	0	51	0	0	0	0	0	0	94	0	0	0	0	0	0	0	37	0	0	0	0	0	0
Firmicutes	Clostridia	Clostridiales	Lachnospiraceae	Shuttleworthia	uncultured bacterium	4adf230ccc6f7b808aadb8914248d863	0	0	0	0	0	0	0	0	0	0	0	0	0	0	0	0	0	0	0	0	0	0	0	0	0	0	0	0	28	0	0	0	0	0	0	0	0	0	0	0	0	0	0
Firmicutes	Clostridia	Clostridiales	Lachnospiraceae	Shuttleworthia	uncultured bacterium	5639397ae74d72a4d7903dee8cf93bc1	0	0	0	0	0	0	0	0	0	0	0	0	0	0	0	0	0	0	0	0	0	69	0	15	0	0	0	0	0	0	0	0	0	0	74	0	0	0	0	0	0	0	0
Firmicutes	Clostridia	Clostridiales	Lachnospiraceae	Shuttleworthia	uncultured bacterium	c4cc22645537361f01d12835b6b77209	0	0	0	0	0	0	0	0	0	0	0	0	0	0	0	0	0	0	0	0	0	0	0	0	0	0	0	0	0	0	0	0	0	0	0	0	0	0	0	0	0	0	0
Firmicutes	Clostridia	Clostridiales	Lachnospiraceae	Shuttleworthia	uncultured bacterium	e6f77db2c866db80172d78ffd765025a	0	0	0	0	0	0	0	0	0	0	0	0	0	0	0	0	0	0	106	28	0	65	0	0	0	0	0	58	0	0	0	26	156	0	0	127	0	35	24	59	43	0	0
Firmicutes	Clostridia	Clostridiales	Lachnospiraceae	Shuttleworthia	uncultured bacterium	ee644e865ac00ba8502c36d2eac638bf	0	0	0	0	0	0	0	0	0	0	0	0	0	0	0	0	0	0	0	0	0	0	0	0	0	0	0	0	0	0	0	0	0	0	0	0	0	0	0	0	0	0	0
Firmicutes	Clostridia	Clostridiales	Lachnospiraceae	Shuttleworthia	uncultured bacterium	b89691a5bf79790ab3b5002f5a972c57	0	0	0	0	0	0	0	0	0	0	0	0	0	0	0	0	0	0	0	0	0	0	0	0	0	0	0	0	0	0	0	0	0	0	0	0	0	0	0	0	0	0	0
Firmicutes	Clostridia	Clostridiales	Lachnospiraceae	Shuttleworthia	uncultured bacterium	33e64c2d0595da37310a08d21b031eed	0	0	0	0	0	0	0	0	0	0	0	0	0	0	0	0	0	0	0	0	0	0	62	0	0	0	0	0	0	0	0	0	0	0	0	0	0	0	0	0	0	0	120
Firmicutes	Clostridia	Clostridiales	Lachnospiraceae	Shuttleworthia	uncultured bacterium	8b5bdb406358d0bdeb80b5888681f370	0	0	0	0	0	0	0	0	0	0	0	0	0	0	0	0	0	0	0	0	0	0	0	0	0	0	0	0	0	15	33	0	0	0	0	0	0	0	0	0	0	0	0
Firmicutes	Clostridia	Clostridiales	Lachnospiraceae	NA	NA	2faad296227da14f794c62285133d130	0	0	0	0	0	0	0	0	0	0	0	0	0	0	0	0	0	0	0	0	0	0	0	0	0	0	0	0	0	0	0	0	0	0	0	0	7	8	0	0	0	0	0
Firmicutes	Clostridia	Clostridiales	Lachnospiraceae	Shuttleworthia	NA	50eb4eb1438d5ead0514486929787133	0	0	0	0	0	0	0	0	0	0	0	0	0	0	0	0	0	0	0	0	0	0	0	0	0	0	0	0	0	0	0	0	0	0	0	0	36	57	0	0	0	0	0
Firmicutes	Clostridia	Clostridiales	Lachnospiraceae	NA	NA	c8de85cbe71329dc4b7942a383c34d15	0	0	0	0	0	0	0	0	0	0	0	0	0	0	0	0	0	0	0	0	0	0	0	0	0	0	0	39	0	0	0	0	0	0	0	0	0	0	0	0	0	0	0
Firmicutes	Clostridia	Clostridiales	Lachnospiraceae	NA	NA	ad28092986e26b6e0dc0ee7c92997923	0	0	0	0	0	0	0	0	0	0	0	0	0	0	0	0	0	0	0	0	0	0	0	0	0	0	0	0	0	0	0	22	0	0	0	0	49	44	0	0	0	0	0
Firmicutes	Clostridia	Clostridiales	Lachnospiraceae	Shuttleworthia	uncultured bacterium	d558a491af5dc6a2257aa3aaefca0d3a	0	0	0	0	0	0	0	0	0	0	0	0	0	0	0	0	0	0	0	0	0	0	0	0	0	0	0	0	0	0	0	0	0	0	0	0	0	0	0	0	0	0	23
Firmicutes	Clostridia	Clostridiales	Lachnospiraceae	Shuttleworthia	uncultured bacterium	48755c02880fc2c13a46d4f5b4221453	0	0	0	0	0	0	0	0	0	0	0	0	0	0	0	0	0	0	0	0	0	0	0	0	0	0	0	0	0	0	0	0	0	0	0	0	0	0	0	0	0	0	0
Firmicutes	Clostridia	Clostridiales	Lachnospiraceae	Shuttleworthia	uncultured bacterium	51e76f8ba69c72ce8c19d3f619079355	0	0	0	0	0	0	0	0	0	0	0	0	0	0	0	0	0	0	0	0	0	0	0	0	0	0	0	0	0	0	0	0	0	0	0	0	0	0	0	0	0	0	0
Firmicutes	Clostridia	Clostridiales	Lachnospiraceae	Shuttleworthia	uncultured bacterium	92d51b07ae67314fa2d3896fcb97bba1	0	0	0	0	0	0	0	0	0	0	0	0	0	0	0	0	0	0	0	0	0	0	0	0	0	0	0	0	0	0	0	0	0	0	0	0	0	0	0	0	0	0	0
Firmicutes	Clostridia	Clostridiales	Lachnospiraceae	Shuttleworthia	uncultured bacterium	0c18869f455209476ae98f25bcde2116	0	0	0	0	0	0	0	0	0	0	0	0	0	0	0	0	0	0	0	0	0	0	0	0	0	0	0	0	0	0	0	0	0	0	0	0	0	0	0	0	0	0	0
Firmicutes	Clostridia	Clostridiales	Lachnospiraceae	Shuttleworthia	uncultured bacterium	ba739e1483b79c20890a6ec4afd3ccdf	0	0	0	0	0	0	0	0	0	0	0	0	0	0	0	0	0	0	0	0	0	0	0	0	0	0	0	0	0	0	0	0	0	0	0	0	0	0	0	0	0	0	0
Firmicutes	Clostridia	Clostridiales	Lachnospiraceae	Shuttleworthia	uncultured bacterium	38fb8fb1acd6965a03c63fecf0118241	0	0	0	0	0	0	0	0	0	0	0	0	0	0	0	0	0	0	0	0	0	0	0	0	0	0	0	0	0	0	0	0	0	0	0	0	0	0	0	0	0	0	0
Firmicutes	Clostridia	Clostridiales	Lachnospiraceae	Shuttleworthia	uncultured bacterium	45a5c94bfa14cfecc969737f30cc8520	14	0	0	0	12	0	0	16	0	35	0	24	11	18	0	0	11	0	0	0	0	0	0	0	0	0	0	0	0	0	0	0	0	0	0	0	0	0	0	0	0	0	0
Firmicutes	Clostridia	Clostridiales	Lachnospiraceae	Shuttleworthia	uncultured bacterium	b347a57730ced296fda613209917954a	0	0	0	0	0	0	0	0	0	0	0	0	0	0	0	0	0	0	0	0	0	0	0	0	0	0	0	0	0	0	0	0	0	0	0	0	0	0	0	0	0	0	0
Firmicutes	Clostridia	Clostridiales	Lachnospiraceae	Shuttleworthia	uncultured bacterium	b8ad28f0d74242b6c678dd5da41377d8	0	0	0	0	0	0	0	0	0	0	0	0	0	0	0	0	0	0	0	0	0	0	0	0	0	0	0	0	0	0	0	0	0	0	0	0	0	0	0	0	0	0	0
Firmicutes	Clostridia	Clostridiales	Lachnospiraceae	NA	NA	b0d452c7025a8ab37e1db82fb75ad7f6	0	0	0	0	0	0	0	0	0	0	0	0	0	0	0	0	0	0	0	0	0	0	0	0	0	0	0	0	0	0	0	0	0	0	0	0	0	0	0	0	0	0	0
Firmicutes	Clostridia	Clostridiales	Lachnospiraceae	Roseburia	NA	440a546c3c44b280b95726ecd18ed837	0	0	0	0	0	0	0	0	0	0	0	0	0	0	0	0	0	0	0	0	0	0	0	0	0	0	0	0	0	0	0	0	0	0	0	0	0	0	0	0	0	0	0
Firmicutes	Clostridia	Clostridiales	Lachnospiraceae	NA	NA	96a0d0b8a8d4bd13fa54e135528cd22f	0	0	0	0	0	0	0	0	0	0	0	0	0	0	0	0	0	0	0	0	0	0	0	0	0	0	0	0	12	0	0	0	0	0	0	0	0	18	0	0	0	7	0
Firmicutes	Clostridia	Clostridiales	Lachnospiraceae	NA	NA	da4f58ace6087e1c5b3feafd61ad6bf6	0	0	0	0	0	0	0	0	0	0	0	0	0	0	0	0	0	0	0	6	0	44	0	0	0	0	0	14	0	0	0	0	0	0	0	0	0	0	0	0	0	0	0
Firmicutes	Clostridia	Clostridiales	Lachnospiraceae	NA	NA	3250735ffb39c6a99c9c16bbf8dca3ae	0	0	0	0	0	0	0	0	0	0	0	0	0	0	0	0	0	0	0	0	0	0	0	0	0	0	0	0	0	0	0	0	0	0	15	0	0	0	0	0	0	0	0
Firmicutes	Clostridia	Clostridiales	Lachnospiraceae	NA	NA	26556f073ae03ee2ea36b48ebe76234c	0	0	0	0	0	0	0	0	0	0	0	0	0	0	0	0	0	0	0	0	0	0	0	0	0	0	0	0	0	0	0	0	0	0	0	0	0	0	0	0	0	0	170
Firmicutes	Clostridia	Clostridiales	Lachnospiraceae	NA	NA	a714e0fd51a48305e92c53d4c6979921	0	0	0	0	0	0	0	0	0	0	0	0	0	0	0	0	0	0	0	0	0	0	0	0	0	0	0	0	0	0	63	0	0	0	0	0	0	0	0	0	0	0	0
Firmicutes	Clostridia	Clostridiales	Lachnospiraceae	NA	NA	4f034877fd7c321b24e142b4f0827d20	0	0	0	0	0	0	0	0	0	0	0	0	0	0	0	0	0	0	0	0	0	0	102	0	0	0	0	0	0	284	348	0	0	90	0	0	0	0	55	0	0	0	1147
Firmicutes	Clostridia	Clostridiales	Lachnospiraceae	NA	NA	3fecae2f54c2a96140bbbcb4f578ace9	0	0	0	0	0	0	0	0	0	0	0	0	0	0	0	0	0	0	0	0	0	0	0	0	0	0	0	0	0	68	125	0	0	38	0	0	0	0	0	0	0	0	0
Firmicutes	Clostridia	Clostridiales	Lachnospiraceae	NA	NA	165585cb6d427d7c11ff872aedbf951a	0	0	0	0	0	0	0	0	0	0	0	0	0	0	0	0	0	0	0	6	0	0	0	0	0	0	0	0	0	0	0	0	0	0	0	0	0	0	0	0	0	0	0
Firmicutes	Clostridia	Clostridiales	Lachnospiraceae	NA	NA	e6fed1f236a218f68433bbf39143050a	0	0	0	0	0	0	0	0	0	0	0	0	0	0	0	0	0	0	0	0	0	0	0	0	0	0	0	0	0	0	0	0	0	0	0	0	0	24	0	0	0	0	0
Firmicutes	Clostridia	Clostridiales	Lachnospiraceae	NA	NA	0f8b00dbde4c11d0e5aa5b039f6aedee	0	0	0	0	0	0	0	0	0	0	0	0	0	0	0	0	0	0	0	0	0	0	0	0	0	0	0	0	0	0	0	0	0	0	0	0	0	0	0	0	0	0	0
Firmicutes	Clostridia	Clostridiales	Lachnospiraceae	Shuttleworthia	uncultured bacterium	aab9615a5c12ebf19cc699ca19891bbf	0	0	0	0	0	0	0	0	0	0	0	0	0	0	0	0	0	0	0	511	357	886	0	0	0	0	0	0	217	0	0	647	0	0	0	0	11372	393	0	0	0	0	0
Firmicutes	Clostridia	Clostridiales	Lachnospiraceae	Shuttleworthia	uncultured bacterium	1235895d38e5207d6f126ff95594881d	0	0	0	0	0	0	0	0	0	0	0	0	0	0	0	0	0	0	0	549	176	3358	0	0	0	4	0	662	334	0	0	755	0	0	0	0	252	62	149	0	0	273	0
Firmicutes	Clostridia	Clostridiales	Lachnospiraceae	Shuttleworthia	uncultured bacterium	8a4e608050c1011dd88cce311561da94	0	0	0	0	0	0	0	0	0	0	0	0	0	0	0	0	0	0	0	0	0	327	0	0	0	0	0	0	0	0	0	0	0	0	0	0	0	0	0	0	0	0	0
Firmicutes	Clostridia	Clostridiales	Lachnospiraceae	Roseburia	uncultured bacterium	4af993b83e4414c54c9f884b63a99317	0	0	0	0	0	0	0	0	0	0	0	0	0	0	0	0	0	0	0	0	0	0	0	0	0	0	0	0	0	0	0	0	0	0	0	0	18	0	0	0	0	0	0
Firmicutes	Clostridia	Clostridiales	Lachnospiraceae	Lachnospiraceae NC2004 group	uncultured bacterium	7c39146965fc0728ef7cd0d5b89da1b1	0	0	0	0	0	0	0	0	0	0	0	0	0	0	0	0	0	0	0	0	2	0	0	0	0	0	0	0	0	0	0	0	0	0	0	0	0	0	0	0	0	0	0
Firmicutes	Clostridia	Clostridiales	NA	NA	NA	cd1b16cf9774f1c42d702877a6c4668d	0	0	0	0	0	0	0	0	0	0	0	0	0	0	0	0	0	0	0	0	0	0	0	0	0	0	0	0	0	0	0	0	0	0	0	0	0	0	0	0	0	0	0
Firmicutes	Clostridia	Clostridiales	Lachnospiraceae	NA	NA	4571244530aeaae51f77a97f03a69562	0	0	0	0	0	0	0	0	0	0	0	0	0	0	0	0	0	0	0	0	0	0	0	0	0	0	0	0	0	0	0	0	0	0	0	0	0	0	0	0	0	2	0
Firmicutes	Clostridia	Clostridiales	Lachnospiraceae	Shuttleworthia	uncultured bacterium	3ff1162495d7301f4d821e9a1023784b	0	0	0	0	0	0	0	0	0	0	0	0	0	0	0	0	0	0	0	0	0	0	0	0	0	0	0	0	0	0	0	0	0	0	129	0	0	0	0	0	0	0	0
Firmicutes	Clostridia	Clostridiales	Lachnospiraceae	Shuttleworthia	uncultured bacterium	20aaec8e2a7fee56389d323f71ebe7d2	0	0	0	0	0	0	0	0	0	0	0	0	0	0	0	0	0	0	0	0	0	0	0	182	0	0	0	0	0	0	0	0	0	0	453	0	0	0	0	0	0	0	0
Firmicutes	Clostridia	Clostridiales	Lachnospiraceae	Shuttleworthia	uncultured bacterium	6ab2e12c29551bdbff38816d14f6efb2	0	0	0	0	0	0	0	0	0	0	0	0	0	0	0	0	0	0	0	0	0	0	0	115	0	0	0	0	0	0	0	0	0	0	360	0	0	0	0	0	0	0	0
Firmicutes	Clostridia	Clostridiales	Lachnospiraceae	Shuttleworthia	Oscillospiraceae bacterium Zagget4	4999bc7591318570d43c11b56a29aa48	0	0	0	0	0	0	0	0	0	0	0	0	0	0	0	0	0	0	0	0	0	0	0	0	0	0	0	0	0	0	0	0	0	0	0	0	0	0	0	0	0	0	0
Firmicutes	Clostridia	Clostridiales	Lachnospiraceae	Shuttleworthia	Oscillospiraceae bacterium Zagget4	6f5880b74f479fa31238ea3d7bb87dcf	0	0	0	0	0	0	0	0	0	0	0	0	0	0	0	0	0	0	0	0	0	0	0	0	0	0	0	0	0	0	0	0	0	0	0	0	0	0	0	0	0	0	0
Firmicutes	Clostridia	Clostridiales	Lachnospiraceae	Shuttleworthia	Oscillospiraceae bacterium Zagget4	1d1fdca95489df13d3f6a2fe5dcdaec1	0	0	0	0	0	0	0	0	0	0	0	0	0	0	0	0	0	0	0	0	0	0	0	0	0	0	0	0	0	737	1163	0	0	194	0	0	0	0	2323	0	0	0	0
Firmicutes	Clostridia	Clostridiales	Lachnospiraceae	Shuttleworthia	Oscillospiraceae bacterium Zagget4	0ce74d8f1f587cc996a8ab7c479eb2a4	0	0	0	0	0	0	0	0	0	0	0	0	0	0	0	0	0	0	0	0	0	0	0	0	0	0	0	0	0	0	0	0	0	0	0	0	0	0	0	0	0	0	0
Firmicutes	Clostridia	Clostridiales	Lachnospiraceae	Shuttleworthia	Oscillospiraceae bacterium Zagget4	5f766e4e863b99af8a90068f2bc6660a	218	0	0	83	56	30	56	33	0	78	59	59	70	0	0	0	0	0	0	0	0	0	0	0	0	0	0	0	0	0	0	0	0	0	0	0	0	0	0	0	0	0	0
Firmicutes	Clostridia	Clostridiales	Lachnospiraceae	Shuttleworthia	Oscillospiraceae bacterium Zagget4	03dd32391eb777934fabaab724e0fd05	0	0	0	0	0	0	0	0	0	0	0	0	0	0	0	0	0	0	38	0	0	0	0	0	0	0	0	0	0	0	0	0	116	0	0	0	0	0	0	0	21	0	0
Firmicutes	Clostridia	Clostridiales	Lachnospiraceae	Shuttleworthia	Oscillospiraceae bacterium Zagget4	533f1ef56c6ced545367920e3ee1a4ca	0	0	0	0	0	0	0	0	0	0	0	0	0	0	0	0	0	0	0	0	0	0	0	0	0	0	0	0	0	0	0	0	0	0	0	0	0	0	0	0	0	0	0
Firmicutes	Clostridia	Clostridiales	Lachnospiraceae	Shuttleworthia	Oscillospiraceae bacterium Zagget4	6dc5f576c65ea6551defe9b6b8a9058b	0	0	0	0	0	0	0	0	0	0	0	0	0	0	0	0	0	0	0	0	0	0	0	0	0	0	0	0	0	0	0	0	87	0	0	0	0	0	0	0	0	0	0
Firmicutes	Clostridia	Clostridiales	Lachnospiraceae	Shuttleworthia	Oscillospiraceae bacterium Zagget4	238d53d84cfa6863d83556fc9cf89119	0	0	0	0	0	0	0	0	0	0	0	0	0	0	0	0	0	0	54	0	0	0	0	0	0	0	0	0	0	0	0	0	93	0	0	31	0	0	0	0	35	0	0
Firmicutes	Clostridia	Clostridiales	Lachnospiraceae	Shuttleworthia	Oscillospiraceae bacterium Zagget4	b52107747392fd0db79565f39e5ad293	0	0	0	0	0	0	0	0	0	0	0	0	0	0	0	0	0	0	0	0	0	0	0	0	0	0	0	0	0	0	0	0	0	0	0	0	0	0	0	0	0	0	0
Firmicutes	Clostridia	Clostridiales	Lachnospiraceae	Shuttleworthia	Oscillospiraceae bacterium Zagget4	a928b725ca11d7585079072a91bf3bd8	0	0	0	0	0	0	0	0	0	0	0	0	0	0	0	0	0	0	0	0	0	0	0	0	0	0	0	0	0	0	0	0	0	0	0	0	0	0	0	0	0	0	0
Firmicutes	Clostridia	Clostridiales	Lachnospiraceae	Shuttleworthia	Oscillospiraceae bacterium Zagget4	fa1cd09ceab732a9e3468d7d1fbfeb12	0	0	0	0	0	0	0	0	0	0	0	0	0	0	0	0	0	0	0	0	0	0	0	0	0	0	0	0	0	0	0	0	0	0	0	0	0	0	0	0	0	0	0
Firmicutes	Clostridia	Clostridiales	Lachnospiraceae	Shuttleworthia	Oscillospiraceae bacterium Zagget4	092a9a596802f5a1621cd97e14c8c5e5	0	0	0	0	0	0	0	0	0	0	0	0	0	0	0	0	0	0	0	0	0	0	0	0	0	0	0	0	0	0	0	0	0	0	0	0	0	0	0	0	0	0	0
Firmicutes	Clostridia	Clostridiales	Lachnospiraceae	Shuttleworthia	Oscillospiraceae bacterium Zagget4	f054e3d448afe4566b7334ac7a0baf8c	0	0	0	0	0	0	0	0	0	0	0	0	0	0	0	0	0	0	0	0	0	0	0	0	0	0	0	0	0	0	0	0	0	0	0	0	0	0	0	0	0	0	0
Firmicutes	Clostridia	Clostridiales	Lachnospiraceae	Shuttleworthia	Oscillospiraceae bacterium Zagget4	48c21367bedfb887f959964b66dca11e	0	0	0	0	0	0	0	0	0	0	0	0	0	0	0	0	0	0	0	0	0	0	0	0	0	0	0	0	0	0	0	0	0	0	0	0	0	0	0	0	0	0	0
Firmicutes	Clostridia	Clostridiales	Lachnospiraceae	Shuttleworthia	Oscillospiraceae bacterium Zagget4	b37f1d24a94b6bafb076d9503ac33d71	0	0	0	0	0	0	0	0	0	0	0	0	0	0	0	0	0	0	201	0	0	0	0	0	0	0	0	0	0	0	0	0	0	0	0	0	0	0	0	0	62	0	0
Firmicutes	Clostridia	Clostridiales	Lachnospiraceae	Shuttleworthia	Oscillospiraceae bacterium Zagget4	4fb47b283d59b78da5bee50f63fd731f	20613	1353	2739	23575	3737	145	4585	4048	12622	3478	5547	4740	5860	4179	861	219	1812	1511	24760	0	0	17	0	0	9	0	5	0	0	0	0	10	44985	0	0	3892	0	0	400	1836	919	13	0
Firmicutes	Clostridia	Clostridiales	Lachnospiraceae	Shuttleworthia	Oscillospiraceae bacterium Zagget4	b853afedbcaf1cca924f58ed048ff65e	0	0	0	0	0	0	0	0	0	0	0	0	0	0	0	0	0	0	723	0	0	0	0	0	0	0	0	0	0	0	0	0	0	0	0	0	0	0	0	0	0	0	0
Firmicutes	Clostridia	Clostridiales	Lachnospiraceae	Shuttleworthia	Oscillospiraceae bacterium Zagget4	351cbbea1f6da2481047519d11ee413b	0	0	0	0	0	0	0	0	0	0	0	0	0	0	0	0	0	0	0	0	0	0	0	0	0	0	0	0	0	0	0	0	0	0	0	0	0	0	0	0	0	0	0
Firmicutes	Clostridia	Clostridiales	Lachnospiraceae	Shuttleworthia	Oscillospiraceae bacterium Zagget4	185036aa0842314db7cc3ba88cc9e3b5	0	0	0	0	0	0	0	0	0	0	0	0	0	0	0	0	0	0	0	0	0	0	0	0	0	0	0	0	0	0	0	0	0	0	0	0	0	0	0	0	0	0	0
Firmicutes	Clostridia	Clostridiales	Lachnospiraceae	Shuttleworthia	Oscillospiraceae bacterium Zagget4	329992b49b3b8983cbee9e35ccbc26e3	0	0	0	0	0	0	0	0	0	0	0	0	0	0	0	0	0	0	0	0	0	0	0	0	0	0	0	0	0	0	0	0	0	0	0	0	0	0	0	0	0	0	0
Firmicutes	Clostridia	Clostridiales	Lachnospiraceae	Shuttleworthia	Oscillospiraceae bacterium Zagget4	68dcf025dcd9d54a0f6b92cedd228706	0	0	0	0	0	0	0	0	0	0	0	0	0	0	0	0	0	0	0	0	0	0	0	0	0	0	0	0	0	0	0	0	0	0	0	0	0	0	0	0	0	0	0
Firmicutes	Clostridia	Clostridiales	Lachnospiraceae	NA	NA	9902170abf13dd3a4cf7dfc57e21338e	0	0	0	0	0	0	0	0	0	0	0	0	0	0	0	0	0	0	0	0	0	0	0	0	0	0	0	0	0	0	0	0	0	0	0	0	0	0	0	0	0	0	0
Firmicutes	Clostridia	Clostridiales	Lachnospiraceae	NA	NA	aa05fd942dc626e5cfde9d67454a0870	0	0	0	0	0	0	0	0	0	0	0	0	0	0	0	0	0	0	0	0	0	0	0	0	0	0	0	0	0	0	0	0	88	0	0	0	0	0	0	0	0	0	0
Firmicutes	Clostridia	Clostridiales	Lachnospiraceae	Shuttleworthia	Oscillospiraceae bacterium Zagget4	3007374bdaf53537e8dc731d991c3a64	0	0	0	0	0	0	0	0	0	0	0	0	0	0	0	0	0	0	0	0	0	0	0	0	0	0	0	0	0	0	0	0	0	0	0	0	0	0	0	0	0	0	0
Firmicutes	Clostridia	Clostridiales	Lachnospiraceae	NA	NA	87800861d107c51bc3bb304a7df0730f	103	0	60	170	78	0	31	48	153	29	29	45	73	44	14	0	35	0	0	0	0	0	0	0	0	0	0	0	0	0	0	0	77	0	0	14	0	0	0	0	0	0	0
Firmicutes	Clostridia	Clostridiales	Lachnospiraceae	NA	NA	dec90a134d4516a025b49a376eeec41d	33	0	0	11	31	0	42	0	0	84	12	15	14	13	0	0	13	0	140	0	0	0	0	0	0	0	0	0	0	0	0	0	175	0	0	74	0	0	0	27	11	0	0
Firmicutes	Clostridia	Clostridiales	Lachnospiraceae	NA	NA	6e60fdd648ada0de95edfe742db2bd2f	0	0	0	0	0	0	0	0	0	0	0	0	0	0	0	0	0	0	0	0	0	0	0	0	0	0	0	0	0	0	0	0	0	0	0	0	0	0	0	0	0	0	0
Firmicutes	Clostridia	Clostridiales	Lachnospiraceae	NA	NA	0319c1072ffccbb0c50aeac6f61fa204	0	0	0	0	0	0	0	0	0	0	0	0	0	0	0	0	0	0	0	0	0	0	0	0	0	0	0	0	0	0	0	0	20	0	0	0	0	0	0	0	0	0	0
Firmicutes	Clostridia	Clostridiales	Lachnospiraceae	uncultured	uncultured bacterium	b17a47ccc530c6d2bcbab2ec68c1ec20	0	0	0	0	0	0	0	0	0	0	0	0	0	0	0	0	0	0	0	0	0	0	0	0	0	0	0	0	0	0	0	0	0	0	0	0	0	0	0	0	0	0	0
Firmicutes	Clostridia	Clostridiales	Ruminococcaceae	Ruminococcus 1	NA	4251a26d191140c7d72820d0838b6cf9	0	0	0	0	0	0	0	0	0	0	0	0	0	0	0	0	0	0	0	0	0	0	0	0	0	0	0	0	0	0	0	2	0	0	0	0	0	0	0	0	0	0	0
Firmicutes	Clostridia	Clostridiales	Lachnospiraceae	uncultured	uncultured bacterium	a4bef042b634953c6dca30f151fedbac	0	0	0	0	0	0	0	0	0	0	0	0	0	0	0	0	0	0	0	0	0	0	0	0	0	0	0	0	0	0	0	0	0	0	26	0	0	0	0	0	0	0	0
Firmicutes	Clostridia	Clostridiales	Lachnospiraceae	uncultured	uncultured bacterium	f8d48b4118fdffbdea233681cab48aa3	0	0	0	0	0	0	0	0	0	0	0	0	0	0	0	0	0	0	0	0	0	0	0	0	0	0	0	0	0	0	0	0	0	0	23	0	0	0	0	0	0	0	0
Firmicutes	Clostridia	Clostridiales	Lachnospiraceae	uncultured	uncultured bacterium	fe5dc2691ba500d66eba5725ab5496b5	0	0	0	0	0	0	0	0	0	0	0	0	0	0	0	0	0	0	0	0	0	0	0	0	0	0	0	0	0	0	0	0	0	0	0	0	0	0	0	0	0	41	0
Firmicutes	Clostridia	Clostridiales	Lachnospiraceae	uncultured	uncultured bacterium	24b0aa39586c4547ad3244e89a84aff2	0	0	0	0	0	0	0	0	0	0	0	0	0	0	0	0	0	0	0	0	0	0	0	0	0	0	0	0	0	0	0	0	0	0	0	0	0	0	0	0	0	0	29
Firmicutes	Clostridia	Clostridiales	Lachnospiraceae	uncultured	uncultured bacterium	e027531821a9cc9a729c1c914d0fe03f	0	0	0	0	0	0	0	0	0	0	0	0	0	0	0	0	0	0	0	8	0	0	0	0	0	0	0	0	0	0	0	39	0	0	0	0	52	57	0	0	0	37	0
Firmicutes	Clostridia	Clostridiales	Lachnospiraceae	uncultured	uncultured bacterium	66697ab88a7e968948c28dbc05a38f56	0	0	0	0	0	0	0	0	0	0	0	0	0	0	0	0	0	0	0	0	0	0	0	0	0	0	0	0	0	0	0	0	0	0	22	0	0	0	0	0	0	0	0
Firmicutes	Clostridia	Clostridiales	Lachnospiraceae	uncultured	uncultured bacterium	25735cbe4bf29fcbfd9a843cd3a1ecae	0	0	0	0	0	0	0	0	0	0	0	0	0	0	0	0	0	0	0	0	0	0	0	0	0	0	0	0	0	0	0	0	0	0	0	0	0	0	0	0	0	0	0
Firmicutes	Clostridia	Clostridiales	Lachnospiraceae	uncultured	uncultured bacterium	70f02981b7df4ace037598cc4772baf6	0	0	0	0	0	0	0	0	0	0	0	0	0	0	0	0	0	0	0	0	0	0	0	0	0	0	0	0	0	0	0	0	0	0	0	0	0	0	0	0	0	0	1486
Firmicutes	Clostridia	Clostridiales	Lachnospiraceae	uncultured	uncultured bacterium	edd6c23db9e1c092ad6eebc602260b9c	0	0	0	0	0	0	0	0	0	0	0	0	0	0	0	0	0	0	0	0	0	0	0	0	0	0	0	0	0	0	0	0	0	0	0	0	0	0	0	0	0	0	1279
Firmicutes	Clostridia	Clostridiales	Lachnospiraceae	uncultured	uncultured bacterium	21caedac8038fb98c9cfb3b0b0c7cf11	0	0	0	0	0	0	0	0	0	0	0	0	0	0	0	0	0	0	0	0	0	0	1044	0	0	0	0	0	0	0	13	0	0	0	0	0	0	0	33	0	0	0	512
Firmicutes	Clostridia	Clostridiales	Lachnospiraceae	uncultured	uncultured bacterium	035cfc8671fe81de637a8eda00852504	0	0	0	0	0	0	0	0	0	0	0	0	0	0	0	0	0	0	0	0	0	0	0	0	0	0	0	0	0	0	0	0	0	0	0	0	0	0	0	0	0	0	0
Firmicutes	Clostridia	Clostridiales	Lachnospiraceae	uncultured	uncultured bacterium	1e650bad481dec3c04443cea7ff1c877	0	0	0	0	0	0	0	0	0	0	0	0	0	0	0	0	0	0	0	0	0	0	0	0	0	0	0	0	0	0	0	0	0	0	0	0	0	0	0	0	0	0	0
Firmicutes	Clostridia	Clostridiales	Lachnospiraceae	uncultured	uncultured bacterium	cea0b13e4622a4e2438ecc9642c343fe	0	0	0	0	0	0	0	0	0	0	0	0	0	0	0	0	0	0	0	0	0	0	0	0	0	0	0	0	0	0	0	0	0	0	0	0	0	0	0	0	0	0	1041
Firmicutes	Clostridia	Clostridiales	Lachnospiraceae	uncultured	uncultured bacterium	09cd75988cbde0b3add5959fe408dfdd	0	0	0	0	0	0	0	0	0	0	0	0	0	0	0	0	0	0	0	0	0	0	0	0	0	0	0	0	0	0	0	0	0	0	0	0	0	0	0	0	0	0	0
Firmicutes	Clostridia	Clostridiales	Lachnospiraceae	uncultured	uncultured bacterium	865d4189233383d9e2405742413545d9	0	0	0	0	0	0	0	0	0	0	0	0	0	0	0	0	0	0	0	0	0	0	0	0	0	0	0	0	0	0	0	0	0	0	0	0	0	0	0	0	0	0	0
Firmicutes	Clostridia	Clostridiales	Lachnospiraceae	uncultured	uncultured bacterium	9cacf1ec05413199eb35ed40e71e803e	0	0	0	0	0	0	0	0	0	0	0	0	0	0	0	0	0	0	0	0	0	0	0	0	0	0	0	0	0	0	0	0	0	0	0	0	0	0	0	0	0	0	0
Firmicutes	Clostridia	Clostridiales	Lachnospiraceae	uncultured	uncultured bacterium	be24e7428b4f5f9318cf9db8c6d63c0f	0	0	0	0	0	0	0	0	0	0	0	0	0	0	0	0	0	0	0	0	0	0	0	22	0	0	0	0	0	0	0	0	0	0	975	0	0	0	0	0	0	0	0
Firmicutes	Clostridia	Clostridiales	Lachnospiraceae	uncultured	uncultured bacterium	04a266d23967d40384fbed7125bde022	0	0	0	0	0	0	0	0	0	0	0	0	0	0	0	0	0	0	0	0	0	0	0	35	0	0	0	0	0	0	0	0	0	0	1502	0	0	0	0	0	0	0	0
Firmicutes	Clostridia	Clostridiales	Lachnospiraceae	uncultured	uncultured bacterium	70980f913d3469b9b128bf59232f6bc3	0	0	0	0	0	0	0	0	0	0	0	0	0	0	0	0	0	0	0	0	0	0	0	0	0	0	0	0	0	0	0	0	0	0	418	0	0	0	0	0	0	0	0
Firmicutes	Clostridia	Clostridiales	Lachnospiraceae	uncultured	uncultured bacterium	72abfe8216adcc46f7f01f74c806387d	0	0	0	0	0	0	0	0	0	0	0	0	0	0	0	0	0	0	0	0	0	0	0	0	0	0	0	0	0	0	0	0	0	0	0	0	0	11	0	0	0	0	0
Firmicutes	Clostridia	Clostridiales	Lachnospiraceae	uncultured	uncultured bacterium	b81c451752c81ac2b2565dd5cfafde4f	0	0	0	0	0	0	0	0	0	0	0	0	0	0	0	0	0	0	0	0	0	0	15	0	0	0	0	0	0	26	56	13	0	14	0	0	0	0	0	0	0	14	34
Firmicutes	Clostridia	Clostridiales	Lachnospiraceae	NA	NA	c5f6801e9aa5c1cb68474245d0201abd	0	0	0	0	0	0	0	0	0	0	0	0	0	0	0	0	0	0	0	0	0	0	0	0	0	0	0	0	0	0	0	0	0	0	0	0	0	0	0	0	0	0	0
Firmicutes	Clostridia	Clostridiales	Lachnospiraceae	NA	NA	65be2128c6c54d12b0cae0aceba0a66f	0	0	0	0	0	0	0	0	0	0	0	0	0	0	0	0	0	0	0	0	0	0	0	0	0	0	0	0	0	0	0	0	0	0	0	0	0	0	0	0	0	0	0
Firmicutes	Clostridia	Clostridiales	Lachnospiraceae	NA	NA	6fc12ebbccd6da5a48485492addb7d17	0	0	0	0	0	0	0	0	0	0	0	0	0	0	0	0	0	0	0	0	0	0	0	0	0	0	0	0	0	0	0	0	0	0	0	0	0	0	0	0	0	0	0
Firmicutes	Clostridia	Clostridiales	Lachnospiraceae	NA	NA	35d9f6149e8b54fa62fb41ac9f3bdc43	0	0	0	0	0	0	0	0	0	0	0	0	0	0	0	0	0	0	0	0	0	0	0	0	0	0	0	0	0	0	0	0	0	0	0	0	0	0	0	0	0	0	0
Firmicutes	Clostridia	Clostridiales	Lachnospiraceae	NA	NA	89fc2fea6a0a008eaf8fb2ffac07815d	0	0	0	0	0	0	0	0	0	0	0	0	0	0	0	0	0	0	0	0	0	0	0	0	0	0	0	0	0	0	0	0	0	0	0	0	0	0	0	0	0	0	0
Firmicutes	Clostridia	Clostridiales	Lachnospiraceae	NA	NA	08d92a23229961fcc072c7ae37ee4c5f	0	0	0	0	0	0	0	0	0	0	0	0	0	0	0	0	0	0	0	0	0	0	0	0	0	0	0	0	0	0	0	0	0	0	0	0	0	0	0	0	0	0	0
Firmicutes	Clostridia	Clostridiales	Lachnospiraceae	NA	NA	ad024edfea11c92c21e0462917b6879d	0	0	0	0	0	0	0	0	0	0	0	0	0	0	0	0	0	0	0	0	0	0	0	0	0	0	0	0	0	0	0	0	0	0	0	0	0	0	0	0	0	0	0
Firmicutes	Clostridia	Clostridiales	Lachnospiraceae	NA	NA	c9b8e29811b267f20a5772075f8625f4	0	0	0	0	0	0	0	0	0	0	0	0	0	0	0	0	0	0	0	0	0	0	0	0	0	0	0	0	0	0	0	0	0	0	0	0	0	0	0	0	0	0	0
Firmicutes	Clostridia	Clostridiales	Lachnospiraceae	NA	NA	89c533a924d71a154f8230588e24900f	0	0	0	0	0	0	0	0	0	0	0	0	0	0	0	0	0	0	0	0	0	0	0	0	0	0	0	0	0	0	0	0	0	0	0	0	0	0	0	0	0	0	0
Firmicutes	Clostridia	Clostridiales	Lachnospiraceae	NA	NA	483df9ad52f8c3d407672ddc58a0f4a0	0	0	0	0	0	0	0	0	0	0	0	0	0	0	0	0	0	0	0	0	0	0	0	0	0	0	0	0	0	0	0	0	0	0	0	0	0	0	0	0	0	0	0
Firmicutes	Clostridia	Clostridiales	Lachnospiraceae	NA	NA	ce51c25cf4a7cca9f24e8a7ed49d58d8	0	0	0	0	0	0	0	0	0	0	0	0	0	0	0	0	0	0	0	0	0	0	0	0	0	0	0	0	0	0	0	0	0	0	0	0	0	0	97	0	0	0	0
Firmicutes	Clostridia	Clostridiales	Lachnospiraceae	NA	NA	fa7a7f2fec701f3ab15babe6337f3893	0	0	0	0	0	0	0	0	0	0	0	0	0	0	0	0	0	0	0	0	0	0	0	0	0	0	0	0	0	0	0	0	0	0	0	0	0	0	0	0	0	0	0
Firmicutes	Clostridia	Clostridiales	Lachnospiraceae	NA	NA	08e125715ab5aa401356d1a4357e7661	0	0	0	0	0	0	0	0	0	0	0	0	0	0	0	0	0	0	0	0	0	0	0	0	0	0	0	0	0	0	0	0	0	0	0	0	0	0	97	0	0	0	0
Firmicutes	Clostridia	Clostridiales	Lachnospiraceae	NA	NA	8282296511758f0b5b9bdaa724c96af0	0	0	0	0	0	0	0	0	0	0	0	0	0	0	0	0	0	0	0	0	0	0	0	0	0	0	0	0	0	0	0	0	0	0	0	0	0	0	0	0	0	0	0
Firmicutes	Clostridia	Clostridiales	Lachnospiraceae	Marvinbryantia	uncultured bacterium	fc753ae38fcd5fde236bdbb37ca33349	0	0	0	133	0	0	0	0	0	0	0	0	0	0	0	0	0	0	0	0	0	0	0	0	0	0	0	0	0	0	0	0	0	0	0	0	0	0	0	0	0	0	0
Firmicutes	Clostridia	Clostridiales	Lachnospiraceae	Marvinbryantia	uncultured bacterium	41083241f4941f1803557d10a397ac3d	662	652	1629	1266	1421	0	1231	1594	1204	2793	619	2314	1892	1148	480	0	242	21	0	0	0	0	0	0	0	0	0	0	0	0	0	0	0	0	0	0	0	0	0	0	0	0	0
Firmicutes	Clostridia	Clostridiales	Lachnospiraceae	Marvinbryantia	uncultured bacterium	71f35accab608a2da711d6f45b339569	0	0	0	0	0	0	0	348	0	0	385	961	911	0	0	0	0	0	0	0	0	0	0	0	0	0	0	0	0	0	0	0	0	0	0	0	0	0	0	0	0	0	0
Firmicutes	Clostridia	Clostridiales	Lachnospiraceae	Marvinbryantia	uncultured bacterium	32c98b092d80befcfc7a1ec37cc7bcf3	0	0	574	0	0	0	0	0	0	0	0	0	0	0	0	0	0	0	0	0	0	0	0	0	0	0	0	0	0	0	0	0	0	0	0	0	0	0	0	0	0	0	0
Firmicutes	Clostridia	Clostridiales	Lachnospiraceae	Marvinbryantia	uncultured bacterium	43fe391df0ce6df688ee410dd871a57b	0	0	0	0	0	0	0	0	0	0	0	0	0	0	0	0	0	0	0	0	0	0	0	0	0	0	0	0	0	0	0	0	0	0	0	0	0	0	0	0	0	0	0
Firmicutes	Clostridia	Clostridiales	Lachnospiraceae	Marvinbryantia	uncultured bacterium	9114d9c457333144f14ae86d3abacd76	0	0	0	0	0	0	0	789	0	0	725	2268	1239	0	0	0	0	0	0	0	0	0	0	0	0	0	0	0	0	0	0	0	0	0	0	0	0	0	0	0	0	0	0
Firmicutes	Clostridia	Clostridiales	Lachnospiraceae	Marvinbryantia	uncultured bacterium	b0bb8bd7f1d038bcfa9df8c5701b4087	0	0	0	0	0	0	0	0	0	0	0	0	0	0	0	0	0	0	0	0	0	0	7	0	0	0	0	0	0	21	66	0	0	14	0	0	0	0	11	0	0	0	0
Firmicutes	Clostridia	Clostridiales	Lachnospiraceae	Marvinbryantia	NA	bbef48583978363d7dcf9b265d59fb58	0	0	0	0	297	0	0	0	0	0	0	0	0	0	0	0	0	0	0	0	0	0	0	0	0	0	0	0	0	0	0	0	0	0	0	0	0	0	0	0	0	0	0
Firmicutes	Clostridia	Clostridiales	Lachnospiraceae	Marvinbryantia	NA	c61c314f5355652f17bd1498408dc496	0	0	0	0	0	0	0	0	0	0	0	0	0	0	0	0	0	0	0	0	0	0	0	0	0	0	0	0	0	0	0	0	0	0	0	0	0	0	0	0	0	0	0
Firmicutes	Clostridia	Clostridiales	Lachnospiraceae	Marvinbryantia	NA	b806fa9ff367ba0c6fb5aa50ea932cae	0	0	36	0	0	0	0	0	0	31	0	0	0	0	0	0	0	0	0	0	0	0	0	0	0	0	0	0	0	0	0	0	0	0	0	0	0	0	0	0	0	0	0
Firmicutes	Clostridia	Clostridiales	Lachnospiraceae	NA	NA	416c7f33012600d920b425e91f61bfe2	0	0	0	0	0	0	0	0	0	0	0	0	0	0	0	0	0	0	0	0	0	0	0	0	0	0	0	0	0	0	0	0	0	0	0	0	0	0	0	0	0	0	0
Firmicutes	Clostridia	Clostridiales	Lachnospiraceae	NA	NA	c4d8f03229917309a5d6c57e1ef8647f	0	0	0	0	0	0	0	0	0	0	0	0	0	0	0	0	0	0	0	0	0	0	0	0	0	0	0	0	0	0	0	0	0	0	0	0	0	0	0	0	0	0	0
Firmicutes	Clostridia	Clostridiales	Lachnospiraceae	Marvinbryantia	NA	f04a97e425fd172bea4d4ac4710e1562	0	0	0	0	0	0	0	0	0	0	0	0	0	0	0	0	0	0	0	0	0	0	0	0	0	0	0	0	0	0	0	0	0	0	0	0	0	0	0	0	0	0	0
Firmicutes	Clostridia	Clostridiales	Lachnospiraceae	Marvinbryantia	NA	2706bddad471c60115fe327f90711321	0	0	0	0	0	0	0	0	0	0	0	0	0	0	0	0	0	0	0	0	0	0	0	0	0	0	0	0	0	0	0	0	0	0	0	0	0	0	0	0	0	0	0
Firmicutes	Clostridia	Clostridiales	Lachnospiraceae	Marvinbryantia	NA	dfb0f3eb003b22dccedce77cd2ca34e3	0	0	0	0	0	0	0	0	0	0	0	0	0	0	0	0	0	0	0	0	0	0	0	0	0	0	0	0	0	0	0	0	0	0	0	0	0	0	0	0	0	0	0
Firmicutes	Clostridia	Clostridiales	Lachnospiraceae	Marvinbryantia	NA	a089f95f61a3fe96ad9d28e2d747d6f9	0	71	0	0	0	0	0	0	0	0	0	0	0	0	0	0	0	0	0	0	0	0	0	0	0	0	0	0	0	0	0	0	0	0	0	0	0	0	0	0	0	0	0
Firmicutes	Clostridia	Clostridiales	Lachnospiraceae	Marvinbryantia	NA	367d5ba0cf503872873044ad79ed92c5	0	0	0	0	0	0	0	0	0	0	0	0	0	0	0	0	0	0	0	0	0	0	0	0	0	0	0	0	0	0	0	0	0	0	0	0	0	0	0	0	0	0	0
Firmicutes	Clostridia	Clostridiales	Lachnospiraceae	Marvinbryantia	NA	d2820d2b7bc0b1b64095ef6b455ceb12	0	0	0	0	0	0	0	0	0	0	0	0	0	0	0	0	0	0	0	0	0	0	0	0	0	0	0	0	0	0	0	0	0	0	0	0	0	0	0	0	0	0	0
Firmicutes	Clostridia	Clostridiales	Lachnospiraceae	Marvinbryantia	NA	8e27484a79876fd261aebc75ae17a0da	0	0	0	0	207	0	0	0	0	0	0	0	0	0	0	0	0	0	0	0	0	0	0	0	0	0	0	0	0	0	0	0	0	0	0	0	0	0	0	0	0	0	0
Firmicutes	Clostridia	Clostridiales	Lachnospiraceae	Marvinbryantia	NA	d5e357ae826914ca02b07950a707897f	0	0	0	0	0	0	0	0	0	0	0	0	0	0	0	0	0	0	0	0	0	0	0	0	0	0	0	0	0	0	0	0	0	0	0	0	0	0	0	0	0	0	0
Firmicutes	Clostridia	Clostridiales	Lachnospiraceae	Marvinbryantia	NA	117e3a38acea9d47a5b259ff62431b79	0	0	144	0	0	0	0	0	0	368	0	0	0	0	0	0	0	0	0	0	0	0	0	0	0	0	0	0	0	0	0	0	0	0	0	0	0	0	0	0	0	0	0
Firmicutes	Clostridia	Clostridiales	Lachnospiraceae	Marvinbryantia	NA	7ee4f659f82ec389bef8cb5d572976f1	0	0	0	0	0	0	0	0	0	0	0	0	0	0	0	0	0	0	0	0	0	0	0	0	0	0	0	0	0	0	0	0	0	0	0	0	0	0	0	0	0	0	0
Firmicutes	Clostridia	Clostridiales	Lachnospiraceae	Marvinbryantia	NA	bee88a9278e177d15f6e5d0c6c602c63	0	0	0	0	0	0	0	0	0	0	0	0	0	0	0	0	0	0	0	0	0	0	0	0	0	0	0	0	0	0	0	0	0	0	0	0	0	0	0	0	0	0	0
Firmicutes	Clostridia	Clostridiales	Lachnospiraceae	Marvinbryantia	NA	7113ee6d9acaa59ab6633545cd7085b0	0	0	0	0	0	0	0	0	0	0	0	0	0	0	0	0	0	0	0	0	0	0	0	0	0	0	0	0	0	0	0	0	0	0	0	0	0	0	0	0	0	0	0
Firmicutes	Clostridia	Clostridiales	Lachnospiraceae	Marvinbryantia	NA	d3bc61c547eb2aebef00174851bcef65	79	0	0	0	0	0	0	0	0	0	0	0	0	0	0	0	0	0	0	0	0	0	0	0	0	0	0	0	0	0	0	0	0	0	0	0	0	0	0	0	0	0	0
Firmicutes	Clostridia	Clostridiales	Lachnospiraceae	Marvinbryantia	NA	f8d87ac0203826700043239168e414e9	872	0	600	389	611	37	380	299	2144	745	490	291	1289	0	152	95	1160	388	0	0	0	0	0	0	0	0	0	0	0	0	0	0	0	0	0	0	0	0	0	0	0	0	0
Firmicutes	Clostridia	Clostridiales	Lachnospiraceae	Marvinbryantia	uncultured bacterium	f0b31ac9a46c32584a2de63572308504	0	0	0	0	0	0	0	0	0	0	0	0	0	0	0	0	0	0	0	0	0	0	0	0	0	0	0	0	0	26	0	0	0	0	0	0	0	0	0	0	0	0	0
Firmicutes	Clostridia	Clostridiales	Lachnospiraceae	NA	NA	7583b950f1bdfe02053b2066aaf20cfd	0	0	0	0	0	0	0	0	0	0	0	0	0	0	0	0	0	0	0	0	0	0	0	0	0	0	0	0	0	0	0	0	0	0	0	0	50	0	0	0	0	0	0
Firmicutes	Clostridia	Clostridiales	Lachnospiraceae	NA	NA	d6247097dea658854edad55ec1461265	0	0	0	0	0	0	0	0	0	0	0	0	0	0	0	0	0	0	0	0	0	0	0	0	0	0	0	0	0	0	0	100	0	0	0	0	239	0	0	0	0	0	0
Firmicutes	Clostridia	Clostridiales	Lachnospiraceae	NA	NA	ac6b022e90ef52cd9212b63bbba3ce6d	0	0	0	0	0	0	0	0	0	0	0	0	0	0	0	0	0	0	0	28	0	74	0	0	0	11	0	49	0	0	0	181	0	0	0	0	506	39	0	0	0	31	0
Firmicutes	Clostridia	Clostridiales	Lachnospiraceae	NA	NA	f76bd5bdc1b91cc6aa538ae5c28108f8	0	0	0	0	0	0	0	0	0	0	0	0	0	0	0	0	0	0	0	0	0	0	0	0	0	0	0	0	0	0	0	0	0	0	11	0	0	0	0	0	0	0	0
Firmicutes	Clostridia	Clostridiales	Lachnospiraceae	NA	NA	70c26cea7e9e0b1bfa45a8e4c1c4d4ba	0	0	0	0	0	0	0	0	0	0	0	0	0	0	0	0	0	0	0	0	0	0	2946	0	0	0	0	0	0	32	56	0	0	0	0	0	0	0	115	0	0	0	1111
Firmicutes	Clostridia	Clostridiales	Lachnospiraceae	NA	NA	09a145019c3abf8b37ab9880fd051bfe	0	0	0	0	0	0	0	0	0	0	0	0	0	0	0	0	0	0	0	0	0	0	0	0	0	0	0	0	0	0	0	0	0	0	0	0	0	0	0	0	0	0	0
Firmicutes	Clostridia	Clostridiales	Lachnospiraceae	NA	NA	09d9f67dc842b65fed7f36adbb5c9cd9	0	0	0	0	0	0	0	0	0	0	0	0	0	0	0	0	0	0	0	0	0	0	0	0	0	0	0	0	0	0	0	0	0	0	0	0	0	0	0	0	0	0	0
Firmicutes	Clostridia	Clostridiales	Lachnospiraceae	NA	NA	ae3351dbd20be577baee6bf8c4c92915	0	0	0	0	0	0	0	0	0	0	0	0	0	0	0	0	0	0	0	0	0	0	0	0	0	0	0	0	9	18473	27873	0	0	6723	0	0	0	0	1428	0	0	0	0
Firmicutes	Clostridia	Clostridiales	Lachnospiraceae	NA	NA	69e7a25d1f320daaa780ec72435b79ba	0	0	0	0	0	0	0	0	0	0	0	0	0	0	0	0	0	0	0	0	0	0	0	0	0	0	0	0	0	3234	5029	0	0	1192	0	0	0	0	0	0	0	0	0
Firmicutes	Clostridia	Clostridiales	Lachnospiraceae	NA	NA	6243b95f6a9e12d0f2fddd6a2dc298cf	0	0	0	0	0	0	0	0	0	0	0	0	0	0	0	0	0	0	0	0	0	0	0	0	0	0	0	0	0	0	18	0	0	0	0	0	0	0	0	0	0	0	0
Firmicutes	Clostridia	Clostridiales	Lachnospiraceae	NA	NA	1034e5e9faf5634f6df7ccf9a4e62213	0	0	0	0	0	0	0	0	0	0	0	0	0	0	0	0	0	0	0	0	0	0	0	0	0	0	0	0	0	2285	3611	0	0	884	0	0	0	0	0	0	0	0	0
Firmicutes	Clostridia	Clostridiales	Lachnospiraceae	NA	NA	0d3e46e7612b8892d0611659785f5a42	0	0	0	0	0	0	0	0	0	0	0	0	0	0	0	0	0	0	0	0	0	0	0	0	0	0	0	0	0	0	0	0	0	0	0	0	0	0	5679	0	0	0	0
Firmicutes	Clostridia	Clostridiales	Lachnospiraceae	NA	NA	c30b5e05452b842b4670fe0ff33ee125	0	0	0	0	0	0	0	0	0	0	0	0	0	0	0	0	0	0	0	0	0	0	0	0	0	0	0	0	0	9835	15203	0	0	3615	0	0	0	0	0	0	0	0	0
Firmicutes	Clostridia	Clostridiales	Lachnospiraceae	NA	NA	6869199143597ff369c12b460badd6c2	0	0	0	0	0	0	0	0	0	0	0	0	0	0	0	0	0	0	0	0	0	0	0	0	0	0	0	0	0	0	0	0	0	0	0	0	0	0	4177	0	0	0	0
Firmicutes	Clostridia	Clostridiales	Lachnospiraceae	NA	NA	66b500ff6d501fca6910cf90fd1cb8d3	0	0	0	0	0	0	0	0	0	0	0	0	0	0	0	0	0	0	0	0	0	0	0	0	0	0	0	0	0	57	0	0	0	0	0	0	0	0	0	0	0	0	0
Firmicutes	Clostridia	Clostridiales	Lachnospiraceae	NA	NA	3856cfbb96995b63c59ccf5d1ff5f7cd	0	0	0	0	0	0	0	0	0	0	0	0	0	0	0	0	0	0	0	0	0	0	0	0	0	0	0	0	0	0	0	0	0	20	0	0	0	0	0	0	0	0	0
Firmicutes	Clostridia	Clostridiales	Lachnospiraceae	NA	NA	1561eccddd54e17468052995dae77ec3	0	0	0	0	0	0	0	0	0	0	0	0	0	0	0	0	0	0	59	13	0	0	0	340	0	0	0	21	0	0	0	9	43	0	2389	251	11	0	0	135	0	0	0
Firmicutes	Clostridia	Clostridiales	Lachnospiraceae	NA	NA	d012af8bc12fed86783d94dae27be3b5	0	0	0	0	0	0	0	0	0	0	0	0	0	0	0	0	0	0	53	0	0	0	0	0	0	0	0	0	0	0	0	0	0	0	0	0	0	0	0	0	0	0	0
Firmicutes	Clostridia	Clostridiales	Lachnospiraceae	NA	NA	6fd32961bb3d55e03469e83c4e710a4a	0	0	0	0	0	0	0	0	0	0	0	0	0	0	0	0	0	0	0	0	0	0	0	0	0	0	0	0	0	0	0	0	0	0	0	0	0	0	0	0	0	0	0
Firmicutes	Clostridia	Clostridiales	Lachnospiraceae	NA	NA	fd810fd5f55756bddf46435eb975acf5	0	0	0	0	0	0	0	0	0	0	0	0	0	0	0	0	0	0	0	0	0	0	0	0	0	0	0	0	0	0	0	0	0	0	0	0	0	0	111	0	0	0	0
Firmicutes	Clostridia	Clostridiales	Lachnospiraceae	NA	NA	556545a0162e826b2efc8a60c590891f	0	0	0	0	0	0	0	0	0	0	0	0	0	0	0	0	0	0	0	0	0	0	0	0	0	0	0	0	0	0	0	0	0	0	0	0	0	0	0	0	0	0	0
Firmicutes	Clostridia	Clostridiales	Lachnospiraceae	NA	NA	9f2e333cff4a3f331d8e4462a719dfb2	0	0	0	0	0	0	0	0	0	0	0	0	0	0	0	0	0	0	0	0	0	0	0	0	0	0	0	0	0	0	0	0	157	0	0	0	0	0	0	0	45	0	0
Firmicutes	Clostridia	Clostridiales	Lachnospiraceae	NA	NA	e6a709fd4b49784a4ffd756e450878b0	0	0	0	0	0	0	0	0	0	0	0	0	0	0	0	0	0	0	0	0	0	0	0	0	0	0	0	0	0	0	0	0	0	0	0	0	0	0	0	0	0	0	0
Firmicutes	Clostridia	Clostridiales	Lachnospiraceae	NA	NA	55da799e705e2e9ad59aaa0e30d0975d	0	0	0	0	0	0	0	0	0	0	0	0	0	0	0	0	0	0	0	0	0	0	0	0	0	0	0	0	0	0	0	0	0	0	0	0	0	0	0	0	0	0	0
Firmicutes	Clostridia	Clostridiales	Lachnospiraceae	NA	NA	0261ffca37a0a0702da37e60a3e49f3d	0	0	0	0	0	0	0	0	0	0	0	0	0	0	0	0	0	0	0	0	0	0	0	0	0	0	0	0	0	0	0	0	0	0	0	0	0	0	0	0	0	0	0
Firmicutes	Clostridia	Clostridiales	Lachnospiraceae	NA	NA	856b03c5847e289b8d782dfa85f237f8	21	0	31	23	0	0	43	0	0	61	0	16	16	0	0	0	18	0	0	0	0	0	0	0	0	0	0	0	0	0	0	0	0	0	0	0	0	0	0	0	0	0	0
Firmicutes	Clostridia	Clostridiales	Lachnospiraceae	NA	NA	fe7c98713e500ef6e54328b53235909f	0	0	215	0	0	0	0	47	227	0	0	0	32	0	0	0	116	3749	0	0	0	0	0	0	0	0	0	0	0	0	0	0	0	0	0	0	0	0	0	0	0	0	0
Firmicutes	Clostridia	Clostridiales	Lachnospiraceae	NA	NA	e28f239fbfd8f2093c706d601a81ea53	0	0	0	0	0	0	0	0	0	0	0	0	0	0	0	0	0	0	0	0	0	0	0	0	0	0	0	0	0	0	0	0	0	0	0	0	0	0	0	0	0	0	0
Firmicutes	Clostridia	Clostridiales	Lachnospiraceae	NA	NA	19ce90e6fff506bb7f29b70a4af8e0de	0	0	26	0	0	0	0	135	47	0	0	80	0	196	7	0	174	42	0	0	0	0	0	0	0	0	0	0	0	0	0	0	0	0	0	0	0	0	0	0	0	0	0
Firmicutes	Clostridia	Clostridiales	Lachnospiraceae	Shuttleworthia	uncultured bacterium	e90ca82e4254c9869fdfc8e5082ad6b4	0	0	0	0	0	0	0	0	0	0	0	0	0	0	0	0	0	0	0	0	0	0	0	0	0	0	0	0	0	0	0	0	12	0	0	0	0	0	0	0	0	0	0
Firmicutes	Clostridia	Clostridiales	Lachnospiraceae	Shuttleworthia	uncultured bacterium	2fbcf4012a92ad340526f75564d12837	0	0	0	0	0	0	0	0	0	0	0	0	0	0	0	0	0	0	0	0	0	0	0	0	0	0	0	0	0	0	0	0	0	0	0	0	0	0	0	0	0	0	0
Firmicutes	Clostridia	Clostridiales	Lachnospiraceae	Shuttleworthia	uncultured bacterium	f2f593fc837f43bd405b3ff68749082d	0	0	0	0	0	0	0	0	0	0	0	0	0	0	0	0	0	0	0	0	0	0	0	0	0	0	0	0	0	0	0	0	0	0	0	0	0	0	0	0	0	0	0
Firmicutes	Clostridia	Clostridiales	Lachnospiraceae	Shuttleworthia	uncultured bacterium	530c7bd7cad35529f4d9ab0591a69b30	0	0	0	0	0	0	0	0	0	0	0	0	0	0	0	0	0	0	0	0	0	0	0	0	0	0	0	0	0	0	0	0	0	0	0	0	0	0	0	0	0	0	0
Firmicutes	Clostridia	Clostridiales	Lachnospiraceae	Shuttleworthia	uncultured bacterium	096b01dc921c7387e7ddc2e2759a9534	0	0	0	0	0	0	0	0	0	0	0	0	0	0	0	0	0	0	0	0	0	0	0	0	0	0	0	0	0	0	0	0	0	0	0	0	0	0	0	0	0	0	0
Firmicutes	Clostridia	Clostridiales	Lachnospiraceae	Shuttleworthia	uncultured bacterium	1a56a69df343f91dc41631ce0c8040ce	0	0	0	0	0	0	0	0	0	0	0	0	0	0	0	0	0	0	0	0	0	0	0	0	0	0	0	0	0	0	0	0	0	0	0	0	0	0	0	0	0	0	0
Firmicutes	Clostridia	Clostridiales	Lachnospiraceae	Shuttleworthia	uncultured bacterium	a677047115918837f743425edb2b36c0	0	0	0	0	0	0	0	0	0	0	0	0	0	0	0	0	0	0	0	0	0	0	0	0	0	0	0	0	0	0	0	0	0	0	0	0	0	0	0	0	0	0	0
Firmicutes	Clostridia	Clostridiales	Lachnospiraceae	NA	NA	79093ecdc35aa1c3a5ffab77111f5c39	0	0	0	0	0	0	0	0	0	0	0	0	0	0	0	0	0	0	0	0	0	0	0	0	0	0	0	0	0	0	0	0	0	0	0	0	0	0	0	0	0	0	0
Firmicutes	Clostridia	Clostridiales	Lachnospiraceae	NA	NA	f58728499fcb101dc21d5e573168eff1	0	0	0	0	0	0	0	0	0	0	0	0	0	0	0	0	0	0	0	0	0	0	0	0	0	0	0	0	0	0	0	0	0	0	0	0	0	0	0	0	0	0	0
Firmicutes	Clostridia	Clostridiales	Lachnospiraceae	Shuttleworthia	uncultured bacterium	f1523bcf81f1d5506cf3953b39101412	0	0	0	0	0	0	0	0	0	0	0	0	0	0	0	0	0	0	0	0	0	0	0	0	0	0	0	0	0	0	0	0	0	0	0	0	0	0	0	0	0	0	0
Firmicutes	Clostridia	Clostridiales	Lachnospiraceae	Coprococcus 3	NA	67cc578d76bda14c79e8e1d6c5e1c707	0	0	0	0	0	0	0	0	0	0	0	0	0	0	0	0	0	0	0	0	0	0	0	0	0	0	0	0	0	0	0	0	0	0	0	0	13	0	0	0	0	0	0
Firmicutes	Clostridia	Clostridiales	Lachnospiraceae	[Ruminococcus] torques group	Ambiguous_taxa	0f6e8e4ccdbc0fd5811dbb067170f633	0	0	0	0	0	0	0	0	0	0	0	0	0	0	0	0	0	0	0	35	7	224	0	0	0	0	0	28	59	0	0	56	0	0	0	0	325	117	0	0	0	0	0
Firmicutes	Clostridia	Clostridiales	Lachnospiraceae	[Ruminococcus] torques group	NA	118526a599ac5078930cbd0e27ba0bd9	0	0	0	0	0	0	0	0	0	0	0	0	0	0	0	0	0	0	0	0	0	0	0	14	0	0	0	0	0	0	0	0	0	0	13	0	0	0	0	0	0	0	0
Firmicutes	Clostridia	Clostridiales	Lachnospiraceae	[Ruminococcus] torques group	NA	7c19535232c38b743e66dbac256d6850	0	0	0	0	0	0	0	0	0	0	0	0	0	0	0	0	0	0	0	0	0	0	0	0	0	0	0	0	0	41	62	0	0	7	0	0	0	0	0	0	0	0	24
Firmicutes	Clostridia	Clostridiales	Lachnospiraceae	[Ruminococcus] torques group	NA	cbf8c5f06357c359422994ca7a8317ed	0	0	0	0	0	0	0	0	0	0	0	0	0	0	0	0	0	0	0	0	0	0	0	0	0	0	0	0	0	0	0	0	0	0	0	0	0	0	0	0	0	0	0
Firmicutes	Clostridia	Clostridiales	Lachnospiraceae	[Eubacterium] fissicatena group	NA	073013eb086de33672d09275306e4708	0	0	0	0	0	0	0	0	0	0	0	0	0	0	0	0	0	0	0	0	0	0	0	0	0	0	0	0	0	32	39	0	0	0	0	0	0	0	0	0	0	0	0
Firmicutes	Clostridia	Clostridiales	Lachnospiraceae	NA	NA	ee787f62aaa777e1986d69d2cc8fad84	7	0	0	0	0	0	0	0	0	0	0	0	0	0	0	0	0	0	0	0	0	0	0	0	0	0	0	0	0	0	0	0	0	0	0	0	0	0	0	0	0	0	0
Firmicutes	Clostridia	Clostridiales	Lachnospiraceae	NA	NA	97ad9a7907232d2370df7febd2b9ea3c	18	0	16	7	14	0	15	51	16	0	0	66	14	0	10	0	22	62	0	0	0	0	0	0	0	0	0	0	0	0	0	0	0	0	0	0	0	0	0	0	0	0	0
Firmicutes	Clostridia	Clostridiales	Lachnospiraceae	Anaerostipes	NA	fb3f6ffd093a805badaebb75ebae3fef	0	0	0	0	0	0	0	0	0	0	0	0	0	0	0	0	0	0	0	0	0	0	0	0	0	0	0	0	0	0	0	0	0	0	0	0	0	0	0	0	0	0	0
Firmicutes	Clostridia	Clostridiales	Lachnospiraceae	NA	NA	2a7c1f1ebaa66a05c7658d04c02c12d6	195	29	204	255	168	83	64	89	362	90	54	77	79	0	39	0	62	63	11	0	0	0	0	0	0	0	0	0	0	0	0	0	23	0	0	10	0	0	0	0	0	0	0
Firmicutes	Clostridia	Clostridiales	Lachnospiraceae	NA	NA	70d4a7147b49e1e8f4596e9e40546307	0	0	0	80	0	0	0	46	0	0	0	53	129	28	0	0	47	45	0	0	0	0	0	0	0	0	0	0	0	0	0	0	0	0	0	0	0	0	0	0	0	0	0
Firmicutes	Clostridia	Clostridiales	Lachnospiraceae	NA	NA	2c1ba743e8b5b34e7b49a366e7cf687a	2	0	0	0	0	0	0	0	0	0	0	0	0	0	0	0	0	0	0	0	0	0	0	0	0	0	0	0	0	0	0	0	0	0	0	0	0	0	0	0	0	0	0
Firmicutes	Clostridia	Clostridiales	Lachnospiraceae	NA	NA	b88f03561a8c8f8265d6d53d42b164a4	0	0	0	0	0	0	0	0	0	0	0	0	2	0	0	0	0	0	0	0	0	0	0	0	0	0	0	0	0	0	0	0	0	0	0	0	0	0	0	0	0	0	0
Firmicutes	Clostridia	Clostridiales	Lachnospiraceae	uncultured	NA	dad122354e5e8c7280f099e2b159796d	0	0	0	0	0	0	0	0	0	0	0	0	0	0	0	0	0	0	0	0	0	0	0	0	0	0	0	0	0	0	0	0	0	0	0	0	0	0	0	0	0	0	0
Firmicutes	Clostridia	Clostridiales	Lachnospiraceae	NA	NA	6869d41609ba8c7d68f0a65500a4ba29	0	0	0	0	0	0	0	0	0	0	0	0	0	0	0	0	0	0	0	0	0	0	0	0	0	0	0	0	0	0	0	0	0	0	0	0	0	0	12	0	0	0	0
Firmicutes	Clostridia	Clostridiales	Lachnospiraceae	uncultured	uncultured bacterium	3053bccd6f2e30320953c44f15f1ab8e	0	0	0	0	0	0	0	0	0	0	0	0	0	0	0	0	0	0	0	0	0	0	0	0	0	0	0	0	0	0	0	0	0	0	0	0	0	0	0	0	0	0	0
Firmicutes	Clostridia	Clostridiales	Lachnospiraceae	uncultured	uncultured bacterium	0d31f9cb01f49c00966d5d1bdba2be5b	0	0	0	0	0	0	0	0	0	0	0	0	0	0	0	0	0	0	0	0	0	0	0	0	0	0	0	0	0	0	0	0	0	0	0	0	0	0	0	0	0	0	0
Firmicutes	Clostridia	Clostridiales	Lachnospiraceae	uncultured	uncultured bacterium	8602d532a3986a8f9a096978e3afe35c	0	0	0	0	0	0	0	0	0	0	0	0	0	0	0	0	0	0	0	0	0	0	2	0	0	0	0	0	0	0	0	0	0	0	0	0	0	0	0	0	0	0	51
Firmicutes	Clostridia	Clostridiales	Lachnospiraceae	uncultured	uncultured bacterium	9a2f5a0c9fadcf72e30a0f4bf3db8092	0	0	0	0	0	0	0	0	0	0	0	0	0	0	0	0	0	0	0	0	0	0	0	0	0	0	0	0	0	0	0	0	0	0	0	0	0	0	0	0	0	0	0
Firmicutes	Clostridia	Clostridiales	Lachnospiraceae	uncultured	uncultured bacterium	21d4a07b8ad51e25e03ee573aa4c6bf9	0	0	0	0	0	0	0	0	0	0	0	0	0	0	0	0	0	0	0	0	0	0	0	0	0	0	0	0	0	0	0	0	0	0	0	0	0	0	0	0	0	0	0
Firmicutes	Clostridia	Clostridiales	Lachnospiraceae	uncultured	uncultured bacterium	404bb299cbb79262fdd32d73bee09df5	0	0	0	0	0	0	0	0	0	0	0	0	0	0	0	0	0	0	0	0	0	0	0	0	0	0	0	0	0	0	0	0	0	0	0	0	0	0	0	0	0	0	0
Firmicutes	Clostridia	Clostridiales	Lachnospiraceae	uncultured	uncultured bacterium	f9015b563023e81be9ed10e7bfc1aaa2	0	0	0	0	0	0	0	0	0	0	0	0	0	0	0	0	0	0	0	0	0	0	0	0	0	0	0	0	0	0	0	0	0	0	0	0	0	0	0	0	0	0	0
Firmicutes	Clostridia	Clostridiales	Lachnospiraceae	uncultured	uncultured bacterium	dc65a50e84bb36ee15a23d81eea5bbfb	0	0	0	0	0	0	0	0	0	0	0	0	0	0	0	0	0	0	0	0	0	0	0	0	0	0	0	0	0	0	0	0	0	0	0	0	0	0	0	0	0	0	0
Firmicutes	Clostridia	Clostridiales	Lachnospiraceae	uncultured	uncultured bacterium	278e740915795c32a4546cbb5e45d7db	0	0	0	0	0	0	0	0	0	0	0	0	0	0	0	0	0	0	13	0	0	0	0	0	0	0	0	0	0	0	0	0	0	0	0	0	0	0	0	21	0	0	0
Firmicutes	Clostridia	Clostridiales	Lachnospiraceae	uncultured	uncultured bacterium	14910963fcae19fe6ae7469cda714f0b	0	0	0	0	0	0	0	0	0	0	0	0	0	0	0	0	0	0	23	0	0	0	0	0	0	0	0	0	0	0	0	0	27	0	0	0	0	0	0	14	0	0	0
Firmicutes	Clostridia	Clostridiales	Lachnospiraceae	uncultured	uncultured bacterium	5a906cb366235d8e3d4957abaedaefc2	0	0	0	0	0	0	0	0	0	0	0	0	0	0	0	0	0	0	0	0	0	0	0	0	0	0	0	0	0	0	0	0	0	0	0	29	0	0	0	0	10	0	0
Firmicutes	Clostridia	Clostridiales	Lachnospiraceae	NA	NA	ae19d46dab3551b6fe978494ed0f0aed	0	0	0	0	0	0	0	0	0	0	0	0	0	0	0	0	0	0	0	0	0	0	0	0	0	0	0	0	0	0	0	0	0	0	0	0	0	0	0	0	0	0	0
Firmicutes	Clostridia	Clostridiales	Lachnospiraceae	NA	NA	56716a12fd3dfe5d8a597d5ce1785a09	0	0	0	0	0	0	0	0	0	0	0	0	0	0	0	0	0	0	0	0	0	0	0	0	0	0	0	0	0	0	31	0	0	0	0	0	0	0	0	0	0	0	47
Firmicutes	Clostridia	Clostridiales	Lachnospiraceae	Eisenbergiella	NA	e5c5ca716499295cfee3a7a979cf5244	0	0	0	0	0	0	0	0	15	0	0	0	0	0	0	0	0	0	0	0	0	0	0	0	0	0	0	0	0	0	0	0	0	0	0	0	0	0	0	0	0	0	0
Firmicutes	Clostridia	Clostridiales	Lachnospiraceae	Eisenbergiella	NA	e7a7f9f214eba7fcdf1d8ac22fff1bd9	0	0	0	0	0	0	0	0	0	0	0	0	0	0	0	0	0	0	0	0	0	0	0	0	0	0	0	0	0	0	0	0	0	0	0	0	0	0	0	0	0	34	0
Firmicutes	Clostridia	Clostridiales	Lachnospiraceae	Eisenbergiella	NA	09b5c0e047f7f15092c2863ddb6b05ac	0	0	0	0	0	0	0	0	0	0	0	0	0	0	0	0	0	0	0	0	0	0	0	0	0	0	0	0	0	0	0	0	0	0	0	0	0	0	0	0	0	0	0
Firmicutes	Clostridia	Clostridiales	Lachnospiraceae	[Eubacterium] fissicatena group	NA	ef62e664db328ba441bd051c05859145	0	0	0	0	44	0	15	21	21	0	0	0	0	0	0	0	21	36	10	0	0	0	0	0	0	0	0	0	0	0	0	0	0	0	0	0	0	0	0	0	0	0	0
Firmicutes	Clostridia	Clostridiales	Lachnospiraceae	[Eubacterium] fissicatena group	NA	d7b204aa328f75363c7cbf2c5c9deb7e	0	0	0	0	0	0	0	0	0	0	0	0	0	0	0	0	0	0	0	0	0	0	0	0	0	0	0	0	0	0	0	0	0	0	0	0	0	0	0	0	0	0	0
Firmicutes	Clostridia	Clostridiales	Lachnospiraceae	[Eubacterium] fissicatena group	NA	5392f0b42ff85203ba5799d1367405f9	0	0	0	0	0	0	0	0	0	0	0	0	0	0	0	0	0	0	0	13	0	0	0	0	0	0	8	0	0	0	0	0	0	0	0	0	0	0	0	0	0	0	0
Firmicutes	Clostridia	Clostridiales	Lachnospiraceae	[Eubacterium] fissicatena group	NA	f40f79a2f99dc0495ee79c74bb52be8e	0	0	0	0	0	0	0	0	0	0	0	0	0	0	0	0	0	0	0	0	0	16	0	0	0	0	0	0	7	0	0	0	0	0	0	0	60	27	0	0	0	0	0
Firmicutes	Clostridia	Clostridiales	Lachnospiraceae	[Eubacterium] fissicatena group	NA	2e00f36345c4bce0ca173d833127bc5d	0	0	0	0	0	0	0	0	0	0	0	0	0	0	0	0	0	0	0	0	0	0	0	0	0	0	0	0	0	28	39	0	0	0	0	0	0	0	0	0	0	0	0
Firmicutes	Clostridia	Clostridiales	Lachnospiraceae	[Eubacterium] fissicatena group	Ambiguous_taxa	7af988fb4a5968e607da43752537dab2	0	0	61	0	75	0	38	0	37	51	0	0	0	0	0	0	0	35	0	0	0	0	0	0	0	0	0	0	0	0	0	0	0	0	0	0	0	0	0	0	0	0	0
Firmicutes	Clostridia	Clostridiales	Lachnospiraceae	[Eubacterium] fissicatena group	NA	592dccffef833f367dc1c776e3f208fc	0	0	55	32	0	0	0	0	57	0	0	31	57	0	0	0	0	0	0	0	0	0	0	0	0	0	0	0	0	0	0	0	0	0	0	0	0	0	0	0	0	0	0
Firmicutes	Clostridia	Clostridiales	Lachnospiraceae	[Eubacterium] fissicatena group	Ambiguous_taxa	b254b385f2ccabe623167ed86cf32236	40	0	36	0	25	0	0	0	28	0	0	0	28	0	0	0	19	23	0	0	0	0	0	0	0	0	0	0	0	0	0	0	0	0	0	0	0	0	0	0	0	0	0
Firmicutes	Clostridia	Clostridiales	Lachnospiraceae	[Eubacterium] fissicatena group	NA	618e8f30dcee140c51111573b1999f93	0	0	0	0	0	0	0	0	0	0	0	0	0	0	0	0	0	24	0	0	0	0	0	0	0	0	0	0	0	0	0	0	0	0	0	0	0	0	0	0	0	0	0
Firmicutes	Clostridia	Clostridiales	Lachnospiraceae	Lachnoclostridium	NA	0dfc206aa571effc7203ab931c317702	40	0	7	17	0	8	0	7	16	8	0	6	0	0	0	0	0	7	0	0	0	0	0	0	0	0	0	0	0	0	0	0	0	0	0	0	0	0	0	0	0	0	0
Firmicutes	Clostridia	Clostridiales	Lachnospiraceae	NA	NA	2011563d7cbb78a8325a271d0bd9c14a	11	0	0	15	0	0	6	0	13	6	0	0	16	0	0	8	0	0	0	0	0	0	0	0	0	0	0	0	0	0	0	0	0	0	0	0	0	0	0	0	0	0	0
Firmicutes	Clostridia	Clostridiales	Lachnospiraceae	Lachnoclostridium	NA	ba30176169230460ec1ef00bc4e609b7	0	0	0	0	0	0	0	0	0	0	0	0	0	0	0	0	0	0	0	0	0	0	0	0	0	0	0	0	0	0	0	0	0	0	0	0	0	0	0	0	0	0	0
Firmicutes	Clostridia	Clostridiales	Lachnospiraceae	Blautia	NA	7658122395c8dffb61992d99d3933650	44	0	0	0	0	47	0	11	54	0	0	24	20	0	18	0	0	0	33	0	0	0	0	0	0	0	0	0	0	0	0	0	27	0	0	11	0	0	0	0	6	0	0
Firmicutes	Clostridia	Clostridiales	Lachnospiraceae	Blautia	NA	e6205ded29d73cae897063c64914027d	0	0	0	5	0	0	0	0	0	0	8	0	0	0	0	0	0	24	0	0	0	0	0	0	0	0	0	0	0	0	0	0	0	0	0	0	0	0	0	0	0	0	0
Firmicutes	Clostridia	Clostridiales	Lachnospiraceae	Blautia	NA	c52d5c271e22401ad2b57a206834f8e0	0	0	0	0	0	0	0	0	0	0	0	0	0	0	0	0	0	0	0	0	0	0	0	0	0	0	0	0	0	0	0	0	0	0	0	0	0	0	0	0	0	0	0
Firmicutes	Clostridia	Clostridiales	Lachnospiraceae	Blautia	NA	0887b084b90766f954f123f5886fc2fa	0	0	0	0	0	0	0	0	0	0	0	0	0	0	0	0	0	0	0	0	0	0	0	0	0	0	0	0	0	0	0	0	0	0	0	0	0	0	0	0	0	0	0
Firmicutes	Clostridia	Clostridiales	Lachnospiraceae	Blautia	NA	4358c60c39a23b13dceccbbc86907567	0	0	0	0	0	0	0	0	0	0	0	0	0	0	0	0	0	0	0	0	0	0	0	0	0	0	0	0	0	0	0	0	0	0	0	0	0	0	0	0	0	0	0
Firmicutes	Clostridia	Clostridiales	Lachnospiraceae	Blautia	NA	fa8de36dd7ad3e74aa5d4fb041fe7587	0	0	0	0	0	0	0	0	0	0	0	0	0	0	0	0	0	0	0	0	0	0	0	0	0	0	0	0	0	0	0	0	0	0	0	0	0	0	0	0	0	0	0
Firmicutes	Clostridia	Clostridiales	Lachnospiraceae	Blautia	NA	984bd21a47ed5d586ebc1c7de029ecef	0	0	0	0	0	0	0	0	0	0	0	0	0	0	0	0	0	0	0	0	0	0	0	0	0	0	0	0	0	0	0	0	0	0	0	0	0	0	0	0	0	0	0
Firmicutes	Clostridia	Clostridiales	Lachnospiraceae	Blautia	NA	174ba95538e4e53f6024c50a1a5d2fe2	0	0	0	0	0	0	0	0	0	0	0	0	0	0	0	0	0	0	0	0	0	0	0	0	0	0	0	0	0	0	0	0	0	0	0	0	0	0	0	0	0	0	0
Firmicutes	Clostridia	Clostridiales	Lachnospiraceae	Blautia	NA	417f1e4508b3b99d1b7d5b045810847d	0	0	0	0	0	0	0	0	0	0	0	0	0	0	0	0	0	0	0	0	0	0	0	0	0	0	0	0	0	0	0	0	0	0	0	0	0	0	0	0	0	0	0
Firmicutes	Clostridia	Clostridiales	Lachnospiraceae	Blautia	NA	6711896968128ef65af39dd1440d287c	0	0	0	0	0	0	0	0	0	0	0	0	0	0	0	0	0	0	0	0	0	0	0	0	0	0	0	0	0	0	0	0	0	0	0	0	0	0	0	0	0	0	0
Firmicutes	Clostridia	Clostridiales	Lachnospiraceae	Blautia	NA	8dce148233d4e8b2870cd814956e8e8e	0	0	0	0	0	0	0	0	0	0	0	0	0	0	0	0	0	0	0	0	0	0	0	0	0	0	0	0	0	0	0	0	0	0	0	0	0	0	0	0	0	0	0
Firmicutes	Clostridia	Clostridiales	Lachnospiraceae	NA	NA	25a7efc704fc2daecd442140ef705cfd	0	0	0	0	0	0	0	0	0	0	0	0	0	0	0	0	0	0	0	0	0	0	0	0	0	0	0	0	0	0	0	0	0	0	0	0	0	0	0	0	0	0	99
Firmicutes	Clostridia	Clostridiales	Lachnospiraceae	NA	NA	ae3e22e8501668d9460ba5e5c388fff4	0	0	0	0	0	0	0	0	0	0	0	0	0	0	0	0	0	0	0	0	0	0	0	0	0	0	0	0	0	0	0	0	0	0	0	0	0	0	0	0	0	0	46
Firmicutes	Clostridia	Clostridiales	Lachnospiraceae	NA	NA	6dcf50123b8ea1de38e6f8198980a9f8	0	0	0	0	0	0	0	0	0	0	0	0	0	0	0	0	0	0	0	0	0	0	0	0	0	0	0	0	0	120	192	0	0	35	0	0	0	0	0	0	0	0	0
Firmicutes	Clostridia	Clostridiales	Lachnospiraceae	NA	NA	ea679afedb676f47d3372d3f065426e9	0	0	0	0	0	0	0	0	0	0	0	0	0	0	0	0	0	0	0	0	0	0	22	0	0	0	0	0	0	0	0	0	0	0	0	0	0	0	0	0	0	0	52
Firmicutes	Clostridia	Clostridiales	Lachnospiraceae	NA	NA	ed936cd8dac46fa8555df174653769e9	0	0	0	0	0	0	0	0	0	0	0	0	0	0	0	0	0	0	0	0	0	31	0	0	0	0	0	0	0	0	0	0	0	0	0	0	85	0	0	0	0	0	0
Firmicutes	Clostridia	Clostridiales	Lachnospiraceae	NA	NA	836acb6faed1f4e60ab7e9445292e7f0	0	0	0	0	0	0	0	0	0	0	0	0	0	0	0	0	0	0	0	0	0	0	0	0	0	0	0	0	0	0	0	0	0	0	0	0	28	0	0	0	0	0	0
Firmicutes	Clostridia	Clostridiales	Lachnospiraceae	NA	NA	2a150397e42cea71da55afcf63c50f88	0	0	0	0	0	0	0	0	0	0	0	0	0	0	0	0	0	0	24	0	0	0	0	0	0	0	0	0	0	0	0	0	0	0	0	0	0	0	0	0	0	0	0
Firmicutes	Clostridia	Clostridiales	Lachnospiraceae	NA	NA	c003ff04ae79172b2dd2306e4010b523	0	0	0	0	0	0	0	0	0	0	0	0	0	0	0	0	0	0	17	0	0	0	0	0	0	0	0	0	0	0	0	0	0	0	0	0	0	0	0	0	0	0	0
Firmicutes	Clostridia	Clostridiales	Lachnospiraceae	NA	NA	fa417b82075f3be276da84f09beb26c5	0	0	0	0	0	0	0	0	0	0	0	0	0	0	0	0	0	0	69	0	0	0	0	0	0	0	0	0	0	0	0	0	63	0	0	0	0	0	0	30	20	0	0
Firmicutes	Clostridia	Clostridiales	Lachnospiraceae	NA	NA	84a6fe2532632926cb548182d2f9938c	0	0	0	0	0	0	0	0	0	0	0	0	0	0	0	0	0	0	0	0	0	0	0	0	0	0	0	0	0	0	0	0	0	0	0	0	0	0	0	0	0	0	0
Firmicutes	Clostridia	Clostridiales	Lachnospiraceae	NA	NA	69a11a7ccf4d1c2df0f578e29926bfb2	0	0	0	0	0	0	0	0	0	0	0	0	0	0	0	0	0	0	0	0	0	0	0	0	0	0	0	0	0	0	0	0	0	0	0	0	0	0	0	0	0	0	0
Firmicutes	Clostridia	Clostridiales	Lachnospiraceae	NA	NA	f44a24e755c413cc6a07ce4d565d3700	0	0	0	0	0	0	0	0	0	0	0	0	0	0	0	0	0	0	0	0	0	0	0	0	0	0	0	0	0	0	0	0	0	0	0	0	0	0	0	0	0	0	0
Firmicutes	Clostridia	Clostridiales	Lachnospiraceae	NA	NA	c310795bea6ab941446375c11a9c6f76	0	0	0	0	0	0	0	0	0	0	0	0	0	0	0	0	0	0	0	0	0	0	0	0	0	0	0	0	0	0	0	0	0	0	0	0	0	0	0	0	0	0	0
Firmicutes	Clostridia	Clostridiales	Lachnospiraceae	NA	NA	308edebac005c48549de3b43fe92072b	0	0	0	0	0	0	0	0	20	0	0	0	0	0	0	0	0	0	0	0	0	0	0	0	0	0	0	0	0	0	0	0	0	0	0	0	0	0	0	0	0	0	0
Firmicutes	Clostridia	Clostridiales	Lachnospiraceae	NA	NA	5fd71ee202f42f770c3435321f12f0ce	0	0	0	0	0	0	0	0	0	0	0	0	0	0	0	0	0	0	0	0	0	0	0	0	0	0	0	0	0	0	0	0	0	0	0	0	0	0	0	0	0	0	0
Firmicutes	Clostridia	Clostridiales	Lachnospiraceae	NA	NA	82e2eb3c9d333721d7d28a852b15a862	0	0	0	0	0	0	0	0	0	0	0	0	0	0	0	0	0	0	0	0	0	0	0	0	0	0	0	0	0	0	0	0	48	0	0	0	0	0	0	0	0	0	0
Firmicutes	Clostridia	Clostridiales	Lachnospiraceae	Lactonifactor	NA	b15e0b740dae875cad27da84d2710c4f	0	0	0	0	0	0	0	0	0	0	0	0	0	0	0	0	0	0	0	0	0	0	0	0	0	0	0	0	0	0	0	0	35	0	0	0	0	0	0	0	0	0	0
Firmicutes	Clostridia	Clostridiales	Lachnospiraceae	Lactonifactor	NA	3ef88cc866cabf68f2ecaa7ccfdf89ee	0	0	0	0	0	0	0	0	0	0	0	0	0	0	0	0	0	0	15	0	0	0	0	0	0	0	0	0	0	0	0	0	19	0	0	0	0	0	0	0	0	0	0
Firmicutes	Clostridia	Clostridiales	Lachnospiraceae	Lactonifactor	NA	fff262dce4b8b91a5a88ad728819943d	0	0	0	0	0	0	0	0	0	0	0	0	0	0	0	0	0	0	0	0	0	0	0	0	0	0	0	0	0	0	0	0	0	0	0	0	0	0	0	0	0	0	0
Firmicutes	Clostridia	Clostridiales	Lachnospiraceae	Lactonifactor	NA	69c70434f3646615420bd765d0b0f084	0	0	0	0	0	0	0	0	0	0	0	0	0	0	0	0	0	0	0	0	0	0	0	0	0	0	0	0	0	0	0	0	0	0	0	0	0	0	0	0	0	0	0
Firmicutes	Clostridia	Clostridiales	Lachnospiraceae	Lactonifactor	NA	104ed9de87672d00982e664b9da0bce7	58	0	37	20	13	0	13	26	18	24	25	40	17	69	0	0	15	8	0	0	0	0	0	0	0	0	0	0	0	0	0	0	0	0	0	0	0	0	0	0	0	0	0
Firmicutes	Clostridia	Clostridiales	Lachnospiraceae	Lactonifactor	NA	86330ab73fc5f3e43523ff6ee8a1bfd0	0	0	0	0	0	0	0	0	0	0	0	0	0	0	0	0	0	0	0	0	0	0	0	0	0	0	0	0	0	0	0	0	0	0	0	0	0	0	0	0	0	0	0
Firmicutes	Clostridia	Clostridiales	Lachnospiraceae	NA	NA	7f63c6b05a223355ebe3d03e1165bc87	0	0	0	0	0	0	0	0	0	0	0	0	0	0	0	0	0	0	0	0	0	0	0	0	0	0	0	0	0	0	0	0	0	0	0	0	0	0	0	0	0	0	0
Firmicutes	Clostridia	Clostridiales	Lachnospiraceae	NA	NA	9c22139164cb8a25e950754edae336f4	0	0	0	0	0	0	0	0	0	0	0	0	0	0	0	0	0	0	0	0	0	0	0	0	0	0	0	0	0	0	0	0	0	0	0	0	0	0	0	0	20	0	0
Firmicutes	Clostridia	Clostridiales	Lachnospiraceae	Lactonifactor	NA	906577625d99c3646c8d6c6d5d7a3fac	0	0	0	0	0	0	0	0	0	0	0	0	0	0	0	0	0	0	0	0	0	0	0	0	0	0	0	0	0	0	0	0	0	0	0	0	0	0	0	0	0	0	0
Firmicutes	Clostridia	Clostridiales	Lachnospiraceae	NA	NA	6930aa8e10c492dc4f761a269c8bbd73	0	0	0	0	0	0	0	0	0	0	0	0	0	0	0	0	0	0	0	0	0	0	0	0	0	0	0	0	0	0	0	0	0	0	0	0	0	0	0	0	0	0	0
Firmicutes	Clostridia	Clostridiales	Lachnospiraceae	GCA-900066575	NA	ee1acac9a9edb53eada15d7cbcf41444	0	0	0	0	0	0	0	0	0	0	0	0	0	0	0	0	0	0	0	0	0	0	0	0	0	0	0	0	0	0	0	0	0	0	0	0	0	0	12	0	0	0	0
Firmicutes	Clostridia	Clostridiales	Lachnospiraceae	NA	NA	4b65f6ad654b0a792b7487b195efa8eb	0	0	0	0	0	0	0	0	0	0	0	0	0	0	0	0	0	0	0	10	0	0	0	0	0	0	0	44	0	0	0	0	0	0	0	0	101	0	0	0	0	16	0
Firmicutes	Clostridia	Clostridiales	Lachnospiraceae	NA	NA	2af4f866c5fcace877c7bd5c020c24f8	0	0	0	0	0	0	0	0	0	0	0	0	0	0	0	0	0	0	0	0	0	0	0	0	0	0	0	0	0	0	0	0	0	0	0	0	0	0	0	0	0	0	0
Firmicutes	Clostridia	Clostridiales	Lachnospiraceae	GCA-900066575	NA	44cbc3947fe562247035d63fd15d14ec	0	0	0	0	0	0	0	0	0	0	0	0	0	0	0	0	0	0	0	0	0	0	0	0	0	0	0	0	0	0	0	0	0	0	0	0	0	0	30	0	0	0	0
Firmicutes	Clostridia	Clostridiales	Lachnospiraceae	NA	NA	d1bf667094014e78314e9c7be7a4a423	0	0	0	0	0	0	0	0	0	0	0	0	0	0	0	0	0	0	0	0	0	0	0	0	0	0	0	0	0	0	0	0	0	0	0	0	0	0	0	0	0	0	0
Firmicutes	Clostridia	Clostridiales	Lachnospiraceae	NA	NA	049913362d6882cf66128eee5b38eb64	0	0	0	0	0	0	0	0	0	0	0	0	0	0	0	0	0	0	0	0	0	0	0	0	0	0	0	0	0	0	0	0	0	0	0	0	0	0	0	0	0	0	0
Firmicutes	Clostridia	Clostridiales	Lachnospiraceae	NA	NA	18905737bc30f2ab5ef9cc9b7b3d641e	0	0	0	0	0	0	0	0	0	0	0	0	0	0	0	0	0	0	0	0	0	0	27	0	0	0	0	0	0	65	82	0	0	13	0	0	0	0	0	0	0	0	93
Firmicutes	Clostridia	Clostridiales	Lachnospiraceae	uncultured	uncultured bacterium	5f0577a08f833e2429dab088576e2bb1	0	0	0	0	0	0	0	0	0	0	0	0	0	0	0	0	0	0	0	0	0	0	0	0	0	0	0	0	0	0	0	0	0	8	0	0	0	0	0	0	0	0	0
Firmicutes	Clostridia	Clostridiales	Lachnospiraceae	Lachnoclostridium 5	NA	815fb844098488988dfc2ba9796a7176	0	0	0	0	0	0	0	0	0	0	0	0	0	0	0	0	0	0	0	0	0	0	0	0	0	0	0	0	0	0	0	0	0	0	0	0	0	0	0	0	0	0	0
Firmicutes	Clostridia	Clostridiales	Lachnospiraceae	NA	NA	a01bc47eee26d0e908138fdb3b180170	0	0	0	0	0	0	0	0	0	0	0	0	0	0	0	0	0	0	0	0	0	0	0	0	0	0	0	0	0	0	0	0	0	0	0	0	0	0	0	0	0	0	0
Firmicutes	Clostridia	Clostridiales	Lachnospiraceae	NA	NA	878872a92582bffdb58395f7e10b5962	0	0	0	0	0	0	0	0	0	0	0	0	0	0	0	0	0	0	0	0	0	0	0	0	0	0	0	0	0	0	0	0	0	0	0	0	0	0	0	0	0	0	0
Firmicutes	Clostridia	Clostridiales	Lachnospiraceae	NA	NA	6937bd1b093b3806590a16dbbaed0ffe	0	0	0	0	0	0	0	0	0	0	0	0	0	0	0	0	0	0	0	0	0	0	0	0	0	0	0	0	0	0	0	0	0	0	0	0	0	0	19	0	0	0	0
Firmicutes	Clostridia	Clostridiales	Lachnospiraceae	NA	NA	4a3ff021ca70a922af491199fa3df7fd	0	0	0	0	0	0	0	0	0	0	0	0	0	0	0	0	0	0	0	0	0	0	0	0	0	0	0	0	0	0	0	0	0	0	0	0	0	0	0	0	0	0	0
Firmicutes	Clostridia	Clostridiales	Lachnospiraceae	NA	NA	99647340128279935d466113da65e0bb	0	0	0	0	0	0	0	0	0	0	0	0	0	0	0	0	0	0	0	0	0	0	0	0	0	0	0	0	0	0	0	0	0	0	0	0	0	0	0	0	0	0	0
Firmicutes	Clostridia	Clostridiales	Lachnospiraceae	NA	NA	bf51d640ae07b88bdb6ec980f55517c4	0	0	0	0	0	0	0	0	0	0	0	0	0	0	0	0	0	0	0	0	0	0	0	0	0	0	0	0	0	0	0	0	0	0	0	0	0	0	0	0	0	0	0
Firmicutes	Clostridia	Clostridiales	Lachnospiraceae	Hungatella	uncultured organism	423d413ca0dc172811168a460405ceb6	0	0	0	0	0	0	0	0	0	0	0	0	0	31	0	0	0	0	0	0	0	0	0	0	0	0	0	0	0	0	0	0	16	0	0	21	0	0	0	0	32	0	0
Firmicutes	Clostridia	Clostridiales	Lachnospiraceae	NA	NA	bc58848158220b989e1e08ea1258bf3f	0	0	0	0	0	0	0	0	0	0	0	0	0	0	0	0	0	0	0	0	0	0	0	0	0	0	0	0	0	0	0	0	0	0	5	0	0	0	0	0	0	0	0
Firmicutes	Clostridia	Clostridiales	Lachnospiraceae	Lachnoclostridium	NA	2878b3d5ebf602573bc33f9ef86cdc52	0	0	0	0	0	0	0	0	0	0	0	0	0	0	0	0	0	0	0	0	0	0	0	0	0	0	0	0	0	0	0	0	0	0	0	0	0	0	0	0	2	0	0
Firmicutes	Clostridia	Clostridiales	Lachnospiraceae	Lachnoclostridium	NA	5c61f3e54fd920ac8084cb88419a49eb	0	0	0	0	0	0	0	0	0	0	0	0	0	0	0	0	0	0	0	0	0	0	0	0	0	0	0	0	0	0	0	0	0	0	0	0	0	0	0	0	2	0	0
Firmicutes	Clostridia	Clostridiales	Lachnospiraceae	Lachnoclostridium	NA	4abf4467352286bca7d224eeff01168f	0	0	0	0	0	0	0	0	0	0	2	0	0	0	0	0	0	0	0	0	0	0	0	0	0	0	0	0	0	0	0	0	0	0	0	0	0	0	0	0	0	0	0
Firmicutes	Clostridia	Clostridiales	Lachnospiraceae	Lachnoclostridium	NA	6afa801d6901b4cfa454bb87fd6461a6	0	0	0	0	0	0	0	0	0	0	0	0	0	0	0	0	0	0	0	0	0	0	0	0	0	0	0	0	10	0	0	0	0	0	0	0	0	0	0	0	0	0	0
Firmicutes	Clostridia	Clostridiales	Lachnospiraceae	NA	NA	99fe1fa654f94d1a6fcfa260420af146	0	0	0	0	0	0	0	0	0	0	0	0	0	0	0	0	0	0	0	0	0	0	0	0	0	0	0	0	0	0	0	0	0	0	0	0	0	0	0	0	0	0	0
Firmicutes	Clostridia	Clostridiales	Lachnospiraceae	Lachnoclostridium	NA	f8ab2069cc06772413d7c1f9ac1d9216	0	0	0	0	0	0	0	0	0	0	0	0	0	0	0	0	0	0	0	0	0	0	0	0	0	0	0	0	0	0	0	0	0	0	0	0	0	0	0	0	0	0	0
Firmicutes	Clostridia	Clostridiales	Lachnospiraceae	NA	NA	5fd9f0f7ee1eb4d4e42156304cca06b2	0	0	0	0	0	0	0	0	0	0	0	0	0	0	0	0	0	0	0	0	0	0	0	0	0	0	0	0	0	0	0	0	0	0	0	0	0	0	0	0	0	0	0
Firmicutes	Clostridia	Clostridiales	Lachnospiraceae	NA	NA	746691e20098beb65984807a0681f517	0	0	0	0	0	0	0	0	0	0	0	0	0	0	0	0	0	0	0	0	0	0	0	0	0	0	0	0	0	0	0	0	0	0	0	0	0	0	0	0	0	0	0
Firmicutes	Clostridia	Clostridiales	Lachnospiraceae	Lachnoclostridium	NA	f3c787ee2247d62bb5f33fa04dc14663	0	0	0	0	0	0	0	0	0	0	0	0	0	0	0	0	0	0	0	0	0	0	0	0	0	0	0	0	0	0	0	0	0	0	0	0	0	0	0	0	0	0	0
Firmicutes	Clostridia	Clostridiales	Lachnospiraceae	NA	NA	61dcc4ce150c0eca187de58f4fb2a12f	0	0	0	0	0	0	0	0	16	0	0	0	0	0	0	0	0	0	0	0	0	0	0	0	0	0	0	0	0	0	0	0	0	0	0	0	0	0	0	0	0	0	0
Firmicutes	Clostridia	Clostridiales	Lachnospiraceae	Lachnospiraceae UCG-004	uncultured bacterium	230a94111070d58af15aadea7eb96b45	0	0	0	0	0	0	0	0	0	0	0	0	0	0	0	0	4	0	0	0	0	0	0	0	0	0	0	0	0	0	0	0	0	0	0	0	0	0	0	0	0	0	0
Firmicutes	Clostridia	Clostridiales	Lachnospiraceae	NA	NA	520fd6e26d4ffc9e6d547edc06abd1cd	0	0	0	0	0	0	0	0	0	0	0	4	0	0	0	0	0	0	0	0	0	0	0	0	0	0	0	0	0	0	0	0	0	0	0	0	0	0	0	0	0	0	0
Firmicutes	Clostridia	Clostridiales	Lachnospiraceae	NA	NA	a66973e4a1b1faaf8e559aa07fdf9956	0	0	0	0	0	0	0	0	0	0	0	4	0	0	0	0	0	0	0	0	0	0	0	0	0	0	0	0	0	0	0	0	0	0	0	0	0	0	0	0	0	0	0
Firmicutes	Clostridia	Clostridiales	Lachnospiraceae	NA	NA	adf00776198e396954035e081e05c367	0	0	0	0	0	0	0	0	0	2	0	0	0	0	0	0	0	0	0	0	0	0	0	0	0	0	0	0	0	0	0	0	0	0	0	0	0	0	0	0	0	0	0
Firmicutes	Clostridia	Clostridiales	Lachnospiraceae	NA	NA	84efdf205be8c44254af29ad9a3c692f	0	0	0	0	0	0	0	0	0	0	0	0	0	0	0	0	5	0	0	0	0	0	0	0	0	0	0	0	0	0	0	0	0	0	0	0	0	0	0	0	0	0	0
Firmicutes	Clostridia	Clostridiales	Ruminococcaceae	Ruminococcus 1	NA	7002f6b8907f2b7329791ce0c1d6522c	0	0	0	2	0	0	0	0	0	0	0	0	0	0	0	0	0	0	0	0	0	0	0	0	0	0	0	0	0	0	0	0	0	0	0	0	0	0	0	0	0	0	0
Firmicutes	Clostridia	Clostridiales	Ruminococcaceae	Ruminococcus 1	NA	5384d1c78b6ac32f52deca4e04fe322c	0	0	0	0	0	0	0	0	0	0	0	0	0	0	0	0	0	2	0	0	0	0	0	0	0	0	0	0	0	0	0	0	0	0	0	0	0	0	0	0	0	0	0
Firmicutes	Clostridia	Clostridiales	Ruminococcaceae	[Eubacterium] coprostanoligenes group	NA	90d48a0563a5208bfa4cac8322df5b8f	0	0	0	0	0	0	0	0	0	0	0	0	0	0	0	0	0	0	0	0	0	0	0	0	0	0	0	0	0	0	0	0	0	0	0	0	0	0	0	0	2	0	0
Firmicutes	Clostridia	Clostridiales	Ruminococcaceae	[Eubacterium] coprostanoligenes group	uncultured bacterium	7befdf6675acda13a09aefe7daff48af	0	0	0	0	0	0	0	0	0	0	0	0	0	0	0	0	0	0	0	0	0	0	0	0	0	0	0	0	0	0	0	0	0	0	0	0	0	0	0	0	0	0	0
Firmicutes	NA	NA	NA	NA	NA	85f6e1263414d5da2c2bea23013c16c8	0	0	0	0	0	0	0	0	0	0	0	0	0	0	0	0	0	0	0	0	0	0	0	0	0	0	0	0	0	0	0	0	0	0	0	3	0	0	0	0	0	0	0
Firmicutes	Clostridia	Clostridiales	Ruminococcaceae	[Eubacterium] coprostanoligenes group	NA	5ae6d897b17dbd45525ad831d74e40de	0	0	0	0	0	0	0	0	0	0	0	0	0	0	0	0	0	0	0	0	0	0	0	0	0	0	0	0	0	0	0	0	0	0	0	0	0	0	0	3	0	0	0
Firmicutes	Clostridia	Clostridiales	Ruminococcaceae	[Eubacterium] coprostanoligenes group	uncultured bacterium	17b8d0ab5244d5a324b8397dae9d0439	0	0	0	0	0	0	0	0	0	0	0	0	0	0	0	0	0	0	0	0	0	0	0	0	0	0	0	0	0	0	0	0	0	0	0	0	0	0	0	5	0	0	0
Firmicutes	Clostridia	Clostridiales	Ruminococcaceae	[Eubacterium] coprostanoligenes group	NA	698c3dc4512c07c7a41b4f10a447faf5	0	0	1939	1142	0	0	0	0	0	326	0	0	0	0	0	0	0	0	3155	0	0	0	657	0	4	0	0	0	0	788	1116	0	1720	193	0	1871	0	0	78	140	778	0	1262
Firmicutes	Clostridia	Clostridiales	Ruminococcaceae	[Eubacterium] coprostanoligenes group	NA	91e808cc8a75dac8a0fb13975acc2de4	0	0	0	0	0	0	0	0	0	363	0	0	0	0	0	0	0	0	0	0	0	0	0	0	0	0	0	0	0	0	0	0	0	0	0	0	0	0	0	0	0	0	0
Firmicutes	Clostridia	Clostridiales	Ruminococcaceae	[Eubacterium] coprostanoligenes group	NA	4307527f80830da15b33b0db9f2930fd	0	0	0	0	0	0	0	0	0	0	0	0	0	0	0	0	0	0	0	0	0	0	0	0	0	0	0	0	0	0	0	0	0	0	0	0	0	0	0	0	3	0	0
Firmicutes	Clostridia	Clostridiales	Ruminococcaceae	Ruminiclostridium 9	uncultured rumen bacterium	58c68d9b9483e552bdc95f0a1a2b7037	0	0	0	0	0	0	0	0	0	0	0	0	0	0	0	0	0	0	0	0	0	0	0	0	0	0	0	0	0	0	0	0	0	0	0	0	0	0	0	0	0	0	0
Firmicutes	Clostridia	Clostridiales	Ruminococcaceae	uncultured	uncultured bacterium	67be9dcf016bb1dbbdfbcb14bfdd12e2	0	0	0	0	0	0	0	0	0	0	0	0	0	0	0	0	0	0	0	0	0	0	0	0	0	0	0	0	0	0	0	0	0	0	0	0	0	0	0	0	0	0	0
Firmicutes	Clostridia	Clostridiales	Ruminococcaceae	uncultured	uncultured bacterium	dd32a6828460b99b58c217b3d8a2f601	0	0	0	0	0	0	0	0	0	0	0	0	0	0	0	0	0	0	0	0	0	0	0	0	0	0	0	0	0	3	0	0	0	0	0	0	0	0	0	0	0	0	0
Firmicutes	Clostridia	Clostridiales	NA	NA	NA	454095153b207a4401b5c07213f66c77	0	0	0	0	0	0	0	0	0	0	0	0	0	0	0	0	0	0	0	0	0	0	0	0	0	0	0	0	0	0	0	0	0	0	0	0	0	0	0	0	0	0	0
Firmicutes	Clostridia	Clostridiales	Lachnospiraceae	uncultured	uncultured bacterium	cd6ae3bd6b405dddc06b45948a134464	0	0	0	0	0	0	0	0	0	0	0	0	0	0	0	0	0	0	0	0	0	0	0	0	0	0	0	0	0	0	0	0	0	0	6	0	0	0	0	0	0	0	0
Firmicutes	Clostridia	Clostridiales	Lachnospiraceae	uncultured	uncultured bacterium	518f801622b794e0bfb0b9f4d0d42ba9	0	0	0	0	0	0	0	0	0	0	0	0	0	0	0	0	0	0	0	0	0	0	0	0	0	0	0	0	0	0	0	0	0	0	0	0	0	0	0	0	0	0	0
Firmicutes	Clostridia	Clostridiales	Lachnospiraceae	uncultured	uncultured bacterium	edb249922e1dcaae616d850f3823b11f	0	0	0	0	0	0	0	0	0	0	0	0	0	0	0	0	0	0	0	0	0	0	0	0	0	0	0	0	0	0	0	0	0	0	0	0	0	0	0	0	0	2	0
Firmicutes	Clostridia	Clostridiales	Lachnospiraceae	NA	NA	3beb0e3de65822feb760fe0c2a0952a2	0	0	0	0	0	0	0	0	0	0	0	0	0	0	0	0	0	0	0	0	0	0	0	0	0	0	0	0	0	0	0	0	0	0	0	0	0	0	0	0	0	0	0
Firmicutes	Clostridia	Clostridiales	Lachnospiraceae	Lachnospiraceae UCG-004	uncultured bacterium	fad484a09954831cdae85f72c7981557	0	0	0	0	0	0	0	0	0	0	0	0	0	0	0	0	0	0	0	0	0	0	0	0	0	0	0	0	0	0	0	0	0	0	0	0	0	0	0	0	0	0	0
Firmicutes	Clostridia	Clostridiales	Lachnospiraceae	Lachnospiraceae UCG-004	uncultured bacterium	3aa505ff3b7266532652ff85e3fba3b9	0	0	0	0	0	0	0	0	0	0	0	0	0	0	0	0	0	0	0	0	0	0	0	0	0	0	0	0	0	0	0	0	0	0	0	0	0	0	0	0	0	0	0
Firmicutes	Clostridia	Clostridiales	Lachnospiraceae	Lachnospiraceae UCG-004	uncultured bacterium	01c85ad4b502fc90cd644a732e3dcca0	0	0	0	2	0	0	0	0	0	0	0	0	0	0	0	0	0	0	0	0	0	0	0	0	0	0	0	0	0	0	0	0	0	0	0	0	0	0	0	0	0	0	0
Firmicutes	Clostridia	Clostridiales	Ruminococcaceae	[Eubacterium] coprostanoligenes group	NA	0bb0695d73cf6e82ec85b1475e3a7f99	0	0	0	0	0	0	0	0	0	0	0	0	0	0	0	0	0	0	0	0	0	0	0	0	0	0	0	0	0	0	0	0	0	0	0	0	0	0	0	0	0	0	0
Firmicutes	Clostridia	Clostridiales	Ruminococcaceae	[Eubacterium] coprostanoligenes group	NA	c404ac61eef71a459d88dda0c81ebb4f	0	0	0	0	0	0	0	0	0	0	0	0	0	0	0	0	0	0	0	0	0	0	0	0	0	0	0	0	0	0	0	0	0	0	0	0	0	0	0	0	5	0	0
Firmicutes	Clostridia	Clostridiales	Ruminococcaceae	Ruminococcus 1	Ruminococcus sp. Zagget7	c1ca9a37bdc556232231938f03ed8452	0	0	0	0	0	0	0	0	0	0	0	0	0	0	0	0	0	0	0	3	0	0	0	0	0	0	0	0	0	0	0	0	0	0	0	0	0	0	0	0	0	0	0
Firmicutes	Clostridia	Clostridiales	Ruminococcaceae	Ruminococcus 1	NA	a05cb2e99a565308517dd5238300b6dd	0	0	0	0	0	0	0	0	0	0	0	0	0	0	0	0	0	0	0	0	0	0	0	0	0	0	0	0	0	0	0	0	0	0	0	0	0	0	0	0	0	0	0
Firmicutes	Clostridia	Clostridiales	Ruminococcaceae	Ruminococcus 1	NA	300b9e8330f5220ef080e5e60a08e139	0	0	0	0	0	0	0	0	0	0	0	0	0	0	0	0	0	0	0	0	0	0	0	0	0	0	0	0	0	0	0	0	0	0	0	0	0	0	0	0	0	0	0
Firmicutes	Negativicutes	Selenomonadales	Veillonellaceae	NA	NA	89cc8ed76f64a6e1e882a9ce5836295e	0	0	0	0	0	0	0	0	0	0	0	0	0	0	0	0	0	0	0	0	0	0	0	0	0	0	0	0	0	0	0	0	0	0	0	0	0	0	0	0	0	0	0
Firmicutes	NA	NA	NA	NA	NA	f9c9c97f3984cbe3eea68b6928c6b55e	0	0	0	0	0	0	0	0	0	0	0	0	0	0	0	0	0	0	0	0	0	0	0	0	0	0	0	0	0	0	0	0	0	0	0	0	0	0	0	0	0	0	0
Firmicutes	Negativicutes	Selenomonadales	Veillonellaceae	Dialister	NA	88a42018b5e2285f8def971bb6aa64ca	0	0	0	0	0	0	0	0	0	0	0	0	0	0	0	0	0	0	0	0	0	0	0	0	0	0	0	0	0	0	0	0	0	0	0	0	0	0	0	0	0	0	0
Firmicutes	Clostridia	Clostridiales	Lachnospiraceae	Lachnospiraceae UCG-004	uncultured Bacteroidetes bacterium	db02d71716a3fdc5d3f536f69f985d7d	0	0	0	0	0	0	0	0	0	0	0	0	0	0	0	0	0	0	0	0	0	0	0	0	0	0	0	0	0	0	0	0	0	0	0	0	0	0	0	0	0	0	0
Firmicutes	Clostridia	Clostridiales	Lachnospiraceae	NA	NA	47cd9173f83a6f99b4cb39b08f001c9d	0	0	0	0	4	0	0	0	0	0	0	0	0	0	0	0	0	0	0	0	0	0	0	0	0	0	0	0	0	0	0	0	0	0	0	0	0	0	0	0	0	0	0
Firmicutes	Clostridia	Clostridiales	Lachnospiraceae	Lachnospiraceae UCG-004	uncultured bacterium	b5c92560158a567cbb88960bcd65be3a	0	0	0	0	0	0	0	0	0	0	0	0	0	0	0	0	0	0	0	0	0	0	0	0	0	0	0	0	0	0	0	0	0	0	0	0	0	0	0	0	0	0	0
Firmicutes	Clostridia	Clostridiales	Lachnospiraceae	Shuttleworthia	Oscillospiraceae bacterium Zagget4	0a3b315dfda4549c6726dbf4998419a9	0	0	0	0	0	0	0	0	0	0	0	0	0	0	0	0	0	0	0	0	0	0	0	0	0	0	0	0	0	0	0	0	0	0	0	0	0	0	0	0	0	0	0
Firmicutes	Clostridia	Clostridiales	Ruminococcaceae	NA	NA	db784d8ed451092a1e0f2acc5cc2ecc2	0	0	0	0	0	0	0	0	0	0	0	0	0	0	0	0	0	0	0	0	0	0	0	0	0	0	0	0	0	0	0	0	0	0	0	0	0	0	0	0	0	0	0
Firmicutes	Clostridia	Clostridiales	Lachnospiraceae	Lachnospiraceae UCG-004	uncultured bacterium	ebfe97b9ff45097f11229aed70ec17ef	0	0	0	0	0	0	0	0	0	0	0	0	0	0	2	0	0	0	0	0	0	0	0	0	0	0	0	0	0	0	0	0	0	0	0	0	0	0	0	0	0	0	0
Firmicutes	Clostridia	Clostridiales	Lachnospiraceae	NA	NA	b905f2401fe20357c7b3d492c29e73e7	0	0	0	0	0	0	0	0	0	0	0	0	0	0	0	0	0	0	0	0	0	0	0	0	0	0	0	0	0	0	0	0	0	0	0	0	0	0	0	0	0	0	0
Firmicutes	Clostridia	Clostridiales	Lachnospiraceae	NA	NA	326424e916a040f8a6eba591e0f5dd75	0	0	0	0	0	0	0	0	0	0	0	0	0	0	0	0	0	0	0	0	0	0	0	0	0	0	0	0	0	0	0	0	0	0	0	0	0	0	0	0	0	0	0
Firmicutes	Clostridia	Clostridiales	Lachnospiraceae	NA	NA	8a9ded1c354a8756620d0d68a3423385	0	0	0	0	0	0	0	0	0	0	0	0	0	4	0	0	0	0	0	0	0	0	0	0	0	0	0	0	0	0	0	0	0	0	0	0	0	0	0	0	0	0	0
Firmicutes	Clostridia	Clostridiales	Lachnospiraceae	NA	NA	5bbd783b996ded38c9517b4e7983f4d8	0	0	0	0	0	0	0	0	0	0	0	0	0	0	0	0	0	4	0	0	0	0	0	0	0	0	0	0	0	0	0	0	0	0	0	0	0	0	0	0	0	0	0
Firmicutes	Clostridia	Clostridiales	Lachnospiraceae	NA	NA	5342135c2a74dd1b092cb450f26e5bff	0	0	0	0	0	0	0	0	0	0	0	0	0	0	0	0	0	0	0	0	0	0	0	0	0	0	0	0	0	0	0	0	0	0	0	0	0	0	0	0	0	0	0
Firmicutes	Clostridia	Clostridiales	Lachnospiraceae	NA	NA	d4ef3a6fdf0836392fce3a5de0719e7a	0	0	0	0	0	0	0	0	0	0	0	0	0	0	0	0	10	0	0	0	0	0	0	0	0	0	0	0	0	0	0	0	0	0	0	0	0	0	0	0	0	0	0
Firmicutes	Clostridia	Clostridiales	Lachnospiraceae	Lachnospiraceae UCG-004	uncultured bacterium	54e3ce71c604a1c6f3c82a2265938221	0	0	0	0	0	0	0	0	0	0	0	0	0	0	0	0	0	0	0	0	0	0	0	4	0	0	0	0	0	0	0	0	0	0	0	0	0	0	0	0	0	0	0
Firmicutes	Clostridia	Clostridiales	Lachnospiraceae	Lachnospiraceae UCG-004	uncultured bacterium	445fe9371c6ed13dd4ae2a6d72bfcfa6	0	0	0	0	0	0	0	0	0	0	0	0	0	0	0	0	0	0	0	0	0	0	0	0	0	0	0	0	0	0	0	0	0	0	0	0	0	0	0	0	0	0	0
Firmicutes	Clostridia	Clostridiales	Lachnospiraceae	NA	NA	4139027877946795818b5d94ecdd1ae0	0	0	0	0	0	0	0	0	0	0	0	0	0	0	0	0	0	0	0	0	0	0	0	0	0	0	0	0	0	0	0	0	0	2	0	0	0	0	0	0	0	0	0
Firmicutes	Clostridia	Clostridiales	Lachnospiraceae	NA	NA	d7083c11f32c9428ad96689637400c01	0	0	0	0	0	0	0	0	0	0	0	0	0	0	0	0	0	0	0	0	0	0	0	0	0	0	0	0	0	0	0	0	0	0	0	0	0	0	0	0	0	0	0
Firmicutes	Clostridia	Clostridiales	Lachnospiraceae	Lachnoclostridium	NA	8d20447699415093fc82d52b8ed0f66a	0	0	0	0	0	0	0	0	0	0	0	0	0	0	0	0	0	0	0	0	0	0	0	0	0	0	0	0	0	0	0	0	0	0	0	0	0	0	0	0	0	0	0
Firmicutes	Clostridia	Clostridiales	Lachnospiraceae	Shuttleworthia	Oscillospiraceae bacterium Zagget4	90ad8930b37807425fa64bacdc23ddc8	0	0	0	0	0	0	0	2	0	0	0	0	0	0	0	0	0	0	0	0	0	0	0	0	0	0	0	0	0	0	0	0	0	0	0	0	0	0	0	0	0	0	0
Firmicutes	Erysipelotrichia	Erysipelotrichales	Erysipelotrichaceae	Candidatus Stoquefichus	Candidatus Stoquefichus massiliensis AP9	d2af03c82288fb56d88635734dd5e486	0	0	0	0	0	0	0	0	0	0	0	0	0	0	0	0	0	0	0	0	0	0	0	0	0	0	0	0	0	0	0	0	0	0	0	0	0	0	0	0	0	0	0
Firmicutes	Erysipelotrichia	Erysipelotrichales	Erysipelotrichaceae	Candidatus Stoquefichus	NA	ddaae8a9e5241aabbfb32d6dd5f09434	0	0	0	0	0	0	0	0	0	0	0	0	0	0	0	0	0	0	0	0	0	0	0	0	0	0	0	0	0	0	0	0	0	0	0	0	0	0	0	0	0	0	0
Firmicutes	Erysipelotrichia	Erysipelotrichales	Erysipelotrichaceae	Candidatus Stoquefichus	NA	ac5e381208f30480b3b0084319f42bce	23	0	0	0	15	0	0	20	0	0	0	0	0	0	0	0	0	0	0	0	0	0	0	0	0	0	0	0	0	0	0	0	0	0	0	0	0	0	0	0	0	0	0
Firmicutes	Erysipelotrichia	Erysipelotrichales	Erysipelotrichaceae	Candidatus Stoquefichus	NA	ac5fae9338a0c1f852574dfe71b19df6	0	0	0	0	0	0	0	0	0	0	0	0	0	0	0	0	0	0	204	0	0	0	0	0	0	0	0	0	0	0	0	0	0	0	0	59	0	0	0	0	0	0	0
Firmicutes	Erysipelotrichia	Erysipelotrichales	Erysipelotrichaceae	Candidatus Stoquefichus	NA	d858666a097e49e8a34dcdaa492c7a19	0	0	0	15	0	0	13	0	0	0	0	0	0	0	0	0	0	0	0	0	0	0	0	0	0	0	0	0	0	0	0	0	0	0	0	0	0	0	0	0	0	0	0
Firmicutes	Erysipelotrichia	Erysipelotrichales	Erysipelotrichaceae	Candidatus Stoquefichus	NA	03526074fd8d857bb91d858131bf25a1	0	0	0	0	0	0	0	0	0	0	0	0	0	0	0	0	0	0	0	0	0	0	0	0	0	0	0	0	0	0	0	0	0	0	0	0	0	0	0	0	0	0	0
Firmicutes	Erysipelotrichia	Erysipelotrichales	Erysipelotrichaceae	Candidatus Stoquefichus	NA	bd86ed71660c9cddbb6c75f4fe65fc52	0	0	0	0	0	0	0	0	0	0	0	0	0	0	0	0	0	0	317	0	0	0	0	0	0	0	0	0	0	0	0	0	0	0	0	108	0	0	9	0	10	0	0
Firmicutes	Erysipelotrichia	Erysipelotrichales	Erysipelotrichaceae	Candidatus Stoquefichus	NA	7e7f2e9bf8fe3c82d59f031bf33adb6b	0	0	0	0	0	0	0	0	0	0	0	0	0	0	0	0	0	0	206	0	0	0	0	0	0	0	0	0	0	0	0	0	0	0	0	0	0	0	0	0	0	0	0
Firmicutes	Erysipelotrichia	Erysipelotrichales	Erysipelotrichaceae	Candidatus Stoquefichus	NA	c0a272fd8b6ce074578a135ba9a22217	0	0	0	0	0	0	0	0	0	0	0	0	0	0	0	0	0	0	0	0	0	0	0	0	0	0	0	0	0	0	0	0	29	0	0	0	0	0	0	0	0	0	0
Firmicutes	Erysipelotrichia	Erysipelotrichales	Erysipelotrichaceae	Candidatus Stoquefichus	NA	baade3e74c0310431fdb7658b6dfb85e	0	0	0	0	0	0	0	0	0	0	0	0	0	0	0	0	0	0	0	20	0	0	0	0	0	0	0	0	0	0	0	15	0	0	0	0	0	17	0	0	0	0	0
Firmicutes	Erysipelotrichia	Erysipelotrichales	Erysipelotrichaceae	Candidatus Stoquefichus	NA	375a883ec65ce4a87d168869b679233d	0	0	0	0	0	0	0	0	0	0	0	0	0	0	0	0	0	0	0	0	0	0	0	0	0	0	0	0	0	0	0	0	0	0	0	0	15	0	0	0	0	0	0
Firmicutes	Erysipelotrichia	Erysipelotrichales	Erysipelotrichaceae	Candidatus Stoquefichus	NA	f5ffb1fd37863fc4c4b735df4751f17e	0	0	0	0	0	0	0	0	0	0	0	0	0	0	0	0	0	0	0	0	0	0	154	0	0	0	0	0	0	325	506	0	0	110	0	0	0	0	21	0	0	0	252
Firmicutes	Erysipelotrichia	Erysipelotrichales	Erysipelotrichaceae	Candidatus Stoquefichus	Candidatus Stoquefichus massiliensis AP9	a5b6518c42b0893a17e52eec7766c7a0	0	0	0	0	0	0	0	0	0	0	0	0	0	0	0	0	0	0	0	0	0	0	73	0	0	0	0	0	0	0	0	0	0	0	0	0	0	0	0	0	0	0	100
Firmicutes	Clostridia	Clostridiales	Lachnospiraceae	Shuttleworthia	Oscillospiraceae bacterium Zagget4	cbc1504af4b5eb4e012729af5822d76b	0	0	0	41	0	0	0	0	0	0	0	0	0	0	0	0	0	0	0	0	0	0	0	0	0	0	0	0	0	0	0	0	0	0	0	0	0	0	0	0	0	0	0
Firmicutes	Clostridia	Clostridiales	Lachnospiraceae	NA	NA	1bd67a157f9e359a8d1287ce4ce7e5bd	0	0	0	0	0	0	0	0	0	0	14	0	0	0	0	0	0	0	0	0	0	0	0	0	0	0	0	0	0	0	0	0	0	0	0	0	0	0	0	0	0	0	0
Firmicutes	Clostridia	Clostridiales	Lachnospiraceae	Lachnospiraceae NC2004 group	uncultured bacterium	d1383ea9c2445a3f38f84d65fb0b636a	0	0	0	0	0	0	0	0	0	0	0	0	0	0	0	0	0	0	0	0	0	0	0	0	0	0	0	0	0	0	0	0	0	0	0	0	0	0	0	0	0	0	0
Firmicutes	Clostridia	Clostridiales	NA	NA	NA	10296d74df29e732f0a0eec8f34cf4ce	0	0	0	0	0	0	0	0	0	0	0	0	0	0	0	0	0	0	0	0	0	0	0	0	0	0	0	0	0	0	0	0	0	0	0	0	0	0	0	0	0	0	0
Firmicutes	Clostridia	Clostridiales	Lachnospiraceae	Lachnospiraceae NC2004 group	uncultured bacterium	31daeec8dd0b5bad7f8896e67c65d8aa	0	0	0	0	0	0	0	0	0	0	0	0	0	0	0	0	0	0	0	0	0	0	0	0	0	0	0	0	0	0	0	0	0	0	0	0	0	0	0	0	0	0	0
Firmicutes	Clostridia	Clostridiales	Lachnospiraceae	Lachnospiraceae NC2004 group	uncultured bacterium	50b78b5b43d862458e0be3a47036ca5e	0	0	0	0	0	0	0	0	0	0	0	0	0	0	0	0	0	0	0	0	0	0	0	0	0	0	0	0	0	0	0	0	5	0	0	0	0	0	0	0	0	0	0
Firmicutes	Clostridia	Clostridiales	Lachnospiraceae	NA	NA	a71f67a17dc7162646d22d5a440d6459	0	0	0	0	0	0	0	0	0	0	0	0	0	0	0	0	0	0	0	0	0	0	0	0	0	0	0	0	0	0	0	0	0	0	0	0	0	0	0	0	0	0	0
Firmicutes	Clostridia	Clostridiales	Lachnospiraceae	Shuttleworthia	Oscillospiraceae bacterium Zagget4	209c9f89c447f22ec0ff31010c886281	0	0	0	0	0	0	0	0	0	0	0	0	0	0	0	0	0	0	0	0	0	0	0	0	0	0	0	0	0	0	0	0	0	0	0	0	0	0	0	0	0	0	0
Firmicutes	Clostridia	Clostridiales	Lachnospiraceae	NA	NA	a72c1b507f132256afdbf7f362cdd27b	0	0	0	0	0	0	0	0	3	0	0	0	0	0	0	0	0	0	0	0	0	0	0	0	0	0	0	0	0	0	0	0	0	0	0	0	0	0	0	0	0	0	0
Firmicutes	Clostridia	Clostridiales	Lachnospiraceae	NA	NA	2ef565c904615bd3a5ff6d4d49c97a9d	0	0	0	0	0	0	0	0	0	0	0	0	0	0	0	0	0	0	0	0	0	0	0	0	0	0	0	0	0	0	0	0	0	0	0	0	0	0	0	0	0	0	0
Firmicutes	Clostridia	Clostridiales	Lachnospiraceae	NA	NA	86e3336cc75382d53979baaf072a4aa1	0	0	0	0	0	0	0	0	0	0	0	0	0	0	0	0	0	0	0	0	0	0	0	0	0	0	0	0	0	0	0	0	0	0	0	0	0	0	3	0	0	0	0
Firmicutes	Clostridia	Clostridiales	Lachnospiraceae	NA	NA	f9b678f2b2c2b769803889b7ab602982	0	35	0	56	0	0	35	0	0	41	0	0	0	0	0	0	0	0	130	0	0	0	0	0	0	0	0	0	0	0	0	0	332	0	0	0	0	0	0	0	17	0	0
Firmicutes	Clostridia	Clostridiales	Lachnospiraceae	NA	NA	e1682c9d11e767dc3407cab700ab1af8	55	0	0	87	0	0	23	18	87	0	0	30	36	23	0	0	0	19	0	0	0	0	0	0	0	0	0	0	0	0	0	0	0	0	0	0	0	0	0	0	0	0	0
Firmicutes	Clostridia	Clostridiales	Lachnospiraceae	NA	NA	f4366a10811eb30eebb97c83d65f8482	0	0	0	0	0	0	2	0	0	0	0	0	0	0	0	0	0	0	0	0	0	0	0	0	0	0	0	0	0	0	0	0	0	0	0	0	0	0	0	0	0	0	0
Firmicutes	Clostridia	Clostridiales	Lachnospiraceae	[Eubacterium] oxidoreducens group	uncultured bacterium	831921efc142e133cd79ff0f96e70f2e	0	0	0	0	0	0	0	0	0	0	0	0	0	0	0	0	0	0	0	0	0	0	0	0	0	0	0	0	0	0	0	0	0	0	0	0	0	0	0	0	0	0	0
Firmicutes	Clostridia	Clostridiales	Lachnospiraceae	[Eubacterium] oxidoreducens group	uncultured bacterium	91c5da451e26b87d8183711832704dc8	0	0	0	0	0	0	0	0	0	0	0	0	0	0	0	0	0	0	0	0	0	0	0	0	0	0	0	0	0	0	0	0	0	0	0	0	0	0	0	0	0	0	0
Firmicutes	Clostridia	Clostridiales	Lachnospiraceae	[Eubacterium] oxidoreducens group	uncultured bacterium	c62ea82be04d90fe4bf974c8e0d02e84	0	0	0	0	0	0	0	0	0	0	0	0	0	0	0	0	0	0	0	0	0	0	0	0	0	0	0	0	0	0	0	0	0	0	0	0	0	0	0	0	0	0	0
Firmicutes	Clostridia	Clostridiales	Lachnospiraceae	NA	NA	cad3ba46d8dd4db022df3f5a73d8ff84	0	0	0	0	0	0	0	0	0	0	0	0	0	0	0	0	0	0	0	0	0	0	0	0	0	0	0	0	0	0	0	0	0	0	0	0	0	0	0	0	0	0	0
Firmicutes	Clostridia	Clostridiales	Lachnospiraceae	[Eubacterium] oxidoreducens group	uncultured bacterium	63a6874c69cafc31e112995a10b0f910	0	0	0	0	0	0	0	0	0	0	0	0	0	0	0	0	0	0	0	0	0	0	0	0	0	0	0	0	0	0	11	0	0	0	0	0	0	0	0	0	0	0	0
Firmicutes	Clostridia	Clostridiales	Lachnospiraceae	[Eubacterium] oxidoreducens group	uncultured bacterium	7408f46e2081868ff0b1eb0fb3db2338	0	0	0	0	0	0	0	0	0	0	0	0	0	0	0	0	0	0	0	0	0	0	0	0	0	0	0	0	0	0	0	0	0	0	0	0	0	0	0	0	2	0	0
Firmicutes	Clostridia	Clostridiales	Lachnospiraceae	[Eubacterium] oxidoreducens group	uncultured bacterium	7bf53a0c52100c472b24dd64e295d7af	0	0	0	0	0	0	0	0	0	8	0	0	0	0	0	0	0	0	0	0	0	0	0	0	0	0	0	0	0	0	0	0	0	0	0	0	0	0	0	0	0	0	0
Firmicutes	Clostridia	Clostridiales	Lachnospiraceae	[Eubacterium] oxidoreducens group	uncultured bacterium	d5516690fb00de8a54ca957275cbd489	0	0	0	0	0	0	0	0	0	0	0	0	0	0	0	0	0	0	0	0	0	0	0	0	0	0	0	0	0	0	0	0	0	0	0	0	0	0	0	0	0	0	0
Firmicutes	Clostridia	Clostridiales	Lachnospiraceae	[Eubacterium] oxidoreducens group	uncultured bacterium	58ddf9b38f3deb42b3eec7068c89f620	0	0	0	0	0	0	0	0	0	0	0	0	50	0	0	0	0	0	0	0	0	0	0	0	0	0	0	0	0	0	0	0	0	0	0	0	0	0	0	0	0	0	0
Firmicutes	Clostridia	Clostridiales	Lachnospiraceae	[Eubacterium] oxidoreducens group	uncultured bacterium	9e442cc7c592d6d3985584acf1e9e9dd	0	0	0	0	0	0	0	0	0	0	0	0	0	0	0	0	0	0	0	0	0	0	0	0	0	0	0	0	0	0	0	0	0	0	0	0	0	0	0	0	0	0	0
Firmicutes	Clostridia	Clostridiales	Lachnospiraceae	NA	NA	d769a044dc18a594dae3c524613e5c51	0	2	0	0	0	0	0	0	0	0	0	0	0	0	0	0	0	0	0	0	0	0	0	0	0	0	0	0	0	0	0	0	0	0	0	0	0	0	0	0	0	0	0
Firmicutes	Clostridia	Clostridiales	Lachnospiraceae	NA	NA	b5535057aa98a1e2b7747c860bec4f36	0	0	0	0	0	0	0	0	0	0	0	0	0	0	0	0	0	0	0	0	0	0	0	0	0	0	0	0	0	0	0	0	0	0	0	0	0	0	0	0	0	0	0
Firmicutes	Clostridia	Clostridiales	Lachnospiraceae	NA	NA	ce7ec9a92ba9cb2d7df3c0a3c75d1191	0	0	0	0	0	0	0	0	0	0	0	0	0	0	0	0	9	0	0	0	0	0	0	0	0	0	0	0	0	0	0	0	0	0	0	0	0	0	0	0	0	0	0
Firmicutes	Clostridia	Clostridiales	Lachnospiraceae	NA	NA	e63d35c3962389a60a04088e075b80af	0	0	0	0	0	0	0	0	0	0	0	0	0	0	0	0	0	0	0	0	0	0	0	0	0	0	0	0	0	8	0	0	0	0	0	0	0	0	0	0	0	0	0
Firmicutes	Clostridia	Clostridiales	Lachnospiraceae	NA	NA	f697a5cf35d640f511a9f132c04ff754	0	0	0	0	0	0	0	0	0	0	0	0	0	0	0	0	0	0	0	0	0	0	0	0	0	0	0	0	0	0	0	0	0	0	0	0	0	0	0	0	0	0	0
Firmicutes	Clostridia	Clostridiales	Lachnospiraceae	Lachnospiraceae NC2004 group	uncultured bacterium	7be74ce5eb934d17683cec11f6439b27	0	0	0	0	0	0	0	0	0	0	0	0	0	0	0	0	0	0	0	0	0	0	0	0	0	0	0	0	0	0	0	0	0	0	0	0	0	0	3	0	0	0	0
Firmicutes	Clostridia	Clostridiales	Lachnospiraceae	Lachnospiraceae NC2004 group	uncultured bacterium	f04eceff29afaa2e095250f0aaf144f8	0	0	0	0	0	0	0	0	0	0	0	0	0	0	0	0	0	0	0	0	0	0	0	0	0	0	0	0	0	0	0	0	0	0	0	0	0	0	0	0	0	0	0
Firmicutes	Clostridia	Clostridiales	Lachnospiraceae	NA	NA	d3e2a84039474057ef26c0964155ab90	0	0	0	0	0	0	0	0	0	0	0	0	0	0	0	0	0	0	0	0	0	0	0	0	0	0	0	0	0	0	0	0	0	0	0	0	0	0	0	0	0	0	0
Firmicutes	Clostridia	Clostridiales	Lachnospiraceae	NA	NA	c3835a8893c78010cb3f2f812bdd81bd	0	0	0	0	0	0	0	0	0	0	0	0	7	0	0	0	0	0	0	0	0	0	0	0	0	0	0	0	0	0	0	0	0	0	0	0	0	0	0	0	0	0	0
Firmicutes	Clostridia	Clostridiales	Lachnospiraceae	Lachnospiraceae NC2004 group	uncultured bacterium	7076c407f1b246488a70162a432b7f92	0	0	0	0	0	0	0	0	0	0	0	0	0	0	0	0	0	0	0	0	0	0	0	0	0	0	0	0	0	0	0	0	0	0	0	0	0	15	0	0	0	0	0
Firmicutes	Clostridia	Clostridiales	Lachnospiraceae	Lachnospiraceae NC2004 group	uncultured bacterium	2a9bcf36a47f77891ebdd70091649eac	0	0	0	0	0	0	0	0	0	0	0	0	0	0	0	0	0	0	0	0	0	0	0	0	0	0	0	0	0	0	0	0	0	0	0	0	0	0	0	0	0	0	0
Firmicutes	Clostridia	Clostridiales	Lachnospiraceae	Lachnospiraceae NC2004 group	NA	2e81a506a8f9c6f11b943245fe3e3c50	0	0	0	0	0	0	0	0	0	0	0	0	0	0	0	0	0	0	0	2	0	0	0	0	0	0	0	0	0	0	0	0	0	0	0	0	0	0	0	0	0	0	0
Firmicutes	Clostridia	Clostridiales	Lachnospiraceae	Lachnospiraceae NC2004 group	NA	0d6020738657dc5ae9145dad264ce147	4	0	0	0	0	0	0	0	0	0	0	0	0	0	0	0	0	0	0	0	0	0	0	0	0	0	0	0	0	0	0	0	0	0	0	0	0	0	0	0	0	0	0
Firmicutes	Clostridia	Clostridiales	Lachnospiraceae	Lachnospiraceae NC2004 group	uncultured bacterium	c1441ba06789ec7964c2a387eabbf0b3	0	0	0	0	0	0	0	0	0	0	0	0	0	0	0	0	0	0	0	0	0	0	0	0	0	0	0	0	0	0	0	0	0	0	0	0	0	0	0	0	0	0	0
Firmicutes	Clostridia	Clostridiales	Lachnospiraceae	Lachnospiraceae NC2004 group	uncultured bacterium	54391b4f849dba12287a9b4d9e37e879	0	0	0	0	0	0	0	0	0	0	0	0	0	0	0	0	0	0	0	0	0	0	0	0	0	0	0	0	0	0	0	0	0	0	0	0	0	0	0	0	0	0	0
Firmicutes	Clostridia	Clostridiales	Lachnospiraceae	Lachnospiraceae NC2004 group	uncultured bacterium	ef0b0f004508faf8ccb013748c66a0be	0	0	0	0	0	0	0	0	0	5	0	0	0	0	0	0	0	0	0	0	0	0	0	0	0	0	0	0	0	0	0	0	0	0	0	0	0	0	0	0	0	0	0
Firmicutes	Clostridia	Clostridiales	Lachnospiraceae	Lachnospiraceae NC2004 group	uncultured bacterium	472053882e720ff72b24c5375e768a27	0	0	0	0	0	0	0	0	0	0	0	0	0	0	0	0	0	0	0	0	0	0	0	0	0	0	0	0	0	0	0	0	0	0	0	0	0	0	0	0	0	0	3
Firmicutes	Clostridia	Clostridiales	Lachnospiraceae	NA	NA	fb019147ced46bfba638b019e359be31	0	0	0	0	0	0	0	0	0	0	0	0	0	0	0	0	0	0	0	0	0	0	0	0	0	0	0	0	0	0	0	0	0	0	0	0	0	0	0	0	4	0	0
Firmicutes	Clostridia	Clostridiales	Lachnospiraceae	Hungatella	NA	f6ee88b68794ec18b7c33bdea10fbede	0	0	0	0	0	0	0	0	0	0	0	0	0	0	0	0	0	0	0	0	0	0	0	0	0	0	0	0	0	0	0	0	0	0	0	0	0	0	0	0	0	0	0
Firmicutes	Clostridia	Clostridiales	Lachnospiraceae	Hungatella	NA	275078da29ba541475503eb56efa745e	0	0	0	0	0	0	0	0	0	0	0	0	0	0	0	0	0	0	0	0	0	0	0	0	0	0	0	0	0	0	0	0	0	0	0	0	0	0	0	0	0	0	0
Firmicutes	Clostridia	Clostridiales	Lachnospiraceae	NA	NA	3e8239d6e7856d58c59b036cc68c0f35	0	0	0	0	0	0	0	0	0	0	0	0	0	0	0	0	0	0	0	0	0	0	0	0	0	0	0	0	0	0	0	0	0	0	0	2	0	0	0	0	0	0	0
Firmicutes	Bacilli	Lactobacillales	Enterococcaceae	Enterococcus	NA	6bfe9f97769baf429095b53a00ae6a5a	0	0	0	0	0	0	0	0	0	0	0	0	7	0	0	0	0	0	0	0	0	0	0	0	0	0	0	0	0	0	0	0	0	0	0	0	0	0	0	0	0	0	0
Firmicutes	Bacilli	Lactobacillales	Enterococcaceae	Enterococcus	NA	65f9476323e28e85546710e4364f5cb7	0	0	0	0	0	0	0	0	0	0	0	0	0	0	0	0	0	4	0	0	0	0	0	0	0	0	0	0	0	0	0	0	0	0	0	0	0	0	0	0	0	0	0
Firmicutes	Clostridia	Clostridiales	Lachnospiraceae	NA	NA	1b6b28625eb527762dfefde7f9aa6bf6	0	0	0	0	0	0	0	0	0	0	0	0	0	0	0	0	0	0	0	0	0	0	0	0	0	0	0	0	0	0	0	0	0	0	0	0	0	0	0	0	2	0	0
Firmicutes	Clostridia	Clostridiales	Lachnospiraceae	NA	NA	aff9018f488778253e32159c6c4cfea3	0	0	0	0	0	0	0	0	0	0	0	0	0	0	0	0	0	0	0	0	0	0	0	0	0	0	0	4	0	0	0	58	0	0	10	0	0	11	0	0	0	0	0
Firmicutes	Clostridia	Clostridiales	Lachnospiraceae	NA	NA	61bec0e32f05b5d0a22f94ee371d20a7	0	0	0	0	0	0	0	0	0	0	0	0	0	0	0	0	0	0	0	0	0	0	0	0	0	0	0	0	0	0	0	0	0	0	0	0	0	0	0	0	0	0	135
Firmicutes	Clostridia	Clostridiales	Lachnospiraceae	NA	NA	fc0450fecfbb001480242785ff78793a	0	0	0	0	0	0	0	0	0	0	0	0	0	0	0	0	0	0	0	0	0	0	0	0	0	0	0	0	0	26	59	0	0	14	0	0	0	0	14	0	0	0	0
Firmicutes	Clostridia	Clostridiales	Lachnospiraceae	NA	NA	20ca5797f2c4e66ade1fd96cd76104d2	0	0	0	0	0	0	0	0	0	0	0	0	0	0	0	0	0	0	0	0	0	0	0	0	0	0	0	0	0	0	0	0	0	0	0	0	0	0	0	0	0	0	73
Firmicutes	Clostridia	Clostridiales	Lachnospiraceae	NA	NA	96ec2976cdf1f8871da52215e0801856	0	0	0	0	0	0	0	0	0	0	0	0	0	0	0	0	0	0	0	0	0	0	0	0	0	0	0	0	0	0	0	0	0	0	0	0	0	0	0	0	0	0	109
Firmicutes	Clostridia	Clostridiales	Lachnospiraceae	NA	NA	3c9384c92adadd2296956d74d144d818	0	0	0	0	0	0	0	0	0	0	0	0	0	0	0	0	0	0	0	0	0	0	17	0	0	0	0	0	0	22	42	0	0	0	0	0	0	0	0	0	0	0	27
Firmicutes	Clostridia	Clostridiales	Lachnospiraceae	NA	NA	99801fcea0db16d0b2a9d612f376abf7	0	0	0	0	0	0	0	0	0	0	0	0	0	0	0	0	0	0	0	0	0	0	0	0	0	0	0	0	0	0	0	10	0	0	0	0	0	0	0	0	0	0	0
Firmicutes	Clostridia	Clostridiales	Lachnospiraceae	NA	NA	8b44b29d87e1cf585b895d6961054dd5	0	0	0	0	0	0	0	0	0	0	0	0	0	0	0	0	0	0	0	0	0	0	0	0	0	0	0	0	0	0	0	0	0	0	0	0	0	0	0	0	0	0	0
Firmicutes	Clostridia	Clostridiales	Lachnospiraceae	NA	NA	6a86d29ccb889d0ddfc81a376318a2e6	0	0	0	0	0	0	0	0	0	0	0	0	0	0	0	0	6	0	0	6	0	130	31	6	0	0	0	67	46	31	59	14	0	0	13	0	240	106	45	0	0	0	21
Firmicutes	Clostridia	Clostridiales	Lachnospiraceae	NA	NA	8626f3a47984ba2af4d82dc19b21ced8	10	0	0	0	22	0	0	30	56	0	0	8	16	0	0	0	0	24	0	0	0	0	0	0	0	0	0	0	0	0	0	0	0	0	0	0	0	0	0	0	0	0	0
Firmicutes	Clostridia	Clostridiales	Lachnospiraceae	Hungatella	NA	63cbac13680ee39f1c26c963c6e8d1d6	0	0	0	0	0	0	0	0	0	0	0	0	0	0	0	0	0	0	0	0	0	0	0	0	0	0	0	0	0	0	0	0	0	0	0	0	0	0	0	0	0	0	0
Firmicutes	Clostridia	Clostridiales	Lachnospiraceae	Hungatella	NA	53caa845c9dc884274c85e8b1beaa150	0	0	0	0	0	0	0	0	0	30	0	0	0	88	0	0	0	0	0	0	8	63	0	0	0	0	0	25	33	0	0	95	0	0	0	0	213	322	0	0	0	34	0
Firmicutes	Clostridia	Clostridiales	Lachnospiraceae	Hungatella	NA	aa2872f9287c4efab9cd2e6cc38a09b8	0	0	0	0	0	0	0	0	0	0	0	0	0	0	0	0	0	0	0	0	0	0	0	0	0	0	0	0	0	0	0	0	0	0	0	0	0	0	0	0	592	0	0
Firmicutes	Clostridia	Clostridiales	Lachnospiraceae	Hungatella	NA	9d5dea39b41edcd6394561e0a84bac3d	0	0	0	0	0	0	0	0	0	0	0	0	0	0	0	0	0	0	0	0	0	0	0	0	0	0	0	0	0	0	0	0	0	0	0	0	0	0	0	0	0	0	0
Firmicutes	Clostridia	Clostridiales	Lachnospiraceae	Hungatella	NA	5c5a8651fdb2757a66f49f62b2814efa	0	0	0	0	0	0	0	0	0	0	0	0	0	0	0	0	0	0	0	0	0	0	0	0	0	0	0	0	0	0	0	0	15	0	0	175	0	0	0	0	384	0	0
Firmicutes	Clostridia	Clostridiales	Lachnospiraceae	Hungatella	NA	8143d96bcb13d1d7aba904062e83ae3d	0	0	0	0	0	0	0	0	0	0	0	0	0	0	0	0	0	0	0	0	0	0	0	0	0	0	0	0	0	0	0	0	0	0	0	0	0	0	0	29	0	0	0
Firmicutes	Clostridia	Clostridiales	Lachnospiraceae	Hungatella	NA	90bfa6c29274a38a6bf5413934fb353b	0	0	0	0	0	0	0	0	0	0	0	0	0	0	0	0	0	0	0	0	0	0	0	0	0	0	0	0	0	0	0	0	0	0	0	0	0	0	0	0	0	0	0
Firmicutes	Clostridia	Clostridiales	Lachnospiraceae	Hungatella	NA	83bb172978321933359843817d14ab19	0	0	0	0	0	0	0	0	0	0	0	0	0	0	0	0	0	0	0	0	0	0	0	0	0	0	0	0	0	0	0	0	0	0	0	0	0	0	30	0	0	0	9
Firmicutes	Clostridia	Clostridiales	Lachnospiraceae	Hungatella	NA	fe5d89c646ead856a35d3725d92e0462	0	0	0	0	0	0	0	0	0	0	0	0	0	0	0	0	0	0	0	0	0	0	0	0	0	0	0	0	0	0	0	0	0	0	0	0	0	14	0	0	0	0	0
Firmicutes	Clostridia	Clostridiales	Lachnospiraceae	Hungatella	NA	22f450e59727d6eb5675d643098d1dbc	0	0	0	0	0	0	0	0	0	0	0	0	0	52	0	0	0	0	0	0	0	0	0	0	0	0	0	0	0	0	0	0	0	0	0	0	0	0	0	0	0	0	0
Firmicutes	Clostridia	Clostridiales	Lachnospiraceae	Lachnoclostridium	NA	a081d0973cb98859b894e4ffc3bd94fb	0	0	0	0	0	0	0	0	0	0	0	0	0	0	0	0	0	0	0	0	0	0	0	0	0	0	0	0	0	0	0	0	0	0	0	0	0	0	0	0	0	0	0
Firmicutes	Clostridia	Clostridiales	Lachnospiraceae	Lachnoclostridium	[Clostridium] aldenense	1d25e78f523d8eb5db43036a8977955f	0	0	0	0	0	0	0	0	0	0	0	0	0	0	0	0	0	0	0	0	0	0	0	0	0	0	0	0	0	0	0	0	0	0	0	0	0	0	0	0	0	0	0
Firmicutes	Clostridia	Clostridiales	Lachnospiraceae	Lachnoclostridium	NA	209bf4e4cd0518e57e6258f7154316bf	72	0	0	0	0	0	0	0	0	0	0	0	13	0	0	0	0	0	0	0	0	0	0	0	0	0	0	0	0	0	0	0	0	0	0	78	0	0	0	0	0	0	0
Firmicutes	Clostridia	Clostridiales	Lachnospiraceae	Lachnoclostridium	NA	c3a0e9395f905f99d56ffcd19d95c250	0	0	0	0	0	0	0	0	0	0	0	0	0	0	0	0	0	0	0	0	0	0	0	0	0	0	0	0	0	0	0	0	0	0	0	0	0	0	0	0	0	0	0
Firmicutes	Clostridia	Clostridiales	Lachnospiraceae	Lachnoclostridium	NA	cb691f17b6954732e05be33ea367ed61	0	0	0	0	0	0	0	0	0	0	0	0	0	0	0	0	0	0	0	0	0	0	0	0	0	0	0	0	0	131	185	0	0	43	0	0	0	0	126	0	0	0	0
Firmicutes	Clostridia	Clostridiales	Lachnospiraceae	Lachnoclostridium	NA	871995db7ab78a506668043f6e1857f7	0	0	0	0	0	0	0	0	0	0	0	0	0	0	0	0	0	0	0	0	0	0	0	23	0	0	0	0	0	0	0	0	0	0	78	0	0	0	0	0	0	0	0
Firmicutes	Clostridia	Clostridiales	Lachnospiraceae	Lachnoclostridium	NA	9e52a0fa94e123962f8a6acb0c1f241f	0	0	0	0	0	0	0	0	0	0	0	0	0	0	0	0	0	0	0	0	0	0	0	0	0	0	0	0	0	0	0	0	0	0	0	0	0	0	0	0	0	0	0
Firmicutes	Clostridia	Clostridiales	Lachnospiraceae	Lachnoclostridium	NA	e77861a53998ae2a791100c9b7bb2f28	0	0	0	0	0	0	0	0	0	0	0	0	0	0	0	0	0	0	0	0	0	0	0	0	0	0	0	0	0	0	0	0	0	0	0	0	0	0	0	0	0	0	0
Firmicutes	Clostridia	Clostridiales	Lachnospiraceae	Lachnoclostridium	NA	0ad1255a2b137c37f2392bed96de68f6	0	0	0	0	0	0	0	0	0	0	0	0	0	0	0	0	0	0	0	0	0	0	0	0	0	0	0	0	0	0	0	0	0	0	0	0	0	0	0	0	0	0	0
Firmicutes	Clostridia	Clostridiales	Lachnospiraceae	Lachnoclostridium	NA	49d41a5688d9c311a2a5b02c4582369f	0	0	0	0	0	0	0	0	0	0	0	0	0	0	0	0	0	0	0	0	0	0	0	0	0	0	0	0	0	0	0	0	0	0	0	0	0	0	0	0	0	0	0
Firmicutes	Clostridia	Clostridiales	Lachnospiraceae	Lachnoclostridium	NA	f081cf6f69af0b9ccd26d6439acdb77d	0	0	0	0	0	0	0	0	0	0	0	0	0	0	0	0	0	0	127	0	0	28	0	0	0	0	0	62	0	0	0	0	0	0	0	0	28	30	0	282	0	20	0
Firmicutes	Clostridia	Clostridiales	Lachnospiraceae	Lachnoclostridium	NA	10676b8272ec19d97c602082729cff01	0	0	0	0	0	0	0	0	0	0	0	0	0	0	0	0	0	0	0	0	0	0	0	0	0	0	0	0	0	0	0	0	0	0	0	106	0	0	0	0	133	0	0
Firmicutes	Clostridia	Clostridiales	Lachnospiraceae	NA	NA	ba911959b70e270234e9ff4a7d900aef	0	0	0	0	0	0	0	0	0	0	0	0	0	0	0	0	0	0	0	0	0	0	72	0	0	0	0	0	0	75	114	0	0	26	0	0	0	0	74	0	0	0	94
Firmicutes	Clostridia	Clostridiales	Lachnospiraceae	Lachnoclostridium	NA	c8167be7a9f85ef85a1c6fa691c06abd	0	0	53	0	0	0	0	0	0	21	0	0	0	0	0	0	0	0	0	0	0	0	0	9	0	0	0	0	0	35	61	0	0	15	21	0	0	0	41	0	0	0	0
Firmicutes	Clostridia	Clostridiales	Lachnospiraceae	Lachnoclostridium	NA	56bd51fb53e3a4da96dfe12fbd6a7938	0	0	0	0	0	0	0	0	0	0	0	0	0	0	0	0	0	0	0	0	0	0	0	0	0	0	0	0	0	0	0	0	0	0	0	0	0	0	0	0	67	0	0
Firmicutes	Clostridia	Clostridiales	Lachnospiraceae	Lachnoclostridium	NA	80f233164d9ef85df775cec464bdafa0	0	0	0	0	0	0	0	0	0	0	0	0	0	0	0	0	0	0	0	0	0	0	0	0	0	0	0	0	0	0	0	0	0	0	0	0	0	0	0	0	0	0	0
Firmicutes	Clostridia	Clostridiales	Lachnospiraceae	Lachnoclostridium	NA	b15da3c287eb38669146350acfddd489	0	0	0	0	0	0	0	0	0	0	0	0	0	0	0	0	0	0	0	0	0	0	0	0	0	0	0	0	0	0	0	0	0	0	0	0	0	0	0	0	0	0	0
Firmicutes	Clostridia	Clostridiales	Lachnospiraceae	Lachnoclostridium	NA	a7160a7fada2d722bbc57a37e405a514	0	0	0	0	0	0	0	0	0	0	0	0	0	0	0	0	0	0	0	0	0	0	0	0	0	0	0	0	0	0	0	0	172	0	0	0	0	0	0	0	60	0	0
Firmicutes	Clostridia	Clostridiales	Lachnospiraceae	Lachnoclostridium	NA	270dccfb54029024942dbbdf8bee68e9	0	0	0	0	0	0	0	0	0	0	0	0	0	0	0	0	0	0	0	0	0	0	0	0	0	0	0	0	0	0	0	0	0	0	0	0	0	0	0	0	0	0	0
Firmicutes	Clostridia	Clostridiales	Lachnospiraceae	Lachnoclostridium	NA	f3912dbd5665b70bcbf6ac0cc9179e99	0	0	0	0	0	0	0	0	0	0	0	0	0	0	0	0	0	0	0	0	0	0	0	0	0	0	0	0	0	0	0	0	0	0	0	39	0	0	0	0	37	0	0
Firmicutes	Clostridia	Clostridiales	Lachnospiraceae	Lachnoclostridium	NA	ff6892d47ac46af5e0cbdc9258b364e8	0	0	0	0	0	0	0	0	0	0	0	0	0	0	0	0	0	0	0	0	0	0	0	0	0	0	0	0	0	0	0	0	0	0	0	70	0	0	0	0	0	0	0
Firmicutes	Clostridia	Clostridiales	Lachnospiraceae	Lachnoclostridium	NA	c6ad4aa9686f04735b5e519ec911aa4c	0	0	0	0	0	0	0	0	0	0	0	0	0	0	0	0	0	0	0	0	0	0	0	0	0	0	0	0	0	0	0	0	0	0	0	0	0	0	0	0	0	0	0
Firmicutes	Clostridia	Clostridiales	Lachnospiraceae	Lachnoclostridium	NA	f0ca7d643e7d4384c696d0bf912924b7	149	0	187	0	0	0	132	128	0	0	95	78	87	208	0	0	0	130	147	0	0	0	45	0	0	0	0	0	0	0	0	0	36	0	0	1071	0	0	0	34	617	77	0
Firmicutes	Clostridia	Clostridiales	Lachnospiraceae	Lachnoclostridium	NA	c11d7155555c9264470b0e94364bbd0c	447	385	196	160	29	0	171	390	121	60	581	256	301	131	43	4	354	303	0	62	0	0	138	107	0	0	0	172	64	352	502	0	0	118	119	0	96	67	581	0	0	65	466
Firmicutes	Clostridia	Clostridiales	Lachnospiraceae	Lachnoclostridium	NA	381d16010c9baec6c2f57a2b9affc12c	0	0	0	0	0	0	0	0	0	0	0	0	0	0	0	0	0	0	0	0	0	0	0	0	0	0	0	0	0	157	240	0	0	56	0	0	0	0	0	0	0	0	104
Firmicutes	Clostridia	Clostridiales	Lachnospiraceae	Lachnoclostridium	NA	bb32cf18f34cdd5185954ab7f3182a50	0	0	0	0	43	0	0	0	0	146	0	0	46	0	0	0	0	0	0	0	0	0	0	0	0	0	0	0	0	0	0	0	0	0	0	0	0	0	0	0	0	0	0
Firmicutes	Clostridia	Clostridiales	Lachnospiraceae	Lachnoclostridium	NA	aa0a98620213a29fd1d07c00e53cfde5	0	0	0	0	0	0	0	0	0	0	0	0	0	0	0	0	0	0	0	0	0	0	0	0	0	0	0	0	0	142	226	0	0	41	0	0	35	0	214	0	0	0	0
Firmicutes	Clostridia	Clostridiales	Lachnospiraceae	Lachnoclostridium	NA	8e2f5d266d3c7c8194ef81b0d70f5f4b	0	0	0	0	0	0	0	0	0	0	0	0	0	0	0	0	0	0	40	0	0	0	0	0	0	0	0	0	0	0	0	0	35	0	0	318	0	0	0	0	157	0	0
Firmicutes	Clostridia	Clostridiales	Lachnospiraceae	Lachnoclostridium	NA	0bb48b93f97d3228ab348ec8ee0f3e2b	0	0	0	0	0	0	0	0	0	0	0	0	0	0	0	0	0	0	0	0	0	0	0	0	0	0	0	0	0	0	0	0	0	0	0	0	0	0	0	0	0	0	0
Firmicutes	Clostridia	Clostridiales	Lachnospiraceae	Lachnoclostridium	NA	ad9e17ffada1bcc09ed0108255e4ffe6	0	0	0	0	0	0	0	0	0	0	0	0	0	0	0	0	0	0	0	0	0	0	0	0	0	0	0	0	0	0	0	0	0	0	0	0	0	0	0	0	0	0	0
Firmicutes	Clostridia	Clostridiales	Lachnospiraceae	Lachnoclostridium	NA	f0d6819cf0ee33cc461690417b60456b	0	0	0	0	0	0	0	0	0	0	0	0	0	0	0	0	0	0	0	0	0	0	0	0	0	0	0	0	0	0	0	0	0	0	0	0	0	0	0	0	0	0	0
Firmicutes	Clostridia	Clostridiales	Lachnospiraceae	Lachnoclostridium	NA	b5ec286415671858615672e68829eb06	122	0	93	173	175	0	106	220	99	172	278	118	66	64	81	0	245	182	0	401	384	2757	0	0	0	0	0	521	2971	0	0	749	63	0	0	0	1833	1988	87	0	0	106	0
Firmicutes	Clostridia	Clostridiales	Lachnospiraceae	Lachnoclostridium	NA	7172d5452b66e1ac80f6bd01c2541d80	0	0	0	0	0	0	0	0	0	0	0	0	0	0	0	0	0	0	0	0	0	0	0	0	0	0	0	0	0	0	0	0	0	0	0	0	0	0	0	0	0	0	0
Firmicutes	Clostridia	Clostridiales	Lachnospiraceae	Lachnoclostridium	NA	c283ea94e7bfdc99a724993f97709097	0	0	0	0	0	0	0	0	0	0	0	0	0	0	0	0	0	0	0	0	0	0	0	0	0	0	0	0	0	0	0	0	0	0	0	0	0	0	0	0	0	0	0
Firmicutes	Clostridia	Clostridiales	Lachnospiraceae	Lachnoclostridium	NA	8d50032b7ff6cb6a09dfb07675222a1f	0	0	0	0	0	0	0	0	0	0	0	0	0	0	0	0	0	0	0	0	0	0	0	0	0	0	0	0	0	0	0	0	0	0	0	0	0	0	0	0	0	0	0
Firmicutes	Clostridia	Clostridiales	Lachnospiraceae	Lachnoclostridium	NA	b1a6437b1e38fc94f18e10bf92d99974	0	0	0	0	0	0	0	0	0	0	0	0	0	0	0	0	0	0	0	0	0	0	0	0	0	0	0	0	0	0	0	0	0	0	0	0	0	0	0	0	0	0	0
Firmicutes	Clostridia	Clostridiales	Lachnospiraceae	Lachnoclostridium	NA	91cede628735472bc2392d00aa3bc293	0	0	0	0	0	0	0	0	0	0	0	0	0	0	0	0	0	0	0	0	0	70	0	0	0	0	0	0	0	0	0	0	0	0	0	0	0	0	0	0	0	0	0
Firmicutes	Clostridia	Clostridiales	Lachnospiraceae	Lachnoclostridium	NA	13ea903a65507d2aa7b9168e9eca4827	0	0	0	0	0	0	0	0	0	0	0	0	0	0	0	0	0	0	0	0	0	0	0	0	0	0	0	0	0	0	0	0	42	0	0	0	0	0	0	0	0	0	0
Firmicutes	Clostridia	Clostridiales	Lachnospiraceae	Lachnoclostridium	NA	2a42839291a81770c7f76f8ac81c9dff	0	0	0	0	0	0	0	0	0	0	0	0	0	0	0	0	0	0	0	0	0	0	0	0	0	0	0	0	0	0	0	0	0	0	0	0	0	0	0	0	0	0	0
Fusobacteria	Fusobacteriia	Fusobacteriales	Fusobacteriaceae	Fusobacterium	NA	ef20084438a12cd589fee0eb751d955c	0	0	0	0	0	0	0	0	0	0	9	0	0	0	0	0	0	0	0	0	0	0	0	0	0	0	0	0	0	0	0	0	0	0	0	0	0	0	0	0	0	0	0
Fusobacteria	Fusobacteriia	Fusobacteriales	Fusobacteriaceae	Fusobacterium	NA	a6d3a2f60e3284870f88ab6a8735f368	0	0	0	0	0	0	0	0	0	0	0	0	0	0	0	0	0	0	0	0	0	0	0	0	0	0	0	0	0	0	0	0	0	0	0	0	0	0	0	0	0	0	0
Fusobacteria	Fusobacteriia	Fusobacteriales	Fusobacteriaceae	Fusobacterium	NA	eaa1147c2ee282c5732ce0e57a17edd0	0	0	0	0	0	0	0	0	0	0	0	0	0	0	3	0	0	0	0	0	0	0	0	0	0	0	0	0	0	0	0	0	0	0	0	0	0	0	0	0	0	0	0
Fusobacteria	Fusobacteriia	Fusobacteriales	Fusobacteriaceae	Fusobacterium	NA	3c437bbca510248e0858ac56da08dc6b	0	0	0	0	0	0	0	0	0	0	0	0	0	0	0	0	0	17	0	0	0	0	0	0	0	0	0	0	0	0	0	0	0	0	0	0	0	0	0	0	0	0	0
Fusobacteria	Fusobacteriia	Fusobacteriales	Fusobacteriaceae	Fusobacterium	NA	30d2fe87a2b51543ef4b6544bd581455	0	0	0	0	0	0	0	0	0	0	0	0	0	11	0	0	0	0	0	0	0	0	0	0	0	0	0	0	0	0	0	0	0	0	0	0	0	0	0	0	0	0	0
Fusobacteria	Fusobacteriia	Fusobacteriales	Fusobacteriaceae	Fusobacterium	NA	cda54ac51def447426f438b2121a377a	0	0	0	0	0	0	0	0	0	0	15	0	0	0	0	0	0	0	0	0	0	0	0	0	0	0	0	0	0	0	0	0	0	0	0	0	0	0	0	0	0	0	0
Fusobacteria	Fusobacteriia	Fusobacteriales	Fusobacteriaceae	Fusobacterium	NA	66ddad75ac81d3d47602ffe407cedc7f	0	0	0	0	0	0	0	0	0	0	0	0	0	0	0	0	0	0	0	0	0	0	0	0	0	0	0	0	0	0	0	0	0	0	0	0	0	0	0	0	0	0	0
Fusobacteria	Fusobacteriia	Fusobacteriales	Fusobacteriaceae	Fusobacterium	NA	58e9fac47c126d6843cf6e7f623e8862	0	0	0	0	0	0	0	0	0	0	0	0	0	0	0	0	0	0	0	0	0	0	0	0	0	0	0	0	0	0	0	0	0	0	0	0	0	0	0	0	0	0	0
Fusobacteria	Fusobacteriia	Fusobacteriales	Fusobacteriaceae	Fusobacterium	NA	a050f8b1eff4b9c14a3d547b3d37ad15	0	0	0	0	0	0	0	0	0	0	0	0	0	0	0	0	0	0	0	0	0	0	0	0	0	0	0	0	0	0	0	0	0	0	0	0	0	0	0	0	0	0	0
Fusobacteria	Fusobacteriia	Fusobacteriales	Fusobacteriaceae	Fusobacterium	NA	2acfcf5f1adae22f72f3a4b82478907c	0	0	0	0	0	0	0	0	0	0	0	0	0	0	0	0	0	0	6	0	0	0	0	0	0	0	0	0	0	0	0	0	0	0	0	0	0	0	0	0	0	0	0
Fusobacteria	Fusobacteriia	Fusobacteriales	Fusobacteriaceae	Fusobacterium	NA	49e7c051b135deadb7dd476d16fdcde5	0	0	0	0	0	0	0	0	0	0	0	0	0	0	0	0	0	0	0	0	0	0	0	0	0	0	0	0	0	0	0	0	0	0	0	0	0	0	0	0	0	0	0
Fusobacteria	Fusobacteriia	Fusobacteriales	Fusobacteriaceae	Fusobacterium	NA	3be75da60e71f3334f856e1b3d3999bb	0	0	0	0	0	0	0	0	0	0	0	0	0	0	0	0	0	0	0	0	0	0	0	0	0	0	0	0	0	0	0	0	0	0	0	0	0	0	0	0	0	0	0
Fusobacteria	Fusobacteriia	Fusobacteriales	Fusobacteriaceae	Fusobacterium	NA	3532ee836f90822bc27be4bd26a6aea8	0	0	0	0	0	0	0	0	0	0	0	0	0	0	0	0	0	0	0	0	0	0	0	0	0	0	0	0	0	0	0	0	0	0	0	0	0	0	0	0	0	0	0
Fusobacteria	Fusobacteriia	Fusobacteriales	Fusobacteriaceae	Fusobacterium	NA	90dffcd8ef64041b264a01db7b17ace4	0	0	0	0	0	0	0	0	0	50	0	0	0	0	0	0	0	0	0	0	0	0	0	0	0	0	0	0	0	0	0	0	0	0	0	0	0	0	0	0	0	0	0
Fusobacteria	Fusobacteriia	Fusobacteriales	Fusobacteriaceae	Fusobacterium	NA	0a1dad031368a75c09dab92fbbd04435	96	0	0	0	73	0	0	0	0	0	0	0	0	0	0	0	0	0	0	0	0	0	0	0	0	0	0	0	0	0	0	0	0	0	0	0	0	0	0	0	0	0	0
Fusobacteria	Fusobacteriia	Fusobacteriales	Fusobacteriaceae	Fusobacterium	NA	a688bb2995191b9669b3e6ca81ad387a	980	20	145	171	516	57	137	648	28	317	625	503	67	366	94	0	267	250	0	0	0	0	0	0	0	0	0	0	0	0	0	0	0	0	0	0	0	0	13	0	0	0	0
Fusobacteria	Fusobacteriia	Fusobacteriales	Fusobacteriaceae	Fusobacterium	NA	89522b3263d0f2a4997c723692cb4850	0	0	0	0	70	0	0	0	0	0	0	0	0	0	0	0	0	0	0	0	0	0	0	0	0	0	0	0	0	0	0	0	0	0	0	0	0	0	0	0	0	0	0
Fusobacteria	Fusobacteriia	Fusobacteriales	Fusobacteriaceae	Fusobacterium	NA	f5e06305169ccaacbd75a95aa98e6196	141	0	0	0	0	0	0	137	0	0	130	96	0	0	0	0	60	65	0	0	0	0	0	0	0	0	0	0	0	0	0	0	0	0	0	0	0	0	0	0	0	0	0
Fusobacteria	Fusobacteriia	Fusobacteriales	Fusobacteriaceae	Fusobacterium	NA	28f6d88cd93fe6380052e77ace62d2fa	0	0	0	0	0	0	0	0	0	0	0	0	0	0	0	0	0	0	0	0	0	0	0	0	0	0	0	0	0	0	0	0	0	0	0	0	0	0	0	0	0	0	0
Fusobacteria	Fusobacteriia	Fusobacteriales	Fusobacteriaceae	Fusobacterium	NA	6134f8964cd165f7e5d5efa346321725	0	0	0	0	0	0	0	0	0	82	0	0	0	0	0	0	0	0	0	0	0	0	0	0	0	0	0	0	0	0	0	0	0	0	0	0	0	0	0	0	0	0	0
Fusobacteria	Fusobacteriia	Fusobacteriales	Fusobacteriaceae	Fusobacterium	NA	7a039946de8cd8ed07c16e7111ee2320	0	0	0	0	0	0	0	0	0	56	0	0	0	0	0	0	0	0	0	0	0	0	0	0	0	0	0	0	0	0	0	0	0	0	0	0	0	0	0	0	0	0	0
Fusobacteria	Fusobacteriia	Fusobacteriales	Fusobacteriaceae	Fusobacterium	NA	8dbc59dd28e6b55f5ead6241dae7c61d	0	0	0	0	0	0	0	0	0	0	0	0	0	0	0	0	0	0	0	0	0	0	0	0	0	0	0	0	0	0	0	0	0	0	0	0	0	0	0	0	0	0	0
Fusobacteria	Fusobacteriia	Fusobacteriales	Fusobacteriaceae	Fusobacterium	NA	1028f57b1bcd71e6701c2a4c620fac83	0	0	0	0	0	0	0	0	0	0	0	0	0	5	0	0	0	0	0	0	0	0	0	0	0	0	0	0	0	0	0	0	0	0	0	0	0	0	0	0	0	0	0
Fusobacteria	Fusobacteriia	Fusobacteriales	Fusobacteriaceae	Fusobacterium	NA	cdef7ad52b45f7beb0af91cf17ae7c01	0	0	24	0	0	0	0	0	0	0	0	0	0	0	0	0	0	0	0	0	0	0	0	0	0	0	0	0	0	0	0	0	0	0	0	0	0	0	0	0	0	0	0
Fusobacteria	Fusobacteriia	Fusobacteriales	Fusobacteriaceae	Fusobacterium	NA	e57d73c1327a7139a8980f52f15639ca	0	0	0	0	0	2	0	0	0	0	0	0	0	0	0	0	0	0	0	0	0	0	0	0	0	0	0	0	0	0	0	0	0	0	0	0	0	0	0	0	0	0	0
Planctomycetes	vadinHA49	uncultured planctomycete	uncultured planctomycete	uncultured planctomycete	uncultured planctomycete	b533313ae30f9d221aadcca0807722a2	0	0	0	0	0	0	0	0	0	0	0	0	0	0	0	0	0	0	0	0	0	0	0	0	0	0	0	0	0	0	0	0	0	8	0	0	0	0	0	0	0	0	0
Planctomycetes	vadinHA49	NA	NA	NA	NA	490867cb49532e28b5b329553745a378	0	0	0	0	0	0	0	0	0	0	0	0	0	0	0	0	0	0	0	0	0	0	0	0	0	0	0	0	0	0	0	0	0	0	0	0	0	0	0	0	0	0	0
Planctomycetes	vadinHA49	NA	NA	NA	NA	901901e5a96214f6860d88fd532ea209	0	0	0	0	0	0	0	0	0	0	0	0	0	0	0	0	0	0	0	0	0	0	0	0	0	0	0	0	0	0	0	9	0	0	0	0	0	0	0	0	0	0	0
Planctomycetes	vadinHA49	NA	NA	NA	NA	777a3d97a608ab35e0885307614190cc	0	0	0	0	0	0	0	0	0	0	0	0	0	0	0	0	0	0	0	0	0	0	0	0	0	0	0	0	0	0	0	0	0	0	0	0	0	0	0	0	0	0	0
Planctomycetes	vadinHA49	NA	NA	NA	NA	7c07b1cb335252c528de6637f2a29008	0	0	0	0	0	0	0	0	0	0	0	0	0	0	0	0	0	0	2	0	0	0	0	0	0	0	0	0	0	0	0	0	0	0	0	0	0	0	0	0	0	0	0
Planctomycetes	vadinHA49	NA	NA	NA	NA	4a66095b9cb2dabce54583ef95ae2e30	0	0	0	0	0	0	0	0	0	0	0	0	0	0	0	0	0	0	753	0	0	0	0	0	0	0	0	0	0	0	0	0	84	0	0	49	0	0	11	0	5	0	0
Planctomycetes	vadinHA49	NA	NA	NA	NA	4e24bbdfd3dec2985788131ab3fd1e86	0	0	0	0	0	0	0	0	0	0	0	0	0	0	0	0	0	0	0	0	0	0	0	0	0	0	0	0	0	0	0	0	0	0	0	0	0	0	0	0	0	0	0
Planctomycetes	vadinHA49	NA	NA	NA	NA	b588f5e006bdc67a128d4bdca59cab02	219	0	6	209	0	0	0	45	10	0	34	38	0	0	0	30	0	0	0	0	0	0	0	0	0	0	0	0	0	0	0	0	0	0	0	0	0	0	0	0	0	0	0
Planctomycetes	vadinHA49	uncultured Planctomycetaceae bacterium	uncultured Planctomycetaceae bacterium	uncultured Planctomycetaceae bacterium	uncultured Planctomycetaceae bacterium	c984f6bf1a9f15cb05640e98048fc758	0	0	0	0	0	0	0	0	0	0	0	0	0	0	0	0	0	0	0	0	0	0	18	0	0	0	0	0	0	307	462	0	0	75	0	0	0	0	53	0	0	0	88
Planctomycetes	vadinHA49	uncultured Planctomycetaceae bacterium	uncultured Planctomycetaceae bacterium	uncultured Planctomycetaceae bacterium	uncultured Planctomycetaceae bacterium	e0e8a04847ef0b82c7cf8771b74d7f55	0	0	0	0	0	0	0	0	0	0	0	0	0	0	0	0	0	0	0	0	0	0	0	0	0	0	0	0	0	0	0	0	0	4	0	0	0	0	0	0	0	0	0
Planctomycetes	vadinHA49	uncultured planctomycete	uncultured planctomycete	uncultured planctomycete	uncultured planctomycete	18ea9f207c8bff6e68c72cd3374a816c	0	0	0	0	0	0	0	0	0	0	0	0	0	0	0	0	0	0	0	0	0	0	0	0	0	0	0	0	0	0	0	0	0	0	0	0	0	0	0	0	0	0	0
Planctomycetes	vadinHA49	uncultured planctomycete	uncultured planctomycete	uncultured planctomycete	uncultured planctomycete	bedd6139f738b8f1413d5bc2c195b29a	0	0	0	0	0	0	0	0	0	0	0	0	0	0	0	0	0	0	0	0	0	0	0	0	0	0	0	0	0	0	0	0	0	0	0	0	0	0	0	0	0	0	0
Planctomycetes	vadinHA49	uncultured planctomycete	uncultured planctomycete	uncultured planctomycete	uncultured planctomycete	e154ffb87b5b7a597808588b82504e1d	0	0	0	0	0	0	0	0	0	0	0	0	0	0	0	0	0	0	0	0	0	0	0	0	0	0	0	0	0	0	0	0	0	0	0	0	0	0	0	0	0	0	0
Planctomycetes	vadinHA49	uncultured planctomycete	uncultured planctomycete	uncultured planctomycete	uncultured planctomycete	1e58026dfac596c9759fe636654a0135	0	0	0	0	0	0	0	0	0	0	0	0	0	0	0	0	0	0	0	0	0	0	0	0	0	0	0	0	0	0	0	0	0	0	0	0	0	0	0	0	0	0	0
Planctomycetes	vadinHA49	uncultured planctomycete	uncultured planctomycete	uncultured planctomycete	uncultured planctomycete	1a98590ff9949643107e47b13d0965aa	0	0	0	0	0	0	0	0	0	0	0	0	0	0	0	0	0	0	0	0	0	0	0	0	0	0	0	0	0	0	0	0	0	0	0	0	0	0	0	0	0	0	0
Planctomycetes	vadinHA49	uncultured planctomycete	uncultured planctomycete	uncultured planctomycete	uncultured planctomycete	ca357a9220d302f58ba1f9e1ed6a602c	0	0	0	0	0	0	0	0	0	0	0	0	0	0	0	0	0	0	0	0	0	0	0	0	0	0	0	0	0	0	0	0	2676	0	0	0	0	0	0	113	466	0	0
Planctomycetes	vadinHA49	uncultured planctomycete	uncultured planctomycete	uncultured planctomycete	uncultured planctomycete	d61821a3072876d5f9ac0232a3025d31	0	0	0	0	0	0	0	0	0	0	0	0	0	0	0	0	0	0	0	0	0	0	0	0	0	0	0	0	0	0	0	0	153	0	0	0	0	0	0	0	0	0	0
Planctomycetes	vadinHA49	uncultured Planctomycetaceae bacterium	uncultured Planctomycetaceae bacterium	uncultured Planctomycetaceae bacterium	uncultured Planctomycetaceae bacterium	957bb7a7d63a421e221fffdd2214e784	0	0	0	0	0	0	0	0	0	0	0	0	0	0	0	0	0	0	0	0	0	0	0	0	0	0	0	0	0	0	0	0	0	0	0	0	0	0	0	0	0	0	0
Planctomycetes	vadinHA49	uncultured Planctomycetaceae bacterium	uncultured Planctomycetaceae bacterium	uncultured Planctomycetaceae bacterium	uncultured Planctomycetaceae bacterium	79ae2e048bd789fac82766040502f898	0	0	0	0	0	0	0	0	0	0	0	0	0	37	0	0	0	0	0	0	0	0	0	0	0	0	0	0	0	0	0	0	0	0	0	0	0	0	0	0	0	0	0
Planctomycetes	vadinHA49	uncultured Planctomycetaceae bacterium	uncultured Planctomycetaceae bacterium	uncultured Planctomycetaceae bacterium	uncultured Planctomycetaceae bacterium	27feea3d213d389dce520b1497c24ac5	0	0	0	0	0	0	0	0	0	0	0	69	0	0	0	0	0	0	0	0	0	0	0	0	0	0	0	0	0	0	0	0	0	0	0	0	0	0	0	0	0	0	0
Planctomycetes	vadinHA49	uncultured Planctomycetaceae bacterium	uncultured Planctomycetaceae bacterium	uncultured Planctomycetaceae bacterium	uncultured Planctomycetaceae bacterium	ce5520bb4d2e341c0fb88b5638eb88f4	0	0	0	0	0	0	0	0	0	57	0	0	0	0	0	0	0	0	0	0	0	0	0	0	0	0	0	0	0	0	0	0	0	0	0	0	0	0	0	0	0	0	0
Planctomycetes	vadinHA49	uncultured Planctomycetaceae bacterium	uncultured Planctomycetaceae bacterium	uncultured Planctomycetaceae bacterium	uncultured Planctomycetaceae bacterium	3235ce6ff9ab0cbf77e66d275f5b6927	0	0	0	0	0	0	0	0	0	0	0	0	0	0	0	0	0	0	0	0	0	0	0	0	0	0	0	0	0	0	0	0	0	0	0	0	0	0	0	0	0	0	0
Planctomycetes	vadinHA49	uncultured Planctomycetaceae bacterium	uncultured Planctomycetaceae bacterium	uncultured Planctomycetaceae bacterium	uncultured Planctomycetaceae bacterium	fe725efa967be93ebfa907a71926e240	0	0	0	0	0	0	0	0	0	0	0	0	0	0	0	0	0	0	0	62	60	3469	833	0	0	8	0	166	630	2637	3190	56	167	803	0	27	857	1440	63	0	0	0	1225
Planctomycetes	vadinHA49	uncultured Planctomycetaceae bacterium	uncultured Planctomycetaceae bacterium	uncultured Planctomycetaceae bacterium	uncultured Planctomycetaceae bacterium	77b622dc2384bc2d52cf63dc88494504	0	0	0	0	0	0	0	0	0	0	0	0	0	0	0	0	0	0	0	0	0	0	0	0	0	0	0	0	0	0	0	0	0	0	0	0	0	0	0	0	0	0	0
Planctomycetes	vadinHA49	uncultured Planctomycetaceae bacterium	uncultured Planctomycetaceae bacterium	uncultured Planctomycetaceae bacterium	uncultured Planctomycetaceae bacterium	4caf5273476bc7c3a94acbf6e8a2df90	0	0	0	0	0	0	0	0	0	0	0	0	0	0	0	0	0	0	0	0	0	0	0	0	0	0	0	0	0	0	0	0	0	0	0	0	0	0	0	0	0	0	0
Planctomycetes	vadinHA49	uncultured Planctomycetaceae bacterium	uncultured Planctomycetaceae bacterium	uncultured Planctomycetaceae bacterium	uncultured Planctomycetaceae bacterium	8abd64d3f4386d18c29d777c8760af68	0	0	0	0	0	0	0	0	0	0	0	0	0	0	0	0	0	0	0	0	0	0	0	0	0	0	0	0	0	0	0	0	68	0	0	0	0	0	0	0	0	0	0
Planctomycetes	vadinHA49	uncultured Planctomycetaceae bacterium	uncultured Planctomycetaceae bacterium	uncultured Planctomycetaceae bacterium	uncultured Planctomycetaceae bacterium	445f07b75d87234c819cc127c5cee4d6	0	0	0	0	0	0	0	0	0	0	0	0	0	0	0	0	0	0	0	0	0	0	0	0	0	0	0	0	0	15	0	0	0	0	0	0	0	0	0	0	0	0	0
Planctomycetes	vadinHA49	uncultured Planctomycetaceae bacterium	uncultured Planctomycetaceae bacterium	uncultured Planctomycetaceae bacterium	uncultured Planctomycetaceae bacterium	1341c853703533d5c72bac78d1910713	0	0	0	0	0	0	0	0	0	0	0	0	0	0	0	0	0	0	0	0	0	0	0	0	0	0	0	0	0	0	0	0	0	0	0	0	0	0	0	0	0	0	0
Planctomycetes	vadinHA49	uncultured Planctomycetaceae bacterium	uncultured Planctomycetaceae bacterium	uncultured Planctomycetaceae bacterium	uncultured Planctomycetaceae bacterium	79a440c06b7f11d2251a045812e13a2b	25	0	0	0	0	0	0	0	0	0	0	0	0	17	0	0	13	0	477	0	20	0	0	0	0	0	0	0	0	0	0	0	287	0	17	95	0	0	0	11	18	0	0
Planctomycetes	vadinHA49	uncultured Planctomycetaceae bacterium	uncultured Planctomycetaceae bacterium	uncultured Planctomycetaceae bacterium	uncultured Planctomycetaceae bacterium	61010091d1c518641f8cd9aee16e2a30	0	0	0	0	0	0	0	0	0	0	0	0	0	0	0	0	0	0	0	0	0	69	0	0	0	0	0	33	30	0	0	0	0	0	0	0	0	91	0	0	0	0	0
Planctomycetes	vadinHA49	uncultured Planctomycetaceae bacterium	uncultured Planctomycetaceae bacterium	uncultured Planctomycetaceae bacterium	uncultured Planctomycetaceae bacterium	0210b417fec2f9d57a9cb444960b689f	0	0	0	0	0	19	0	0	0	0	0	0	0	0	0	0	0	0	0	0	0	0	0	0	0	0	0	0	0	0	0	0	0	0	0	0	0	0	0	0	0	0	0
Planctomycetes	vadinHA49	uncultured Planctomycetaceae bacterium	uncultured Planctomycetaceae bacterium	uncultured Planctomycetaceae bacterium	uncultured Planctomycetaceae bacterium	746a21f8f66bb57a51f559c3b0aaae54	0	0	0	0	0	0	0	8	0	0	0	0	10	0	0	0	0	0	0	0	0	0	0	0	0	0	0	0	0	0	0	0	0	0	0	0	0	0	0	0	0	0	0
Planctomycetes	vadinHA49	uncultured Planctomycetaceae bacterium	uncultured Planctomycetaceae bacterium	uncultured Planctomycetaceae bacterium	uncultured Planctomycetaceae bacterium	1994cbce4e04198566d7ea5d2b9613a4	0	0	0	0	0	0	0	0	0	0	0	0	0	0	0	0	0	0	0	9	0	155	0	610	0	32	9	674	21	0	0	6	0	0	312	0	133	0	0	0	0	9	0
Planctomycetes	vadinHA49	uncultured Planctomycetaceae bacterium	uncultured Planctomycetaceae bacterium	uncultured Planctomycetaceae bacterium	uncultured Planctomycetaceae bacterium	67a2c585e2c5ac7a552cc938ebdf3993	0	0	0	0	0	0	0	0	0	0	0	0	0	0	0	0	0	0	393	0	0	0	0	0	0	0	0	0	0	0	0	0	116	0	0	78	0	0	0	9	16	0	0
Planctomycetes	vadinHA49	uncultured Planctomycetaceae bacterium	uncultured Planctomycetaceae bacterium	uncultured Planctomycetaceae bacterium	uncultured Planctomycetaceae bacterium	0bfb3c4757bf1a3cac2bb46a6fa2a954	0	0	0	0	0	0	0	0	0	0	0	0	0	0	0	0	0	0	0	0	0	0	0	0	0	0	0	0	0	0	0	0	0	0	0	0	0	0	0	0	0	0	0
Planctomycetes	vadinHA49	uncultured Planctomycetaceae bacterium	uncultured Planctomycetaceae bacterium	uncultured Planctomycetaceae bacterium	uncultured Planctomycetaceae bacterium	1c111e8674776c73d3ba9f7f4a7c2c38	0	0	0	0	0	0	0	0	0	0	0	0	0	0	0	0	0	0	0	0	0	0	0	0	0	0	0	0	0	0	0	0	3	0	0	0	0	0	0	0	0	0	0
Planctomycetes	vadinHA49	uncultured Planctomycetaceae bacterium	uncultured Planctomycetaceae bacterium	uncultured Planctomycetaceae bacterium	uncultured Planctomycetaceae bacterium	ba8d67aadc6ffe9ca95c6f78d12f4acd	0	0	0	16	0	154	55	24	24	0	18	8	22	48	0	0	160	458	0	0	0	0	0	0	0	0	0	0	0	0	0	0	0	0	0	0	0	0	0	0	0	0	0
Planctomycetes	vadinHA49	uncultured Planctomycetaceae bacterium	uncultured Planctomycetaceae bacterium	uncultured Planctomycetaceae bacterium	uncultured Planctomycetaceae bacterium	a6e8638db2065ae5874c93d981ba0536	0	0	0	0	0	0	0	0	0	0	0	0	0	70	0	0	0	0	0	0	0	0	0	0	0	0	0	0	0	0	0	0	0	0	0	0	0	0	0	0	0	0	0
Planctomycetes	vadinHA49	uncultured Planctomycetaceae bacterium	uncultured Planctomycetaceae bacterium	uncultured Planctomycetaceae bacterium	uncultured Planctomycetaceae bacterium	26be6794a6cc1142d6b454930115d4aa	0	0	0	0	0	0	0	0	0	0	0	0	0	0	0	0	0	0	0	0	0	117	0	30	0	0	0	0	45	0	0	0	0	0	19	0	22	57	0	0	0	0	0
Planctomycetes	vadinHA49	uncultured Planctomycetaceae bacterium	uncultured Planctomycetaceae bacterium	uncultured Planctomycetaceae bacterium	uncultured Planctomycetaceae bacterium	1f74cf401d8deddc5e8e72b1aeed0859	0	0	0	0	0	0	0	0	0	0	0	0	0	0	0	0	0	0	0	602	0	0	0	0	0	0	0	37	0	0	0	0	0	0	0	0	0	0	45	0	0	0	0
Planctomycetes	vadinHA49	uncultured Planctomycetaceae bacterium	uncultured Planctomycetaceae bacterium	uncultured Planctomycetaceae bacterium	uncultured Planctomycetaceae bacterium	2c3e24faea3f54ad1d87756c372993ff	0	0	0	0	0	0	0	0	0	0	0	0	0	0	0	0	0	0	0	0	0	0	0	0	0	0	0	0	0	0	0	0	17	0	0	0	0	0	0	0	0	0	0
Planctomycetes	vadinHA49	uncultured Planctomycetaceae bacterium	uncultured Planctomycetaceae bacterium	uncultured Planctomycetaceae bacterium	uncultured Planctomycetaceae bacterium	63da409f20fa9ec75f0d58a4789cf444	0	0	0	0	0	0	0	0	0	0	0	0	0	0	0	0	0	0	69	0	0	10	0	0	0	0	0	0	0	0	0	0	572	0	0	0	33	0	0	0	0	0	0
Planctomycetes	vadinHA49	uncultured Planctomycetaceae bacterium	uncultured Planctomycetaceae bacterium	uncultured Planctomycetaceae bacterium	uncultured Planctomycetaceae bacterium	f35a99db6d95647e442747dd0919991c	0	0	0	0	0	0	0	0	0	0	0	0	0	0	0	0	0	0	0	58	0	242	0	0	0	0	0	0	0	0	0	0	0	0	0	0	38	57	0	0	0	0	0
Planctomycetes	vadinHA49	uncultured Planctomycetaceae bacterium	uncultured Planctomycetaceae bacterium	uncultured Planctomycetaceae bacterium	uncultured Planctomycetaceae bacterium	b6b1c1a443c0a21e893e137e8cf4a0f5	0	0	0	0	0	0	0	0	0	0	0	0	0	0	0	0	0	0	0	0	0	0	0	94	0	0	0	0	18	0	0	0	0	0	42	0	0	0	0	0	0	0	0
Planctomycetes	vadinHA49	NA	NA	NA	NA	c61c26eee28eebbab91001f070592898	0	0	0	0	0	0	0	0	0	0	0	0	0	0	0	0	0	0	0	0	0	0	0	0	0	0	0	0	0	0	0	0	0	0	0	0	0	0	0	0	0	0	0
Planctomycetes	vadinHA49	uncultured planctomycete	uncultured planctomycete	uncultured planctomycete	uncultured planctomycete	53da36b696a4d95da8650bcfda17fbf4	0	0	0	0	0	0	0	0	0	0	0	0	0	0	0	0	0	0	0	0	0	0	0	0	0	0	0	0	0	0	10	0	0	0	0	0	0	0	0	0	0	0	350
Planctomycetes	vadinHA49	NA	NA	NA	NA	85043bf2acb266ac5158b42dc8a72a19	0	0	0	0	0	0	0	0	0	0	0	0	0	0	0	0	0	0	0	0	0	0	0	0	0	0	0	0	0	0	19	0	0	0	0	0	0	0	0	0	0	0	43
Planctomycetes	vadinHA49	NA	NA	NA	NA	f2b7b45c4c95efb21f8d24d94153da7d	0	0	0	0	0	0	0	0	0	0	0	0	0	0	0	0	0	0	0	0	0	27	0	0	0	0	0	0	23	0	0	0	0	0	0	0	0	0	0	0	0	0	0
Planctomycetes	vadinHA49	uncultured Planctomycetaceae bacterium	uncultured Planctomycetaceae bacterium	uncultured Planctomycetaceae bacterium	uncultured Planctomycetaceae bacterium	87830f842ee710ee74a5ee1fdbd48464	0	0	0	0	0	0	0	0	0	0	0	0	0	0	0	0	0	0	0	0	0	0	0	0	0	0	0	0	0	0	0	0	0	0	0	0	0	0	0	0	0	0	0
Planctomycetes	vadinHA49	uncultured planctomycete	uncultured planctomycete	uncultured planctomycete	uncultured planctomycete	ad70e7a40156f622d5878160f0378f27	0	0	0	0	0	0	0	0	0	0	0	0	0	0	0	0	0	0	0	0	0	0	0	0	0	0	0	0	0	0	0	0	0	0	0	0	0	0	0	0	0	0	0
Planctomycetes	vadinHA49	NA	NA	NA	NA	1a9046b4eca1a2646cbf2afa04923660	0	0	0	0	0	0	0	0	0	0	0	0	0	0	0	0	0	0	0	0	0	0	0	0	0	0	0	0	0	5	20	0	0	0	0	0	0	0	0	0	0	0	0
Planctomycetes	vadinHA49	uncultured Planctomycetaceae bacterium	uncultured Planctomycetaceae bacterium	uncultured Planctomycetaceae bacterium	uncultured Planctomycetaceae bacterium	4974c35ccbdd5138a5270cc88248f897	0	0	0	0	0	0	0	0	0	0	0	0	0	0	0	0	0	0	12	0	0	0	0	0	0	0	0	0	0	17	31	0	0	9	0	0	0	0	13	0	0	0	0
Planctomycetes	vadinHA49	uncultured Planctomycetaceae bacterium	uncultured Planctomycetaceae bacterium	uncultured Planctomycetaceae bacterium	uncultured Planctomycetaceae bacterium	e6030de664e3cd59ab9cf1acae26bf2c	0	0	0	0	0	0	0	0	0	0	0	0	0	0	0	0	0	0	0	0	0	0	0	0	0	0	0	0	0	0	0	0	19	0	0	0	0	0	0	0	0	0	0
Planctomycetes	vadinHA49	uncultured Planctomycetaceae bacterium	uncultured Planctomycetaceae bacterium	uncultured Planctomycetaceae bacterium	uncultured Planctomycetaceae bacterium	1fd2783328362729ef88b1157f9aedae	0	0	0	0	0	0	0	0	0	0	0	0	0	0	0	0	0	0	0	0	0	0	0	0	0	0	0	0	0	0	0	0	21	0	0	0	0	0	0	0	0	0	0
Planctomycetes	vadinHA49	uncultured Planctomycetaceae bacterium	uncultured Planctomycetaceae bacterium	uncultured Planctomycetaceae bacterium	uncultured Planctomycetaceae bacterium	63686f3c3a704adcbc4a9de3ef3cffe7	0	0	0	0	0	0	0	0	0	0	0	0	0	0	0	0	0	0	0	0	0	6	0	0	0	0	0	0	0	0	0	0	0	0	0	0	0	0	0	0	0	0	0
Planctomycetes	vadinHA49	uncultured planctomycete	uncultured planctomycete	uncultured planctomycete	uncultured planctomycete	41736b83a40899fe6aa882be7f28d3e7	0	0	0	0	0	0	0	0	0	0	0	0	0	0	0	0	0	0	0	0	0	0	0	0	0	0	0	0	0	0	0	0	0	0	0	0	0	0	0	0	0	0	0
Planctomycetes	vadinHA49	uncultured planctomycete	uncultured planctomycete	uncultured planctomycete	uncultured planctomycete	9d1266840bd4434016cf8fb9c2b8b0fa	0	0	0	0	0	0	0	0	0	0	0	0	0	0	0	0	0	0	0	0	0	0	0	0	0	0	0	0	0	0	0	0	0	0	0	0	0	0	0	0	0	0	0
Planctomycetes	vadinHA49	uncultured planctomycete	uncultured planctomycete	uncultured planctomycete	uncultured planctomycete	8069ef84175dbd60d33565c75e8efdff	0	0	0	0	0	0	0	0	0	0	0	0	0	0	0	0	0	0	0	0	0	0	0	0	0	0	0	0	0	0	0	0	0	0	0	0	0	0	0	0	0	0	0
Planctomycetes	vadinHA49	uncultured planctomycete	uncultured planctomycete	uncultured planctomycete	uncultured planctomycete	ccffb3cc0d62609ac47348643aeaec3e	0	0	0	0	0	0	0	0	0	0	0	0	0	0	0	0	0	0	0	0	0	0	0	0	0	0	0	0	0	0	0	0	17	0	0	0	0	0	0	0	0	0	0
Proteobacteria	Alphaproteobacteria	Acetobacterales	Acetobacteraceae	uncultured	uncultured Acetobacteraceae bacterium	9fb9ca1578b81666e3a418630ec8ddd7	0	0	0	0	0	0	0	0	0	0	0	0	0	0	0	0	0	0	0	0	0	0	0	0	0	5	0	0	0	0	0	0	0	0	0	0	0	0	0	0	0	0	0
Proteobacteria	Alphaproteobacteria	Acetobacterales	Acetobacteraceae	NA	NA	39a81edd447f7db572f4ed79404ef76e	0	0	0	0	0	0	0	0	0	0	0	0	0	0	0	0	0	0	0	0	0	0	0	0	185	0	0	0	0	0	0	0	0	0	0	0	0	0	0	0	0	0	0
Proteobacteria	Alphaproteobacteria	Acetobacterales	Acetobacteraceae	NA	NA	199cfb925faa0ee9f646173a94c7e519	0	0	0	0	0	0	0	0	0	0	0	0	0	0	0	0	0	0	0	0	0	0	0	0	89	0	0	0	0	0	0	0	0	0	0	0	0	0	0	0	0	0	0
Proteobacteria	Alphaproteobacteria	Acetobacterales	Acetobacteraceae	Roseomonas	NA	4a197ccf53b50b915b554675b320a7cc	0	0	0	0	0	0	0	0	0	0	0	0	0	0	0	0	0	0	0	0	0	0	0	0	72	0	14	0	0	0	0	0	0	0	0	0	0	0	0	0	0	0	0
Proteobacteria	Alphaproteobacteria	Acetobacterales	Acetobacteraceae	Roseomonas	NA	5bdbea4009021f7773f56a2693b3faa3	0	0	0	0	0	0	0	0	0	0	0	0	0	0	0	0	0	0	0	0	0	0	0	0	49	0	0	0	0	0	0	0	0	0	0	0	0	0	0	0	0	0	0
Proteobacteria	Alphaproteobacteria	Acetobacterales	Acetobacteraceae	Roseomonas	NA	b4acd96764ef03dd66033b5d3ac243df	0	0	0	0	0	0	0	0	0	0	0	0	0	0	0	0	0	0	0	0	6	0	0	0	0	0	53	0	0	0	0	0	0	0	0	0	0	0	0	0	0	0	0
Proteobacteria	Alphaproteobacteria	Acetobacterales	Acetobacteraceae	Roseomonas	NA	66ae0fe92b9f4ef992b5bf97670206a0	0	0	0	0	0	0	0	0	0	0	0	0	0	0	0	0	0	0	0	0	0	0	0	0	0	0	10	0	0	0	0	0	0	0	0	0	0	0	0	0	0	0	0
Proteobacteria	Alphaproteobacteria	Acetobacterales	Acetobacteraceae	Roseomonas	NA	07b782da20b89fc5e8a43680b20c6b04	0	0	0	0	0	0	0	0	0	0	0	0	0	0	0	0	0	0	0	0	0	0	0	0	0	0	0	0	0	0	0	0	0	0	0	0	0	0	0	0	0	0	0
Proteobacteria	Alphaproteobacteria	Acetobacterales	Acetobacteraceae	Acidisoma	NA	fc594285b879f881def676e76510451a	0	0	0	0	0	0	0	0	0	0	0	0	0	0	0	0	0	0	0	0	0	0	0	0	32	0	0	0	0	0	0	0	0	0	0	0	0	0	0	0	0	0	0
Proteobacteria	Alphaproteobacteria	Acetobacterales	Acetobacteraceae	Acidisoma	Ambiguous_taxa	4cfd5f3978d0d9ec4478cbcabb0355bc	0	0	0	0	0	0	0	0	0	0	0	0	0	0	0	0	0	0	0	0	0	0	0	0	42	0	0	0	0	0	0	0	0	0	0	0	0	0	0	0	0	0	0
Proteobacteria	Alphaproteobacteria	Acetobacterales	Acetobacteraceae	Acidisoma	NA	563a080959beeb5425376d8c32578d54	0	0	0	0	0	0	0	0	0	0	0	0	0	0	0	0	0	0	0	0	0	0	0	0	0	40	0	0	0	0	0	0	0	0	0	0	0	0	0	0	0	0	0
Proteobacteria	Alphaproteobacteria	Acetobacterales	Acetobacteraceae	uncultured	NA	4fc3db0aa4c4279da26f557fe2afc767	0	0	0	0	0	0	0	0	0	0	0	0	0	0	0	0	0	0	0	0	0	0	0	0	43	0	0	0	0	0	0	0	0	0	0	0	0	0	0	0	0	0	0
Proteobacteria	Alphaproteobacteria	Acetobacterales	Acetobacteraceae	Acidisoma	NA	5ecfba73940633b12e37f6e8567c2ab4	0	0	0	0	0	0	0	0	0	0	0	0	0	0	0	0	0	0	0	0	0	0	0	0	13	0	0	0	0	0	0	0	0	0	0	0	0	0	0	0	0	0	0
Proteobacteria	Alphaproteobacteria	Acetobacterales	Acetobacteraceae	NA	NA	07878b4f2e798075e36d809dd003fdc7	0	0	0	0	0	0	0	0	0	0	0	0	0	0	0	0	0	0	0	0	0	0	0	0	43	0	0	0	0	0	0	0	0	0	0	0	0	0	0	0	0	0	0
Proteobacteria	Alphaproteobacteria	Acetobacterales	Acetobacteraceae	NA	NA	1bd610f96516a05a67071756c812aa6b	0	0	0	0	0	0	0	0	0	0	0	0	0	0	0	0	0	0	0	0	0	0	0	0	207	0	0	0	0	0	0	0	0	0	0	0	0	0	0	0	0	0	0
Proteobacteria	Alphaproteobacteria	Acetobacterales	Acetobacteraceae	Endobacter	uncultured bacterium	4c7b60735c83b3bb8b93b8ee4c2f5dd2	0	0	0	0	0	0	0	0	0	0	0	0	0	0	0	0	0	0	0	0	0	0	0	0	196	0	0	0	0	0	0	0	0	0	0	0	0	0	0	0	0	0	0
Proteobacteria	Alphaproteobacteria	Acetobacterales	Acetobacteraceae	Endobacter	uncultured bacterium	eeed46fe2166268560d2c14c83df5c1d	0	0	0	0	0	0	0	0	0	0	0	0	0	0	0	0	0	0	0	0	0	0	0	0	32	0	0	0	0	0	0	0	0	0	0	0	0	0	0	0	0	0	0
Proteobacteria	Alphaproteobacteria	Acetobacterales	Acetobacteraceae	uncultured	NA	8e8b57c6ce61e071f70e3c967b5a04f6	0	0	0	0	0	0	0	0	0	0	0	0	0	0	0	0	0	0	0	0	0	0	0	0	65	0	0	0	0	0	0	0	0	0	0	0	0	0	0	0	0	0	0
Proteobacteria	Alphaproteobacteria	Acetobacterales	Acetobacteraceae	uncultured	NA	b47df79ee0e9afdd24d8178bff217990	0	0	0	0	0	0	0	0	0	0	0	0	0	0	0	0	0	0	0	0	0	0	0	0	57	0	0	0	0	0	0	0	0	0	0	0	0	0	0	0	0	0	0
Proteobacteria	Alphaproteobacteria	Acetobacterales	Acetobacteraceae	uncultured	NA	f4f540cd487f117331377ede4f752aa7	0	0	0	0	0	0	0	0	0	0	0	0	0	0	0	0	0	0	0	0	0	0	0	0	3112	0	0	0	0	0	0	0	0	0	0	0	0	0	0	0	0	0	0
Proteobacteria	Alphaproteobacteria	Acetobacterales	Acetobacteraceae	uncultured	NA	c6549c1b6f270c74bfbf25964bfd6ae0	0	0	0	0	0	0	0	0	0	0	0	0	0	0	0	0	0	0	0	0	0	0	0	0	22	0	0	0	0	0	0	0	0	0	0	0	0	0	0	0	0	0	0
Proteobacteria	Alphaproteobacteria	Acetobacterales	Acetobacteraceae	Asaia	NA	791d2702670ef8e256944358bfe786bb	0	0	0	0	0	0	0	0	0	0	0	0	0	0	0	0	0	0	0	0	0	0	0	0	0	0	0	0	0	0	0	0	0	0	0	0	0	0	0	0	60	0	0
Proteobacteria	Alphaproteobacteria	Acetobacterales	Acetobacteraceae	NA	NA	055765aa3cac7002983abe50e658f720	0	0	0	0	0	0	0	0	0	0	0	0	0	0	0	0	0	0	0	0	0	0	0	0	405	0	0	0	0	0	0	0	0	0	0	0	0	0	0	0	0	0	0
Proteobacteria	Alphaproteobacteria	Acetobacterales	Acetobacteraceae	NA	NA	966f7effa333fe6c9adced9a4113f877	0	0	0	0	0	0	0	0	0	0	0	0	0	0	0	0	0	0	0	0	0	0	0	0	0	0	0	0	0	0	0	0	0	0	0	0	0	0	0	0	8	0	0
Proteobacteria	Gammaproteobacteria	Legionellales	Legionellaceae	Legionella	NA	b6f7ea61f696a20704c2591592ae7244	0	0	0	0	0	0	0	0	0	0	0	0	0	0	0	0	0	0	0	0	0	0	0	0	0	8	0	0	0	0	0	0	0	0	0	0	0	0	0	0	0	0	0
Proteobacteria	Gammaproteobacteria	Pseudomonadales	Pseudomonadaceae	Pseudomonas	NA	c80fcacca473cc49e88682ed59363277	0	0	0	0	0	0	0	0	0	0	0	0	0	0	0	0	0	0	0	0	0	0	0	0	0	0	0	20	0	0	0	0	0	0	0	0	0	0	0	0	0	0	0
Proteobacteria	Gammaproteobacteria	Pseudomonadales	Pseudomonadaceae	Pseudomonas	NA	f9d423cf204afab2df0256649759f2a8	0	0	0	0	0	0	0	0	0	0	0	0	0	0	0	0	0	0	0	0	0	0	0	0	0	0	5	0	0	0	0	0	0	0	0	0	0	0	0	0	0	0	0
Proteobacteria	Gammaproteobacteria	Pseudomonadales	Pseudomonadaceae	Pseudomonas	NA	3cd23db5f67b23c658a6806013814122	0	0	0	0	0	0	0	0	0	0	0	0	0	0	0	0	0	0	0	0	0	0	0	0	0	0	5	0	0	0	0	0	0	0	0	0	0	0	0	0	0	0	0
Proteobacteria	Gammaproteobacteria	Pseudomonadales	Pseudomonadaceae	Pseudomonas	NA	7549fc51e80332b2296da44458c3f35f	0	0	0	0	0	0	0	0	0	0	0	0	0	0	0	0	0	0	0	0	0	0	0	0	0	0	0	0	0	0	0	0	0	0	0	0	0	0	0	0	0	0	0
Proteobacteria	Gammaproteobacteria	Pseudomonadales	Pseudomonadaceae	Pseudomonas	NA	a5ef9454feb804480c03177ec593892e	0	0	0	0	0	0	0	0	0	0	0	0	0	0	0	0	0	0	0	0	0	0	0	0	0	0	0	17	0	0	0	0	0	0	0	0	0	0	0	0	0	0	0
Proteobacteria	Gammaproteobacteria	Pseudomonadales	Pseudomonadaceae	Pseudomonas	NA	7f11504a53868937fa3c41552cbbdf41	0	0	0	0	0	24	0	0	0	0	0	0	0	0	0	38	0	0	0	0	0	0	0	0	0	0	0	19584	0	0	0	0	12	0	0	0	0	0	0	0	0	0	0
Proteobacteria	Gammaproteobacteria	Pseudomonadales	Pseudomonadaceae	Pseudomonas	Pseudomonas mohnii	097a9e09fbe0a2b9429af05f8c7eca02	0	0	0	0	0	0	0	0	0	0	0	0	0	0	0	49	0	0	0	0	0	0	0	0	0	0	0	538	0	0	0	0	0	0	0	0	0	0	0	0	0	0	0
Proteobacteria	Gammaproteobacteria	Pseudomonadales	Pseudomonadaceae	Pseudomonas	NA	1ab669c1bf3e14f9bc941c80ef968b21	0	0	0	0	0	0	0	0	0	0	0	0	0	0	0	28	0	0	0	0	0	0	0	0	0	0	0	11080	0	0	0	0	0	0	0	0	0	0	0	0	0	0	0
Proteobacteria	Gammaproteobacteria	Pseudomonadales	Pseudomonadaceae	Pseudomonas	NA	ea31f19f4267337b01638dbddaad912e	0	0	0	0	0	0	0	0	0	0	0	0	0	0	0	0	0	0	0	0	0	0	0	0	0	0	0	987	0	0	0	0	0	0	0	0	0	0	0	0	0	0	0
Proteobacteria	Gammaproteobacteria	Pseudomonadales	Pseudomonadaceae	Pseudomonas	NA	cb5b3b951483af40514fbbd6325f3012	0	0	0	0	0	0	0	0	0	0	0	0	0	0	0	28	0	0	0	0	0	0	0	0	0	0	0	508	0	0	0	0	0	0	0	0	0	0	0	0	0	0	0
Proteobacteria	Gammaproteobacteria	Pseudomonadales	Pseudomonadaceae	Pseudomonas	NA	434d9e7541fd331164f9a5fe56fda561	0	0	0	0	0	0	0	0	0	0	0	0	0	0	0	25	0	0	0	0	0	0	0	0	0	0	0	0	0	0	0	0	0	0	0	0	0	0	0	0	0	0	0
Proteobacteria	Gammaproteobacteria	Pseudomonadales	Pseudomonadaceae	Pseudomonas	NA	6db1bcad417158bc75bd6520fc85ee15	0	0	0	0	0	0	0	0	0	0	0	0	0	0	0	0	0	0	0	0	0	0	0	0	0	0	0	0	210	0	0	0	0	0	0	0	0	0	0	0	0	0	0
Proteobacteria	Gammaproteobacteria	Pseudomonadales	Pseudomonadaceae	Pseudomonas	NA	b82fa7ba9bd9c8f71bdadfb2b0360c09	0	0	0	0	0	0	0	0	0	0	0	0	0	0	0	0	0	0	0	0	57	0	0	0	0	160	155	9	0	0	0	0	0	0	0	0	0	0	0	0	0	0	0
Proteobacteria	Gammaproteobacteria	Pseudomonadales	Pseudomonadaceae	Pseudomonas	Pseudomonas sp. 6A18S4	c71a2ee809686e7a66795e492cbeeaee	0	0	0	0	0	0	0	0	0	0	0	0	0	0	0	0	0	0	0	0	0	0	0	0	0	0	0	0	0	0	0	0	0	0	0	0	0	0	0	0	0	0	0
Proteobacteria	Gammaproteobacteria	Pseudomonadales	Pseudomonadaceae	Pseudomonas	NA	8ff2e0eed1d18477e4890884c2922766	0	0	0	0	0	0	0	0	0	0	0	0	0	0	0	0	0	0	0	0	217	0	0	0	0	0	0	0	0	0	0	0	0	0	0	0	0	0	7	0	0	0	0
Proteobacteria	Gammaproteobacteria	Pseudomonadales	Pseudomonadaceae	Pseudomonas	NA	c3a3ef3c1da7869b0ecb9de5d78d7723	0	0	0	0	0	0	0	0	0	0	0	0	0	0	0	61	0	0	0	0	0	0	0	0	0	0	0	0	48	0	0	0	15	0	0	0	0	0	0	0	0	0	0
Proteobacteria	Gammaproteobacteria	Pseudomonadales	Pseudomonadaceae	Pseudomonas	Pseudomonas graminis	dc1289a614121f551418e7f78bdbf534	0	0	0	0	0	0	0	0	0	0	0	0	0	0	0	0	0	0	0	0	0	0	0	0	0	0	0	170	0	0	0	0	0	0	0	0	0	0	0	0	0	0	0
Proteobacteria	Gammaproteobacteria	Pseudomonadales	Pseudomonadaceae	Pseudomonas	NA	b4ffc9dad16811318ba8fc6c7f4e78d9	0	0	0	0	0	112	0	0	0	0	0	0	0	0	0	0	0	0	0	0	0	0	0	0	0	0	3	0	0	0	0	0	13	0	0	20	0	0	0	0	0	0	0
Proteobacteria	Gammaproteobacteria	Pseudomonadales	Pseudomonadaceae	Pseudomonas	NA	5526e119bc6f6bdc3e4c0fb26754556f	0	0	0	0	0	0	0	0	0	0	0	0	0	0	0	0	0	0	0	0	0	0	0	0	0	0	0	0	109	0	0	0	0	0	0	0	0	0	0	0	0	0	0
Proteobacteria	Gammaproteobacteria	Pseudomonadales	Pseudomonadaceae	Pseudomonas	NA	ce463a5de4159b368b9cf719fefff889	0	0	0	0	0	18	0	0	0	0	0	0	0	0	0	0	0	0	0	0	0	0	0	0	0	0	96	0	0	0	0	0	0	0	0	0	0	0	0	0	0	0	0
Proteobacteria	Gammaproteobacteria	Pseudomonadales	Pseudomonadaceae	Pseudomonas	NA	a696e8c9d0fa0ec97caa1641cc695271	0	0	0	0	0	212	0	0	0	0	0	0	0	0	0	0	0	0	0	0	0	0	0	0	0	0	0	0	0	0	0	0	0	0	0	0	0	0	0	0	0	0	0
Proteobacteria	Gammaproteobacteria	Pseudomonadales	Pseudomonadaceae	Pseudomonas	NA	9523f4699f7ece378ec941a084dd9b80	0	0	0	0	0	60	0	0	0	0	0	0	0	0	0	0	0	0	0	0	0	0	0	0	0	0	0	0	358	0	0	0	0	0	0	0	0	0	0	0	0	0	0
Proteobacteria	Gammaproteobacteria	Pseudomonadales	Pseudomonadaceae	Pseudomonas	NA	ca9635fa7a03461a5ce5b56420ce9d34	0	0	0	0	0	0	0	0	0	0	0	0	0	0	0	0	0	0	0	0	0	0	0	0	0	0	14	0	99	0	0	0	0	0	0	0	0	0	0	0	0	0	0
Proteobacteria	Gammaproteobacteria	Pseudomonadales	Pseudomonadaceae	Pseudomonas	NA	d2ac03980bb6e537b601d04668955c6f	0	0	0	0	0	0	0	0	0	0	0	0	0	0	0	0	0	0	0	0	0	0	0	0	0	0	58	0	83	0	0	0	0	0	0	0	0	0	0	0	0	0	0
Proteobacteria	Gammaproteobacteria	Pseudomonadales	Pseudomonadaceae	Pseudomonas	NA	ab0deb9ed3f1c35984ea3d8dfec36600	0	0	0	0	0	0	0	0	0	0	0	0	0	0	0	0	0	0	0	0	0	0	0	0	0	100	343	11	0	0	0	0	0	0	0	57	0	0	0	0	0	0	0
Proteobacteria	Gammaproteobacteria	Pseudomonadales	Pseudomonadaceae	Pseudomonas	NA	a5409bf772ada6508630db698cc52492	0	0	0	0	0	0	0	0	0	0	0	0	0	0	0	0	0	0	0	0	85	0	0	0	0	0	0	0	19	0	0	0	0	0	0	0	0	0	0	0	0	0	0
Proteobacteria	Gammaproteobacteria	Pseudomonadales	Pseudomonadaceae	Pseudomonas	NA	b290a7b017175801d514c92e528eb21b	0	0	0	0	0	0	0	0	0	0	0	0	0	0	0	0	0	0	0	0	33	0	0	0	0	0	0	0	63	0	0	0	0	0	0	0	0	0	0	0	0	0	0
Proteobacteria	Gammaproteobacteria	Pseudomonadales	Pseudomonadaceae	Pseudomonas	NA	a971bf73e2c9a0b7473d3ae56186b20e	0	0	0	0	0	0	0	0	0	0	0	0	0	0	0	0	0	0	0	0	0	0	0	0	0	0	0	0	0	0	0	0	0	0	0	0	0	0	0	0	0	0	0
Proteobacteria	Gammaproteobacteria	Pseudomonadales	Pseudomonadaceae	Pseudomonas	NA	0600da345bd2d8b0c5d2d99c020d885f	0	0	0	0	0	0	0	0	0	0	0	0	0	0	0	0	0	0	0	0	0	0	0	0	0	0	0	0	0	0	0	0	0	0	0	0	0	0	0	0	0	0	0
Proteobacteria	Gammaproteobacteria	Pseudomonadales	Pseudomonadaceae	Pseudomonas	NA	8109cb6b1fe14a5102eb5ed94b4506d7	0	0	0	0	0	0	0	0	0	0	0	0	0	0	0	0	0	0	0	0	0	0	0	0	0	0	0	0	26	0	0	0	0	0	0	0	0	0	0	0	0	0	0
Proteobacteria	Gammaproteobacteria	Pseudomonadales	Pseudomonadaceae	Pseudomonas	NA	160e499d4dcc29bfeedc7ed5981ebce0	0	0	0	0	0	0	0	0	0	0	0	0	0	0	0	0	0	0	0	0	104	0	0	0	0	0	0	0	0	0	0	0	0	0	0	0	0	0	0	0	0	0	0
Proteobacteria	Gammaproteobacteria	Pseudomonadales	Pseudomonadaceae	Pseudomonas	NA	157261a5ba3269f6f4f2df2df905f192	0	0	0	0	0	0	0	0	0	0	0	0	0	0	0	70	0	0	0	0	0	0	0	0	0	0	0	0	0	0	0	0	0	0	0	0	0	0	0	0	0	0	0
Proteobacteria	Gammaproteobacteria	Pseudomonadales	Pseudomonadaceae	Pseudomonas	NA	24876f831f51b2f8f26b0f60d1aa3268	0	0	0	0	0	0	0	0	0	0	0	0	0	0	0	0	0	0	0	0	0	0	0	0	0	0	0	34	0	0	0	0	0	0	0	0	0	0	0	0	0	0	0
Proteobacteria	Gammaproteobacteria	Pseudomonadales	Pseudomonadaceae	Pseudomonas	NA	91b67ab620ed8d505144517665aff890	0	0	0	0	0	0	0	0	0	0	0	0	0	0	0	0	0	0	0	0	0	0	0	0	0	0	0	0	0	0	0	0	0	0	0	0	0	0	0	0	0	0	0
Proteobacteria	Gammaproteobacteria	Pseudomonadales	Pseudomonadaceae	Pseudomonas	Pseudomonas oryzihabitans	2f78b394fbab0af636d000ebbc2315b4	0	0	0	0	0	0	0	0	0	0	0	0	0	0	0	0	0	0	0	0	11	0	0	0	0	0	0	0	0	0	0	0	0	0	0	0	0	0	0	0	0	0	0
Proteobacteria	Gammaproteobacteria	Pseudomonadales	Pseudomonadaceae	Pseudomonas	NA	3df31928c8646b372e9194634c2445f5	0	0	0	0	0	0	0	0	0	0	0	0	0	0	0	0	0	0	0	0	0	0	0	0	0	0	14	0	0	0	0	0	5	0	0	0	0	0	0	0	0	0	0
Proteobacteria	Gammaproteobacteria	Pseudomonadales	Pseudomonadaceae	Pseudomonas	NA	283b996844fbb6bfb05a3a30f394a1e8	0	0	0	0	0	0	0	0	0	0	0	0	0	0	0	0	0	0	0	0	0	0	0	0	0	0	0	0	0	0	0	0	0	0	0	0	0	0	0	0	0	0	0
Proteobacteria	Gammaproteobacteria	Pseudomonadales	Pseudomonadaceae	Pseudomonas	NA	317244de9eebff52803811a4a6928a8b	0	0	0	0	0	0	0	0	0	0	0	0	0	0	0	0	0	0	0	0	904	0	0	0	0	0	0	0	0	0	0	0	0	0	0	0	0	0	35	0	0	0	0
Proteobacteria	Gammaproteobacteria	Gammaproteobacteria Incertae Sedis	Unknown Family	NA	NA	e858362445fdc0c6d7c330ce4035d3d3	0	0	0	0	0	0	0	0	0	0	0	0	0	0	0	0	0	0	0	0	0	0	0	0	174	0	0	0	0	0	0	0	0	0	0	0	0	0	0	0	0	0	0
Proteobacteria	Gammaproteobacteria	Pseudomonadales	Moraxellaceae	Acinetobacter	NA	f4e8450b59806461ce90f3af55544fec	0	0	0	0	0	0	0	0	0	0	0	0	0	0	0	19	0	0	0	0	0	0	0	0	0	0	0	0	0	0	0	0	0	0	0	0	0	0	0	0	0	0	0
Proteobacteria	Gammaproteobacteria	Pseudomonadales	Moraxellaceae	Acinetobacter	NA	3a1340a6d993b00b79d0e5574728e6e8	0	0	0	0	0	0	0	0	0	0	0	0	0	0	0	0	0	0	0	0	0	0	0	0	0	0	0	0	0	0	0	0	0	0	0	0	0	0	0	0	0	0	0
Proteobacteria	Gammaproteobacteria	Pseudomonadales	Moraxellaceae	Acinetobacter	NA	40b6906adfbdaa6f5ec2468e0c10481d	0	0	0	0	0	0	0	0	0	0	0	0	0	0	0	0	0	0	0	0	0	0	0	0	0	0	0	0	0	0	0	0	0	0	0	0	0	0	0	0	0	0	0
Proteobacteria	Gammaproteobacteria	Pseudomonadales	Moraxellaceae	Acinetobacter	NA	f4b530e076586a004ba4e6bdba0ec43d	0	0	0	0	0	0	0	0	0	0	0	0	0	0	0	0	0	0	0	0	10	0	0	0	0	0	0	0	0	0	0	0	0	0	0	0	0	0	0	0	0	0	0
Proteobacteria	Gammaproteobacteria	Aeromonadales	Succinivibrionaceae	NA	NA	c7dee082c36d1a4aa7cee586354dee2a	0	0	0	0	0	0	0	0	0	0	0	0	0	0	0	0	0	0	0	0	0	0	0	0	0	0	0	0	0	0	0	0	0	0	0	0	0	0	0	0	0	0	0
Proteobacteria	Gammaproteobacteria	Xanthomonadales	Xanthomonadaceae	Pseudoxanthomonas	Ambiguous_taxa	f3d2240e9c1f766d71471ef70e264b42	0	0	0	0	0	0	0	0	0	0	0	0	0	0	0	30	0	0	0	0	288	0	0	0	0	0	0	0	0	0	0	0	0	0	0	0	0	0	0	0	0	0	0
Proteobacteria	Gammaproteobacteria	Xanthomonadales	Xanthomonadaceae	Pseudoxanthomonas	endophytic bacterium SV781	23ba7b99ad35eef689801437d615bbc1	0	0	0	0	0	0	0	0	0	0	0	0	0	0	0	0	0	0	0	0	82	0	0	0	0	0	0	0	0	0	0	0	0	0	0	0	0	0	0	0	0	0	0
Proteobacteria	Gammaproteobacteria	Xanthomonadales	Xanthomonadaceae	Stenotrophomonas	NA	c882dbde3a9e478c584922822f04ec34	0	0	0	0	0	0	0	0	0	0	0	0	0	0	0	0	0	0	0	0	16	0	0	0	0	0	0	0	0	0	0	0	0	0	0	0	0	0	0	0	0	0	0
Proteobacteria	Gammaproteobacteria	Xanthomonadales	Xanthomonadaceae	Stenotrophomonas	NA	93e40254376a9c40ea58b4ee084b2218	0	0	0	0	0	0	0	0	0	0	0	0	0	0	0	0	0	0	0	0	0	0	0	0	0	0	0	0	0	0	0	0	0	0	0	0	0	0	0	0	0	0	0
Proteobacteria	Gammaproteobacteria	Xanthomonadales	Xanthomonadaceae	Stenotrophomonas	Stenotrophomonas panacihumi	ba9294cd8052e1824e3690528be1344b	0	0	0	0	0	0	0	0	0	0	0	0	0	0	0	0	0	0	0	0	152	0	0	0	0	0	0	0	0	0	0	0	0	0	0	0	0	0	8	0	0	0	0
Proteobacteria	Gammaproteobacteria	Xanthomonadales	Rhodanobacteraceae	Luteibacter	NA	54c3fc77a937739a71a80b2323d606d2	0	0	0	0	0	0	0	0	0	0	0	0	0	0	0	0	0	0	0	0	23	0	0	0	0	0	0	0	0	0	0	0	0	0	0	0	0	0	0	0	0	0	0
Proteobacteria	Gammaproteobacteria	Xanthomonadales	Rhodanobacteraceae	Luteibacter	Ambiguous_taxa	3615cc19b0a00421ff014b2eb7553e4a	0	0	0	0	0	0	0	0	0	0	0	0	0	0	0	0	0	0	0	0	0	0	0	0	0	0	0	0	0	0	0	0	0	0	0	0	0	0	0	0	0	0	0
Proteobacteria	Gammaproteobacteria	Xanthomonadales	Rhodanobacteraceae	Dyella	NA	7ad5ca2f4d3c756946f734253e3222b7	0	0	0	0	0	0	0	0	0	0	0	0	0	0	0	0	0	0	0	0	0	0	0	0	0	23	0	0	0	0	0	0	0	0	0	0	0	0	0	0	0	0	0
Proteobacteria	Gammaproteobacteria	Xanthomonadales	Rhodanobacteraceae	Luteibacter	Luteibacter yeojuensis	d9b2be1d5ef4f160613e2b062d8b6fd8	0	0	0	0	0	0	0	0	0	0	0	0	0	0	0	0	0	0	0	0	96	0	0	0	0	0	0	0	93	0	0	0	0	0	0	0	0	0	0	0	0	0	0
Proteobacteria	Gammaproteobacteria	Xanthomonadales	Rhodanobacteraceae	Luteibacter	NA	1a3468af0dd0a0e8cf77cd83d4ff3bcb	0	0	0	0	0	0	0	0	0	0	0	0	0	0	0	0	0	0	0	0	0	0	0	0	0	0	0	0	0	0	0	0	0	0	0	54	0	0	0	0	0	0	0
Proteobacteria	Gammaproteobacteria	Xanthomonadales	Rhodanobacteraceae	Luteibacter	NA	91066706357a858eb471484a13eaaa14	0	0	0	0	0	0	0	0	0	0	0	0	0	0	0	0	0	0	0	0	62	0	0	0	0	0	0	0	0	0	0	0	0	0	0	0	0	0	0	0	0	0	0
Proteobacteria	Gammaproteobacteria	Xanthomonadales	Rhodanobacteraceae	Luteibacter	NA	c1692f4e719bb5a4d2bae3359c3a682f	0	0	0	0	0	0	0	0	0	0	0	0	0	0	0	0	0	0	0	0	0	0	0	0	0	0	0	0	0	0	0	0	0	0	0	0	0	0	0	0	0	0	0
Proteobacteria	Gammaproteobacteria	Xanthomonadales	Rhodanobacteraceae	Luteibacter	NA	75815c9404fb755c722028622a981ec9	0	0	0	0	0	0	0	0	0	0	0	0	0	0	0	45	0	0	0	0	0	0	0	0	0	0	0	0	0	0	0	0	0	0	0	0	0	0	0	0	0	0	0
Proteobacteria	Gammaproteobacteria	Xanthomonadales	Rhodanobacteraceae	Luteibacter	Luteibacter yeojuensis	91e3670e75291ee5e13e18ce7eaab590	0	0	0	0	0	0	0	0	0	0	0	0	0	0	0	0	0	0	0	0	60	0	0	0	0	0	0	0	0	0	0	0	0	0	0	0	0	0	0	0	0	0	0
Proteobacteria	Gammaproteobacteria	Xanthomonadales	Rhodanobacteraceae	Luteibacter	NA	711f667176960eb2d085e7d676cb9cdf	0	0	0	0	0	0	0	0	0	0	0	0	0	0	0	0	0	0	0	0	54	0	0	0	0	0	0	0	16	0	0	0	0	0	0	0	0	0	0	0	0	0	0
Proteobacteria	Gammaproteobacteria	Xanthomonadales	Rhodanobacteraceae	Luteibacter	Ambiguous_taxa	d427e85017b090e1867809ac37e8d085	0	0	0	0	0	0	0	0	0	0	0	0	0	0	0	0	0	0	0	0	29	0	0	0	0	0	0	0	0	0	0	0	0	0	0	0	0	0	0	0	0	0	0
Proteobacteria	Gammaproteobacteria	Xanthomonadales	Rhodanobacteraceae	Luteibacter	NA	18ff4ad6cb4cc1604156048c3c7aa5b8	0	0	0	0	0	0	0	0	0	0	0	0	0	0	0	0	0	0	0	0	0	0	0	0	0	16	0	0	0	0	0	0	0	0	0	0	0	0	0	0	0	0	0
Proteobacteria	Gammaproteobacteria	Xanthomonadales	Rhodanobacteraceae	Luteibacter	Ambiguous_taxa	cc4eeb36c0b56bda710247516a9df637	0	0	0	0	0	0	0	0	0	0	0	0	0	0	0	23	0	0	0	0	26	0	0	0	0	0	52	0	0	0	0	0	0	0	0	0	0	0	0	0	0	0	0
Proteobacteria	Gammaproteobacteria	Xanthomonadales	Rhodanobacteraceae	Luteibacter	Ambiguous_taxa	0c9cc48f78eab04b42d17a9b61c403dd	0	0	0	0	0	21	0	0	0	0	0	0	0	0	0	98	0	0	0	0	18	0	0	0	0	0	159	0	0	0	0	0	0	0	0	0	0	0	0	0	0	0	0
Proteobacteria	Gammaproteobacteria	Xanthomonadales	Rhodanobacteraceae	Luteibacter	Ambiguous_taxa	9a5a84813728b80f111c8859028a3fbc	0	0	0	0	0	0	0	0	0	0	0	0	0	0	0	7	0	0	0	0	245	0	0	0	0	1131	398	18	34	0	0	11	0	0	0	13	0	0	17	0	0	0	0
Proteobacteria	Gammaproteobacteria	Xanthomonadales	Rhodanobacteraceae	Luteibacter	Ambiguous_taxa	5b81a7313aa9c214b4e02decc55cdfc3	0	0	0	0	0	0	0	0	0	0	0	0	0	0	0	0	0	0	0	0	0	0	0	0	0	0	70	0	0	0	0	0	0	0	0	0	0	0	0	0	0	0	0
Proteobacteria	Gammaproteobacteria	Betaproteobacteriales	Burkholderiaceae	Oxalobacter	uncultured bacterium	f951a963290c5811491cbc5814d87bc5	0	0	0	0	0	0	0	0	0	0	0	0	0	0	0	0	0	0	0	0	0	0	5	0	0	0	0	0	0	33	48	0	0	12	0	0	0	0	16	0	0	0	0
Proteobacteria	Gammaproteobacteria	Betaproteobacteriales	Burkholderiaceae	Oxalobacter	uncultured bacterium	dc087e48eb669c444ec0d51b7ee79bf7	0	0	0	0	0	0	0	0	0	0	0	0	0	0	0	0	0	0	0	43	6	68	0	0	0	0	0	28	37	0	0	23	0	0	0	0	86	88	0	0	0	10	0
Proteobacteria	Gammaproteobacteria	Betaproteobacteriales	Burkholderiaceae	Oxalobacter	uncultured bacterium	423b2662200fdac27bb9b7d033afce81	0	0	0	0	0	0	0	0	0	0	0	0	0	0	0	0	0	0	0	0	0	0	0	10	0	0	0	0	0	0	0	0	0	0	9	0	0	0	0	0	0	0	0
Proteobacteria	Gammaproteobacteria	Betaproteobacteriales	Burkholderiaceae	Oxalobacter	NA	3d9854500f1af99cc3e748812d44795f	0	0	0	0	0	0	0	0	0	0	0	0	0	0	0	0	0	0	0	0	0	0	0	0	0	0	0	0	0	0	0	0	0	0	0	0	0	0	0	0	0	0	0
Proteobacteria	Gammaproteobacteria	Betaproteobacteriales	Burkholderiaceae	Oxalobacter	NA	eba791bc2dbf204e6bb21f34a41db5c6	0	0	0	10	0	0	10	0	0	5	0	0	0	0	0	0	0	0	0	0	0	0	0	0	0	0	0	0	0	0	0	0	0	0	0	0	0	0	0	0	0	0	0
Proteobacteria	Gammaproteobacteria	Betaproteobacteriales	Burkholderiaceae	Oxalobacter	NA	574d04e329c37130a66c25b04edef60b	15	0	0	0	9	0	0	15	0	0	10	0	5	0	0	0	0	0	0	0	0	0	0	0	0	0	0	0	0	0	0	0	0	0	0	0	0	0	0	0	0	0	0
Proteobacteria	Gammaproteobacteria	Betaproteobacteriales	Burkholderiaceae	Oxalobacter	NA	a7a789ed8937e48d3c02cb0c612a13a0	0	0	0	0	0	0	0	0	0	0	0	0	0	0	0	0	0	0	9	0	0	0	0	0	0	0	0	0	0	0	0	0	36	0	0	104	0	0	0	8	19	0	0
Proteobacteria	Gammaproteobacteria	Betaproteobacteriales	Burkholderiaceae	Oxalobacter	NA	149ec9d312efa1b7519f810711462a78	0	0	0	0	0	0	0	0	0	0	0	83	0	0	0	0	0	0	0	0	0	0	0	0	0	0	0	0	0	0	0	0	0	0	0	0	0	0	0	0	0	0	0
Proteobacteria	Gammaproteobacteria	Betaproteobacteriales	Burkholderiaceae	Oxalobacter	Oxalobacter vibrioformis	bd43201806c4d4caf90543037a4fefd3	0	0	0	0	0	0	0	0	0	0	0	0	0	0	0	0	0	0	0	0	0	0	0	0	0	0	0	0	0	0	0	0	0	0	0	0	3	0	0	0	0	0	0
Proteobacteria	Gammaproteobacteria	Betaproteobacteriales	Burkholderiaceae	Oxalobacter	NA	5cf98f6466417359bd4de9320cd84188	0	0	0	0	0	0	0	0	0	0	0	0	0	0	0	0	0	0	0	0	0	2	0	0	0	0	0	0	0	0	0	0	0	0	0	0	0	0	0	0	0	0	0
Proteobacteria	Gammaproteobacteria	Betaproteobacteriales	Burkholderiaceae	Herbaspirillum	NA	7a86bb05fa0791f416ed0089c8e077d5	0	0	0	0	0	0	0	0	0	0	0	2	0	0	0	0	0	0	0	0	0	0	0	0	0	0	0	0	0	0	0	0	0	0	0	0	0	0	0	0	0	0	0
Proteobacteria	Gammaproteobacteria	Betaproteobacteriales	Burkholderiaceae	NA	NA	5f4bda811d973d767935343960981e07	0	0	0	0	0	0	0	0	0	0	0	0	0	2	0	0	0	0	0	0	0	0	0	0	0	0	0	0	0	0	0	0	0	0	0	0	0	0	0	0	0	0	0
Proteobacteria	Gammaproteobacteria	Pasteurellales	Pasteurellaceae	Lonepinella	Lonepinella koalarum	23437f5a0362d8b78cebbe0a6668bdfb	0	0	0	0	0	0	0	0	0	0	0	0	0	0	0	0	0	0	0	0	0	0	0	0	0	0	0	0	0	0	0	0	0	0	0	0	0	0	0	0	0	0	0
Proteobacteria	Gammaproteobacteria	Pasteurellales	Pasteurellaceae	NA	NA	0b3bec8d7a9299bad87c5e9fdeee3787	0	0	0	0	0	0	0	0	0	0	0	0	0	4	0	0	0	0	0	0	0	0	0	0	0	0	0	0	0	0	0	0	0	0	0	0	0	0	0	0	0	0	0
Proteobacteria	Gammaproteobacteria	Pasteurellales	Pasteurellaceae	Lonepinella	Lonepinella koalarum	1b7596e18524c731ac90e816061a4a52	0	0	0	0	0	0	0	0	0	0	0	0	0	0	0	0	0	0	0	0	0	0	0	0	0	0	0	0	0	0	0	0	0	0	0	0	0	0	0	0	0	0	0
Proteobacteria	Gammaproteobacteria	Pasteurellales	Pasteurellaceae	NA	NA	85763172ef58353548d86fc314382b12	0	0	0	0	0	0	0	0	0	0	2	0	0	0	0	0	0	0	0	0	0	0	0	0	0	0	0	0	0	0	0	0	0	0	0	0	0	0	0	0	0	0	0
Proteobacteria	Gammaproteobacteria	Pasteurellales	Pasteurellaceae	NA	NA	f2fe23c37ae8fc10cec98e10f3d2d353	0	0	0	0	0	0	0	0	0	0	0	0	0	0	0	0	0	0	0	0	0	0	0	0	0	0	0	0	0	0	0	0	0	0	0	0	0	2	0	0	0	0	0
Proteobacteria	Gammaproteobacteria	Pasteurellales	Pasteurellaceae	NA	NA	d0686bbec0e0a961719ae1bf622ff115	0	0	0	0	0	0	0	0	0	0	0	0	0	0	0	0	0	0	0	0	0	0	0	0	0	0	0	0	0	0	0	0	0	0	0	0	0	0	0	0	0	0	0
Proteobacteria	Gammaproteobacteria	Pasteurellales	Pasteurellaceae	NA	NA	e0a890b1db051846c86524d0e81b9890	0	0	0	0	0	0	0	0	0	0	0	0	0	0	0	0	0	9	0	0	0	0	0	0	0	0	0	0	0	0	0	0	0	0	0	0	0	0	0	0	0	0	0
Proteobacteria	Gammaproteobacteria	Pasteurellales	Pasteurellaceae	Lonepinella	Lonepinella koalarum	7185087238bf0ea412bd82ad23a399e2	0	0	4	0	0	0	0	0	0	0	0	0	0	0	0	0	0	0	0	0	0	0	0	0	0	0	0	0	0	0	0	0	0	0	0	0	0	0	0	0	0	0	0
Proteobacteria	Gammaproteobacteria	Pasteurellales	Pasteurellaceae	Lonepinella	Lonepinella koalarum	e9ec3fef860c03fa2c8c6ccd190d4937	0	0	0	0	0	0	0	0	0	0	0	0	0	42	0	0	0	0	0	0	0	0	0	0	0	0	0	0	0	0	0	0	0	0	0	0	0	0	0	0	0	0	0
Proteobacteria	Gammaproteobacteria	Pasteurellales	Pasteurellaceae	Lonepinella	Lonepinella koalarum	724a4f5d826d63c1c295a71c90aed53b	0	0	0	7	0	0	0	0	0	0	0	0	0	0	0	0	0	0	0	0	0	0	0	0	0	0	0	0	0	0	0	0	0	0	0	0	0	0	0	0	0	0	0
Proteobacteria	Gammaproteobacteria	Pasteurellales	Pasteurellaceae	Lonepinella	Lonepinella koalarum	7464a2789b8880b4e1666149b76fd597	0	0	0	0	0	0	0	0	0	0	0	0	0	0	0	0	0	0	0	0	0	0	0	0	0	0	0	0	0	0	0	0	0	0	0	0	0	0	0	0	3	0	0
Proteobacteria	Gammaproteobacteria	Pasteurellales	Pasteurellaceae	NA	NA	5d22fd565ab532971de7b217b1fe9c38	0	0	0	0	0	0	0	0	0	0	0	0	0	5	0	0	0	0	0	0	0	0	0	0	0	0	0	0	0	0	0	0	0	0	0	0	0	0	0	0	0	0	0
Proteobacteria	Gammaproteobacteria	Pasteurellales	Pasteurellaceae	Lonepinella	Lonepinella koalarum	51e8950dcf5450f9a89477b5c677c50c	0	0	0	0	0	0	0	0	0	0	0	0	0	0	0	0	0	0	0	0	0	0	0	0	0	0	0	0	0	0	0	0	0	0	0	0	0	0	0	0	0	0	0
Proteobacteria	Gammaproteobacteria	Pasteurellales	Pasteurellaceae	Lonepinella	Lonepinella koalarum	b4b77957bca9bdbea6dde756c701ff9b	0	0	0	0	0	0	0	0	0	0	0	0	0	5	0	0	0	0	0	0	0	0	0	0	0	0	0	0	0	0	0	0	0	0	0	0	0	0	0	0	0	0	0
Proteobacteria	Gammaproteobacteria	Pasteurellales	Pasteurellaceae	NA	NA	6a44c5fe95ad9f3ff54f5420e6a91cde	0	0	0	0	0	0	0	0	0	0	0	0	0	0	0	0	0	0	0	0	0	0	0	0	0	0	0	0	0	0	0	0	0	0	0	0	0	0	0	0	15	0	0
Proteobacteria	Gammaproteobacteria	Pasteurellales	Pasteurellaceae	Lonepinella	Lonepinella koalarum	1606b11ceb8798b090ffaf4f174f3d9a	0	0	0	0	0	0	0	0	0	0	0	0	0	0	0	0	0	0	0	0	0	0	0	0	0	0	0	0	0	0	0	0	0	0	0	0	0	0	0	0	0	0	0
Proteobacteria	Gammaproteobacteria	Pasteurellales	Pasteurellaceae	Lonepinella	Lonepinella koalarum	753133cfcc253034a9aa1cd981521e4b	0	0	0	0	0	0	0	0	0	0	0	0	0	0	0	0	0	0	0	0	17	0	0	0	0	0	0	0	0	0	0	0	0	0	0	0	0	0	0	0	0	0	0
Proteobacteria	Gammaproteobacteria	Pasteurellales	Pasteurellaceae	Lonepinella	Lonepinella koalarum	de1e3ffa9ba3b7a36015c7cbae550bcd	0	8	28	31	0	0	0	0	18	23	0	0	64	90	0	0	0	0	0	0	0	240	0	0	0	0	0	0	97	0	0	0	0	0	0	0	24	811	67	0	182	0	0
Proteobacteria	Gammaproteobacteria	Pasteurellales	Pasteurellaceae	Lonepinella	Lonepinella koalarum	5cd8ecfbc0e3dc4795da96cd29dfd11f	0	0	0	19	0	0	0	0	0	0	0	0	0	0	0	0	0	0	0	0	0	107	0	0	0	0	0	0	46	0	0	0	0	0	0	0	0	254	0	0	0	0	0
Proteobacteria	Gammaproteobacteria	Pasteurellales	Pasteurellaceae	Lonepinella	Lonepinella koalarum	f22321043449b2040161ad3a436a5e2a	0	0	0	0	0	0	0	0	0	0	0	0	0	0	0	0	0	0	0	0	57	0	0	0	0	0	0	0	0	0	0	0	0	0	0	0	0	0	0	0	0	0	0
Proteobacteria	Gammaproteobacteria	Pasteurellales	Pasteurellaceae	Lonepinella	Lonepinella koalarum	f6d5f04bf5e66fdf6b0f81f4a5d3462c	0	0	0	0	0	0	0	0	0	0	0	0	0	0	0	0	0	0	0	0	0	0	0	0	0	0	0	0	0	0	0	0	0	0	0	0	0	0	0	0	0	0	0
Proteobacteria	Gammaproteobacteria	Pasteurellales	Pasteurellaceae	Lonepinella	Lonepinella koalarum	bdb5ea913cf0b335af573c8aa044cb78	0	0	0	0	0	0	0	0	0	0	0	0	43	0	0	0	0	0	0	0	0	0	0	0	0	0	0	0	0	0	0	0	0	0	0	0	0	0	0	0	0	0	0
Proteobacteria	Gammaproteobacteria	Pasteurellales	Pasteurellaceae	Lonepinella	Lonepinella koalarum	b1e5d929cc4adec9423caee8da193baa	0	0	0	0	0	0	0	0	0	0	0	0	0	0	0	0	0	0	0	0	0	0	0	0	0	0	0	0	0	0	0	0	0	0	0	0	0	0	0	0	0	0	0
Proteobacteria	Gammaproteobacteria	Pasteurellales	Pasteurellaceae	Lonepinella	Lonepinella koalarum	a0b5a8c9d58e2a93033ab07db3ab6038	0	0	0	0	0	0	0	0	0	0	0	0	0	0	0	0	0	0	0	0	0	0	0	0	0	0	0	0	0	0	0	0	0	0	0	0	0	0	0	0	0	0	0
Proteobacteria	Gammaproteobacteria	Pasteurellales	Pasteurellaceae	Lonepinella	Lonepinella koalarum	9598d20687ed80411739346190361176	0	0	0	0	0	0	0	0	0	0	0	0	0	0	0	0	0	0	0	0	0	0	0	0	0	0	0	0	0	0	0	0	0	0	0	0	0	0	0	0	0	0	0
Proteobacteria	Gammaproteobacteria	Pasteurellales	Pasteurellaceae	Lonepinella	Lonepinella koalarum	f147e4bf274b91799dad690da11faa1c	0	0	0	0	0	0	0	0	0	0	0	0	0	50	0	0	0	0	0	0	0	0	0	0	0	0	0	0	0	0	0	0	0	0	0	0	0	0	0	0	0	0	0
Proteobacteria	Gammaproteobacteria	Pasteurellales	Pasteurellaceae	Lonepinella	Lonepinella koalarum	06e6427eeb74acfcad7e785875bde4d3	0	0	0	90	50	0	40	10	0	0	1596	0	0	1004	0	0	53	36	0	0	0	89	0	0	0	0	0	0	62	40	46	0	0	0	0	0	0	813	0	0	260	0	0
Proteobacteria	Gammaproteobacteria	Pasteurellales	Pasteurellaceae	Lonepinella	Lonepinella koalarum	eee3392aa1a46dffd8ca056a4826b630	0	0	0	0	0	0	0	0	0	0	0	0	0	0	0	0	0	0	0	0	0	54	0	0	0	0	0	0	0	0	0	0	0	0	0	0	0	534	0	0	237	0	0
Proteobacteria	Gammaproteobacteria	Pasteurellales	Pasteurellaceae	Lonepinella	Lonepinella koalarum	a47e473ac3144928576fda028192e299	0	0	0	0	0	0	0	0	0	0	0	0	0	0	0	0	0	0	0	0	0	0	0	0	0	0	0	0	0	0	0	0	0	0	0	0	0	0	0	0	0	0	0
Proteobacteria	Gammaproteobacteria	Pasteurellales	Pasteurellaceae	Lonepinella	Lonepinella koalarum	962c3022a5437427e52c2afad1e97684	0	0	0	0	0	0	0	0	0	0	0	0	0	0	0	0	0	0	0	0	0	0	0	0	0	0	0	0	0	0	0	0	0	14	0	0	0	0	0	0	0	0	0
Proteobacteria	Gammaproteobacteria	Pasteurellales	Pasteurellaceae	Lonepinella	Lonepinella koalarum	287bfd0a00038bb1c39f0eb25d7fbd5e	0	0	0	0	0	0	0	0	0	0	0	0	0	0	0	0	0	0	0	0	0	0	0	0	0	0	0	0	0	0	0	0	0	0	0	0	0	343	0	0	150	0	0
Proteobacteria	Gammaproteobacteria	Pasteurellales	Pasteurellaceae	Lonepinella	Lonepinella koalarum	64c4ae1285d3ee4c491ffa7219a47421	0	0	0	0	0	0	0	0	0	0	0	0	0	0	0	0	0	0	0	0	0	0	0	0	0	0	0	0	0	0	0	0	0	0	0	0	0	0	0	0	0	0	0
Proteobacteria	Gammaproteobacteria	Pasteurellales	Pasteurellaceae	Lonepinella	Lonepinella koalarum	dd9d8abf59a77c716c96c19c6b06af5a	0	0	0	0	0	0	0	0	0	0	0	0	0	0	0	0	0	0	0	0	0	0	0	0	0	0	0	0	0	0	0	0	0	0	0	0	0	0	0	0	0	0	47
Proteobacteria	Gammaproteobacteria	Pasteurellales	Pasteurellaceae	Lonepinella	Lonepinella koalarum	2416023cfc1548c82c11748fbe8c8bee	0	0	0	0	0	0	0	0	0	0	0	0	0	0	0	0	0	0	0	0	0	0	0	0	0	0	0	0	0	0	0	0	0	0	0	0	0	0	0	0	0	0	0
Proteobacteria	Gammaproteobacteria	Pasteurellales	Pasteurellaceae	Lonepinella	Lonepinella koalarum	18143f1cea63710376c2c40986bb83db	0	0	0	0	0	0	0	0	0	0	0	0	0	0	0	0	0	0	0	0	0	0	0	0	0	0	0	0	0	0	0	0	0	0	0	0	0	0	0	0	0	0	0
Proteobacteria	Gammaproteobacteria	Pasteurellales	Pasteurellaceae	Lonepinella	Lonepinella koalarum	13182d6eb766bee78e386ad83adf1055	0	0	0	0	9	0	9	0	0	0	740	0	0	249	0	0	12	0	0	0	0	0	0	0	0	0	0	0	0	0	0	0	0	0	0	0	0	0	0	0	0	0	0
Proteobacteria	Gammaproteobacteria	Pasteurellales	Pasteurellaceae	Lonepinella	Lonepinella koalarum	f78f7a966038ced28a26c7cdad57be4d	0	0	0	0	0	0	0	0	0	0	0	0	0	0	0	0	0	0	0	0	0	0	0	0	0	0	0	0	0	0	0	0	0	0	0	0	0	0	0	0	0	0	0
Proteobacteria	Gammaproteobacteria	Pasteurellales	Pasteurellaceae	Lonepinella	Lonepinella koalarum	a664e7f8ead7462ffb5572f6e4399cba	0	0	0	9	19	0	0	0	0	0	26	0	0	205	0	0	14	12	0	0	0	0	0	0	0	0	0	0	0	0	0	0	0	0	0	0	0	0	0	0	0	0	0
Proteobacteria	Gammaproteobacteria	Pasteurellales	Pasteurellaceae	Lonepinella	Lonepinella koalarum	e5225596629bd7a0170a086ba8ad7bb1	0	0	0	0	0	0	0	0	0	0	0	0	0	0	0	0	0	0	0	0	0	0	0	0	0	0	0	0	0	0	0	0	0	0	0	0	0	0	0	0	0	0	0
Proteobacteria	Gammaproteobacteria	Pasteurellales	Pasteurellaceae	Lonepinella	Lonepinella koalarum	4f1e42baaffe08402e9c6a0b24d2390f	0	0	7	0	0	0	0	0	0	0	0	0	31	39	0	0	0	0	0	0	0	0	0	0	0	0	0	0	0	0	0	0	0	0	0	0	0	0	0	0	0	0	0
Proteobacteria	Gammaproteobacteria	Pasteurellales	Pasteurellaceae	Lonepinella	Lonepinella koalarum	1a91d0187f2a0a141087c93aca26e34e	0	0	0	0	0	0	0	0	0	0	0	0	0	0	0	0	0	0	0	0	0	0	0	0	0	0	0	0	0	0	0	0	0	0	0	0	0	0	0	0	0	0	0
Proteobacteria	Gammaproteobacteria	Pasteurellales	Pasteurellaceae	Lonepinella	Lonepinella koalarum	75787bec2783c0124ab246672e8442cb	0	0	0	0	0	0	0	0	0	0	0	0	0	0	0	0	0	0	0	0	0	0	0	0	0	0	0	0	0	0	0	0	0	0	0	0	0	0	0	0	0	0	0
Proteobacteria	Gammaproteobacteria	Pasteurellales	Pasteurellaceae	NA	NA	e6accebc80c8bab434d5eaeffd77011b	0	0	0	0	0	0	0	0	0	0	0	0	0	0	0	0	0	344	0	0	0	0	0	0	0	0	0	0	0	0	0	0	0	0	0	0	0	0	0	0	0	0	0
Proteobacteria	Gammaproteobacteria	Pasteurellales	Pasteurellaceae	Lonepinella	Lonepinella koalarum	05d2d21ea8adc81e1ab04f00bbce9fab	0	0	0	0	0	0	0	0	0	0	0	0	0	0	0	0	0	0	0	0	0	0	0	0	0	0	0	0	0	0	0	0	0	0	0	0	0	0	0	0	0	0	0
Proteobacteria	Gammaproteobacteria	Pasteurellales	Pasteurellaceae	Lonepinella	Lonepinella koalarum	a776d1004750bb93d037da6bdfc2a379	0	0	0	0	0	0	0	0	0	0	0	0	0	10	0	0	0	0	0	0	0	0	0	0	0	0	0	0	0	0	0	0	0	0	0	0	0	0	0	0	0	0	0
Proteobacteria	Gammaproteobacteria	Pasteurellales	Pasteurellaceae	NA	NA	93d5aee73830b54ce642ce4b741ddbf5	0	0	16	0	0	0	0	0	0	0	0	0	44	39	0	0	0	0	0	0	0	0	0	0	0	0	0	0	0	0	0	0	0	0	0	0	0	582	0	0	318	0	0
Proteobacteria	Gammaproteobacteria	Pasteurellales	Pasteurellaceae	Lonepinella	Lonepinella koalarum	0a048931e8b015337e3072fcb92abbd0	0	0	0	0	0	7	0	0	0	0	0	0	31	44	0	0	0	0	0	0	0	0	0	0	0	0	0	0	0	0	0	0	0	0	0	0	0	0	0	0	0	0	0
Proteobacteria	Gammaproteobacteria	Pasteurellales	Pasteurellaceae	NA	NA	8bb37a38e24fb274e7af709f0aeba827	0	0	0	0	0	0	0	0	0	0	0	0	0	0	0	0	0	0	0	0	0	0	0	0	0	0	0	0	0	0	0	0	0	0	0	0	0	87	0	0	40	0	0
Proteobacteria	Gammaproteobacteria	Pasteurellales	Pasteurellaceae	NA	NA	1b35b9f93ca7e9b60bc5f77978def2b6	0	0	0	0	0	0	0	0	0	0	0	0	0	0	0	0	0	0	0	0	0	0	0	0	0	0	0	0	0	0	0	0	0	0	0	0	0	0	0	0	0	0	0
Proteobacteria	Gammaproteobacteria	Pasteurellales	Pasteurellaceae	NA	NA	1dd889239c34365104a256d3ef133382	0	0	0	0	0	0	0	0	0	0	0	0	0	0	0	0	0	0	0	0	0	0	0	0	0	0	0	0	0	0	0	0	0	0	0	0	0	0	0	0	0	0	0
Proteobacteria	Gammaproteobacteria	Pasteurellales	Pasteurellaceae	NA	NA	75300c5bc485c9ffe073e5fa200b0a42	0	0	3	0	0	0	0	0	0	0	0	0	0	0	0	0	0	0	0	0	0	0	0	0	0	0	0	0	0	0	0	0	0	0	0	0	0	0	0	0	0	0	0
Proteobacteria	Gammaproteobacteria	Pasteurellales	Pasteurellaceae	NA	NA	3179d43e211b0ae1e900aefaeb65f566	0	0	0	0	0	0	0	0	0	0	0	0	0	0	0	0	0	0	0	0	0	0	0	0	0	0	0	0	0	0	0	0	0	0	0	0	0	0	0	0	0	0	0
Proteobacteria	Gammaproteobacteria	Pasteurellales	Pasteurellaceae	NA	NA	331a6d7a480f4428ec8c5743251643d5	0	0	0	0	0	0	0	0	0	0	0	0	0	0	0	0	0	0	0	0	0	0	0	0	0	0	0	0	0	0	0	0	0	0	0	0	0	0	0	0	0	0	0
Proteobacteria	Gammaproteobacteria	Pasteurellales	Pasteurellaceae	NA	NA	9efdf81457babd82ac54d2cf6ee48ac3	0	0	0	0	0	0	0	0	0	0	0	0	0	0	0	0	0	0	0	0	0	0	0	0	0	0	0	0	0	0	9	0	0	0	0	0	0	0	0	0	0	0	0
Proteobacteria	Gammaproteobacteria	Pasteurellales	Pasteurellaceae	NA	NA	3afb5625f36fe577d0f8f4620a79348e	0	0	0	0	0	0	0	0	0	0	0	0	0	0	0	0	0	0	0	0	0	0	0	0	0	0	0	0	0	0	0	0	0	0	0	0	0	0	0	0	0	0	0
Proteobacteria	Gammaproteobacteria	Pasteurellales	Pasteurellaceae	NA	NA	81f1d6c249bf5d852f6a1cba3b061d7f	0	0	0	0	0	0	0	0	0	0	0	2	0	0	0	0	0	0	0	0	0	0	0	0	0	0	0	0	0	0	0	0	0	0	0	0	0	0	0	0	0	0	0
Proteobacteria	Gammaproteobacteria	Pasteurellales	Pasteurellaceae	NA	NA	4ccdde4d5e39ba238076e84ef0bb1c27	0	0	0	0	0	0	0	0	0	0	0	0	0	2	0	0	0	0	0	0	0	0	0	0	0	0	0	0	0	0	0	0	0	0	0	0	0	0	0	0	0	0	0
Proteobacteria	Gammaproteobacteria	Betaproteobacteriales	NA	NA	NA	d30556dcda5bbdd20db0bd618f58eab9	0	0	0	0	0	0	0	0	0	0	0	0	0	0	0	0	0	0	0	0	0	0	0	0	0	0	0	0	0	0	0	0	0	0	0	0	0	0	0	0	0	0	0
Proteobacteria	Gammaproteobacteria	Betaproteobacteriales	NA	NA	NA	93d235f378b206c18e7353d9263efff0	0	0	0	0	0	0	0	0	0	0	0	0	0	0	0	0	0	0	0	0	0	0	0	0	0	0	0	0	0	0	12	0	0	0	0	0	0	0	0	0	0	0	43
Proteobacteria	Gammaproteobacteria	Betaproteobacteriales	NA	NA	NA	311153834e1e37aa5e9d37892fd8b16d	0	0	0	0	0	0	0	0	0	0	0	0	0	0	0	0	0	0	0	0	0	0	0	0	0	0	0	0	0	0	0	0	0	0	0	0	0	0	0	0	0	0	0
Proteobacteria	Gammaproteobacteria	Betaproteobacteriales	NA	NA	NA	b896ecb5c299d68f26bb5abb7e812008	16	0	0	0	24	0	0	0	0	12	0	9	0	3	0	0	0	0	0	0	0	0	0	0	0	0	0	0	0	0	0	0	0	0	0	0	0	0	0	0	0	0	0
Proteobacteria	Gammaproteobacteria	Betaproteobacteriales	NA	NA	NA	a310806d5483d23cb4f7926898f0e10c	0	0	0	0	0	0	0	0	0	0	0	0	0	0	0	0	0	0	42	0	0	0	0	0	0	0	0	6	0	0	0	0	33	0	0	44	0	0	0	0	0	0	0
Proteobacteria	Gammaproteobacteria	Betaproteobacteriales	NA	NA	NA	7277f9a87ae60751fe67c40e0dc2efcf	0	0	0	0	0	0	0	0	0	0	0	0	0	0	0	0	0	0	0	0	0	0	0	0	0	0	0	0	0	0	0	0	0	0	0	0	0	0	0	0	0	0	0
Proteobacteria	Gammaproteobacteria	Betaproteobacteriales	SC-I-84	NA	NA	eb15b43ba654d33b72adf1c3687546d5	0	0	0	0	0	0	0	0	0	0	0	0	0	0	0	0	0	0	0	0	0	0	0	0	0	0	0	0	0	0	0	0	0	6	0	0	0	0	0	0	0	0	24
Proteobacteria	Gammaproteobacteria	Betaproteobacteriales	SC-I-84	NA	NA	4a6182653af75012baf0dc92c33b9933	0	0	0	0	0	0	0	0	0	0	0	0	0	0	0	0	0	0	0	0	0	0	0	0	0	0	0	0	0	18	0	0	0	0	0	0	0	0	0	0	0	0	0
Proteobacteria	Gammaproteobacteria	Betaproteobacteriales	SC-I-84	NA	NA	ad0b4927afcaddcd825d617f25992ec3	0	0	0	0	0	0	0	0	0	0	0	0	0	0	0	0	0	0	0	0	0	0	0	0	0	0	0	0	0	6	13	0	0	0	0	0	0	0	0	0	0	0	0
Proteobacteria	Gammaproteobacteria	Betaproteobacteriales	SC-I-84	NA	NA	b68fbe7d670ca4016267b36b7649a046	0	0	0	0	0	0	0	0	0	0	0	0	0	0	0	0	0	0	0	0	0	0	0	0	0	0	0	0	0	0	0	0	0	0	0	0	0	0	0	0	0	0	0
Proteobacteria	Gammaproteobacteria	Betaproteobacteriales	NA	NA	NA	8951bfcfc82ecee341a4713d867e9756	0	0	0	0	0	0	0	0	0	0	0	0	0	0	0	0	0	0	0	0	0	0	0	0	0	0	0	0	0	0	0	0	0	0	0	0	0	0	0	0	0	0	0
Proteobacteria	Gammaproteobacteria	Betaproteobacteriales	SC-I-84	NA	NA	90a602331c66dc1e60c8b31074f1cdc8	0	0	0	0	0	0	0	0	0	0	0	0	0	0	0	0	0	0	0	0	0	0	0	0	0	0	0	0	0	0	0	0	0	0	0	0	0	0	0	0	0	0	0
Proteobacteria	Gammaproteobacteria	Betaproteobacteriales	SC-I-84	NA	NA	9b26cb05a99d45edd7fa15fa922f3f09	0	0	0	20	15	0	0	0	0	0	0	0	0	0	0	0	0	0	0	0	0	0	0	0	0	0	0	0	0	0	0	0	0	0	0	0	0	0	0	0	0	0	0
Proteobacteria	Gammaproteobacteria	Betaproteobacteriales	NA	NA	NA	85de6dbeabed408826d044d3c97fc376	0	0	0	0	0	0	0	0	0	0	15	0	0	0	0	0	0	0	0	0	0	0	0	0	0	0	0	0	0	0	0	0	0	0	0	0	0	0	0	0	0	0	0
Proteobacteria	Gammaproteobacteria	Betaproteobacteriales	SC-I-84	NA	NA	9dbbbae687c4f970f8dc3545ad7e9832	0	0	0	0	0	0	0	0	0	0	0	0	14	0	0	0	0	0	0	0	0	0	0	0	0	0	0	0	0	0	0	0	0	0	0	0	0	0	0	0	0	0	0
Proteobacteria	Gammaproteobacteria	Betaproteobacteriales	Burkholderiaceae	Parasutterella	Burkholderiales bacterium YL45	eaebade789332084a9760f1be7501b8f	0	0	0	0	0	0	0	0	0	0	0	0	0	0	0	0	0	0	0	225	30	23	4	106	0	0	0	118	86	77	103	428	0	17	204	0	71	367	53	0	0	528	215
Proteobacteria	Gammaproteobacteria	Betaproteobacteriales	Burkholderiaceae	Parasutterella	Burkholderiales bacterium YL45	e17ed2377651dae342be771117427fa3	0	0	0	0	0	0	0	0	0	0	0	0	0	0	0	0	0	0	0	0	0	0	0	0	0	0	0	0	0	0	0	0	0	2	0	0	0	0	0	0	0	0	0
Proteobacteria	Gammaproteobacteria	Betaproteobacteriales	Burkholderiaceae	Parasutterella	Burkholderiales bacterium YL45	5a60d796cc1e16e8652d2887a2c0cc8f	0	0	0	0	0	0	0	0	0	0	0	0	0	0	0	0	0	0	0	0	0	0	0	6	0	0	0	0	0	0	0	0	0	0	0	0	0	0	0	0	0	0	0
Proteobacteria	Gammaproteobacteria	Betaproteobacteriales	Burkholderiaceae	Parasutterella	Burkholderiales bacterium YL45	9ed2dd27ee94821185bf99cb396c0e41	0	0	0	0	0	0	0	0	0	0	0	0	0	0	0	0	0	0	0	0	0	0	0	0	0	0	0	0	0	0	0	0	0	2	0	0	0	0	0	0	0	0	0
Proteobacteria	Gammaproteobacteria	Betaproteobacteriales	Burkholderiaceae	Parasutterella	uncultured organism	eb8491fdedd522efda60ed509f3e908e	33	0	0	19	8	0	12	25	0	21	0	43	0	6	0	0	18	0	0	0	0	0	0	0	0	0	0	0	0	0	0	0	0	0	0	0	0	0	0	0	0	0	0
Proteobacteria	Gammaproteobacteria	Betaproteobacteriales	Burkholderiaceae	Parasutterella	Ambiguous_taxa	3d40d9adb3f78156ea0274edbaf4b470	0	0	0	0	0	0	0	0	0	0	0	0	0	0	0	0	0	0	0	0	0	0	0	0	0	0	0	0	0	0	0	0	0	0	0	0	0	0	0	0	0	0	0
Proteobacteria	Gammaproteobacteria	Betaproteobacteriales	Burkholderiaceae	Parasutterella	NA	a134622a4ebdf74345577737d6025ea1	0	0	0	0	0	0	0	0	0	0	0	0	0	0	0	0	0	0	0	0	0	0	0	0	0	0	0	0	0	0	0	0	0	0	0	0	0	0	0	0	0	0	0
Proteobacteria	Gammaproteobacteria	Betaproteobacteriales	Burkholderiaceae	NA	NA	f712be9fdd8d9a392dfb4645def4efe3	0	0	0	0	0	0	0	0	0	0	0	0	0	0	0	0	0	0	8	0	0	0	0	0	0	0	0	0	0	0	0	0	0	0	0	16	0	0	0	0	4	0	0
Proteobacteria	Gammaproteobacteria	Betaproteobacteriales	Burkholderiaceae	NA	NA	f60deb3f42a75bf33f9b84749214ded7	0	0	0	0	0	0	0	0	0	0	0	0	0	0	0	0	0	0	0	0	0	0	0	0	0	0	0	0	0	0	0	0	0	0	0	0	0	0	0	0	0	0	0
Proteobacteria	Gammaproteobacteria	Betaproteobacteriales	Burkholderiaceae	NA	NA	d5b043766cd8f092caf2b2c960a3c252	0	0	0	0	0	0	0	0	0	0	0	0	0	0	0	0	0	0	0	0	0	0	0	0	0	0	0	0	0	0	0	0	0	0	0	0	0	0	0	0	0	0	0
Proteobacteria	Gammaproteobacteria	Betaproteobacteriales	Burkholderiaceae	Parasutterella	NA	1d2adcb84221711edf85ab074ad6d8ce	0	0	0	0	0	0	0	0	0	0	0	0	0	0	0	0	0	0	0	0	0	0	0	0	0	0	0	0	0	0	0	0	0	0	0	0	0	0	0	0	0	0	0
Proteobacteria	Gammaproteobacteria	Betaproteobacteriales	Burkholderiaceae	Parasutterella	gut metagenome	e16b57d5730166aed3da799d4f418131	0	0	0	0	0	0	0	0	0	0	0	0	0	0	0	0	0	0	0	0	0	0	0	0	0	0	0	0	0	0	0	0	0	0	0	0	0	0	0	0	0	0	0
Proteobacteria	Gammaproteobacteria	Betaproteobacteriales	Burkholderiaceae	Herbaspirillum	Ambiguous_taxa	80fa812835177e07094d292195b89d09	0	0	0	0	0	0	0	0	0	0	0	0	0	0	0	0	0	0	0	0	0	0	0	0	0	0	0	0	0	0	0	0	0	0	0	19	0	0	0	0	0	0	0
Proteobacteria	Gammaproteobacteria	Betaproteobacteriales	Burkholderiaceae	NA	NA	382b0d12c317865c3ac94c5169fdcbe8	0	0	0	0	0	0	0	0	0	0	0	0	0	0	0	51	0	0	0	0	0	0	0	0	0	0	0	0	0	0	0	0	0	0	0	0	0	0	0	0	0	0	0
Proteobacteria	Gammaproteobacteria	Betaproteobacteriales	Chitinibacteraceae	Amantichitinum	Ambiguous_taxa	051a2ac4da7f7e17b475d342ae3906a8	0	0	0	0	0	0	0	0	0	0	0	0	0	0	0	0	0	0	0	0	12	0	0	0	0	520	113	47	0	0	0	0	0	0	0	27	0	0	0	0	0	0	0
Proteobacteria	Gammaproteobacteria	Betaproteobacteriales	Chitinibacteraceae	Amantichitinum	Ambiguous_taxa	7a040bf7cb3e353e6264c7747bc8df87	0	0	0	0	0	0	0	0	0	0	0	0	0	0	0	136	0	0	0	0	0	0	0	0	0	33	477	0	0	0	0	0	0	0	0	0	0	0	0	0	0	0	0
[truncated: 631 more rows]
[truncated: 45 more columns]

## Sheet: S2
							Minjerribah																		Noosa
[truncated: 2,580 more rows]
[truncated: 45 more columns]

## Sheet: S3
#Phyla identified	mean	stdev		#Genera identified	mean	stdev
[truncated: 146 more rows]

[truncated: 8 more sheets: S4, S5, S6, S7, S8, S9, S10, S11]
